# Supplementary material for: Periplaneta americana (L.) Extract PAS840 Promotes Ischemic Stroke Recovery by Inhibiting Inflammasome Activation
Source: Biology (Basel). 2025 May 22;14(6):589. doi: 10.3390/biology14060589 (PMC12189569; doi:10.3390/biology14060589)
Supplement: Supplementary file 1 [file biology-14-00589-s001.zip]

Archive with 4 entries (4 files):
- Figure S1 TTC staining.jpg
- Table S1 PAS840 LC-MS Identification Sheet.xlsx
- Table S2 PAS840 peptide.csv
- Table S3 PAS840 de novo peptides.csv
