# Supplementary material for: Periplaneta americana (L.) Extract PAS840 Promotes Ischemic Stroke Recovery by Inhibiting Inflammasome Activation
Source: Biology (Basel). 2025 May 22;14(6):589. doi: 10.3390/biology14060589 (PMC12189569; doi:10.3390/biology14060589)
Supplement: Supplementary file 1 [file biology-14-00589-s001.zip › Table S2 PAS840 peptide.csv]

Peptide	-10lgP	Mass	Length	ppm	m/z	RT	Fraction	Scan	Source File	Accession	Area [F1]
SGGGGGGGGYSTGGVGGGYGGGAR	65.91	1857.799	24	1.6	929.9083	17.3	1	6882	HFX_Peptide_LFQ_DBPSN024_PAS840.raw	TRINITY_DN1001_c0_g1.p1|TRINITY_DN1001_c0_g1.p1|TRINITY_DN1001_c0_g1.p1	2.38E+05
SIEYNLAHPEEDKSQ	60.73	1758.806	15	1.8	880.4119	22.5	1	12465	HFX_Peptide_LFQ_DBPSN024_PAS840.raw	TRINITY_DN71_c0_g1.p1|TRINITY_DN71_c0_g1.p1|TRINITY_DN71_c0_g1.p1:TRINITY_DN71_c0_g2.p1|TRINITY_DN71_c0_g2.p1|TRINITY_DN71_c0_g2.p1	3.10E+06
SSLDAEQHALNAQQQELQAR	58.9	2236.0833	20	3.9	746.3713	26.73	1	17671	HFX_Peptide_LFQ_DBPSN024_PAS840.raw	TRINITY_DN29282_c0_g1.p1|TRINITY_DN29282_c0_g1.p1|TRINITY_DN29282_c0_g1.p1	4.15E+05
HVTPTPGSPSQPGLVH	57.48	1609.8213	16	-0.2	805.9177	19.92	1	9423	HFX_Peptide_LFQ_DBPSN024_PAS840.raw	TRINITY_DN649_c0_g1.p1|TRINITY_DN649_c0_g1.p1|TRINITY_DN649_c0_g1.p1	1.16E+06
DFVDPKAPPEEGHH	57.02	1573.7161	14	-0.2	787.8651	18.6	1	8066	HFX_Peptide_LFQ_DBPSN024_PAS840.raw	TRINITY_DN4541_c0_g1.p1|TRINITY_DN4541_c0_g1.p1|TRINITY_DN4541_c0_g1.p1	6.75E+06
IGGGGFPGSGGGGYPGGGGSFK	56.62	1825.8383	22	2.2	913.9284	33.57	1	25084	HFX_Peptide_LFQ_DBPSN024_PAS840.raw	TRINITY_DN360_c0_g1.p1|TRINITY_DN360_c0_g1.p1|TRINITY_DN360_c0_g1.p1	5.89E+05
IDFVDPKAPPEEGHH	56.41	1686.8002	15	1.4	844.4086	23.46	1	13662	HFX_Peptide_LFQ_DBPSN024_PAS840.raw	TRINITY_DN4541_c0_g1.p1|TRINITY_DN4541_c0_g1.p1|TRINITY_DN4541_c0_g1.p1	8.20E+06
DPFNKPDKPGTPEPV	56.32	1636.8096	15	-0.7	819.4115	23.98	1	14293	HFX_Peptide_LFQ_DBPSN024_PAS840.raw	TRINITY_DN446_c0_g1.p1|TRINITY_DN446_c0_g1.p1|TRINITY_DN446_c0_g1.p1	1.89E+05
YGDDGQYRGEGVY	56.15	1477.611	13	0.6	739.8132	21.96	1	11805	HFX_Peptide_LFQ_DBPSN024_PAS840.raw	TRINITY_DN1412_c0_g1.p1|TRINITY_DN1412_c0_g1.p1|TRINITY_DN1412_c0_g1.p1	3.73E+06
NFYGHVEDTPQGK	55.74	1490.679	13	0.1	746.3469	17.84	1	7368	HFX_Peptide_LFQ_DBPSN024_PAS840.raw	TRINITY_DN1031_c0_g1.p1|TRINITY_DN1031_c0_g1.p1|TRINITY_DN1031_c0_g1.p1	1.20E+06
SIEYNLAHPEEDK	53.82	1543.7155	13	-1.9	772.8635	22.7	1	12720	HFX_Peptide_LFQ_DBPSN024_PAS840.raw	TRINITY_DN71_c0_g1.p1|TRINITY_DN71_c0_g1.p1|TRINITY_DN71_c0_g1.p1:TRINITY_DN71_c0_g2.p1|TRINITY_DN71_c0_g2.p1|TRINITY_DN71_c0_g2.p1
YYGGDDGQYHGEAV	52.97	1529.6058	14	0.4	765.8105	21.15	1	10832	HFX_Peptide_LFQ_DBPSN024_PAS840.raw	TRINITY_DN1412_c0_g1.p1|TRINITY_DN1412_c0_g1.p1|TRINITY_DN1412_c0_g1.p1	2.41E+05
DLESQLHDTQER	52.7	1469.6746	12	-0.8	735.8439	21.33	1	11047	HFX_Peptide_LFQ_DBPSN024_PAS840.raw	TRINITY_DN62_c0_g1.p1|TRINITY_DN62_c0_g1.p1|TRINITY_DN62_c0_g1.p1	1.87E+06
LADFPELSSGWPYGK	52.57	1665.8038	15	-2.1	833.9074	64.03	1	41786	HFX_Peptide_LFQ_DBPSN024_PAS840.raw	TRINITY_DN1415_c0_g1.p1|TRINITY_DN1415_c0_g1.p1|TRINITY_DN1415_c0_g1.p1	1.32E+06
HVSPTPGTPSQPGLVH	52.47	1609.8213	16	-2.4	805.916	20.22	1	9761	HFX_Peptide_LFQ_DBPSN024_PAS840.raw	TRINITY_DN649_c0_g1.p1|TRINITY_DN649_c0_g1.p1|TRINITY_DN649_c0_g1.p1
EYNPKVHGPYDPA	52.27	1485.6888	13	-1.3	743.8507	19.5	1	8970	HFX_Peptide_LFQ_DBPSN024_PAS840.raw	TRINITY_DN10703_c0_g1.p1|TRINITY_DN10703_c0_g1.p1|TRINITY_DN10703_c0_g1.p1	1.43E+06
GVDVDHYIELIR	52.16	1427.7408	12	0.7	714.8782	56.19	1	38150	HFX_Peptide_LFQ_DBPSN024_PAS840.raw	TRINITY_DN730_c0_g1.p1|TRINITY_DN730_c0_g1.p1|TRINITY_DN730_c0_g1.p1	1.40E+06
TFNPGPTPVPQKPH	51.71	1515.7833	14	-0.7	758.8984	21.13	1	10814	HFX_Peptide_LFQ_DBPSN024_PAS840.raw	TRINITY_DN649_c0_g1.p1|TRINITY_DN649_c0_g1.p1|TRINITY_DN649_c0_g1.p1	6.17E+06
IAAHPEENEAGAGSAPQPA	51.52	1815.8386	19	-0.4	908.9262	17.34	1	6921	HFX_Peptide_LFQ_DBPSN024_PAS840.raw	TRINITY_DN35926_c0_g1.p1|TRINITY_DN35926_c0_g1.p1|TRINITY_DN35926_c0_g1.p1	3.88E+05
ADLESQLHDTQER	51.3	1540.7117	13	-1.2	771.3622	19.86	1	9362	HFX_Peptide_LFQ_DBPSN024_PAS840.raw	TRINITY_DN62_c0_g1.p1|TRINITY_DN62_c0_g1.p1|TRINITY_DN62_c0_g1.p1	4.62E+05
LEYIAAHPEENEAGAG	50.91	1669.7583	16	-0.1	835.8864	25.19	1	15790	HFX_Peptide_LFQ_DBPSN024_PAS840.raw	TRINITY_DN35926_c0_g1.p1|TRINITY_DN35926_c0_g1.p1|TRINITY_DN35926_c0_g1.p1	3.79E+05
DVGPGGGPQPGPSQPK	50.89	1473.7212	16	-0.1	737.8678	16.37	1	6059	HFX_Peptide_LFQ_DBPSN024_PAS840.raw	TRINITY_DN95_c0_g1.p1|TRINITY_DN95_c0_g1.p1|TRINITY_DN95_c0_g1.p1	1.42E+06
YGGDDGQYHGEAV	50.74	1366.5425	13	0	684.2785	17.96	1	7486	HFX_Peptide_LFQ_DBPSN024_PAS840.raw	TRINITY_DN1412_c0_g1.p1|TRINITY_DN1412_c0_g1.p1|TRINITY_DN1412_c0_g1.p1	7.45E+06
LSYENENNGDGSYR	50.65	1616.6703	14	-2.4	809.3405	17.19	1	6788	HFX_Peptide_LFQ_DBPSN024_PAS840.raw	TRINITY_DN23649_c0_g2.p1|TRINITY_DN23649_c0_g2.p1|TRINITY_DN23649_c0_g2.p1	2.92E+05
GYHVREYPAGVSAA	50.54	1475.7157	14	3.5	738.8677	20.33	1	9882	HFX_Peptide_LFQ_DBPSN024_PAS840.raw	TRINITY_DN955_c0_g1.p2|TRINITY_DN955_c0_g1.p2|TRINITY_DN955_c0_g1.p2
YPNGQEVPVRPY	50.46	1417.699	12	-1.4	709.8558	28.58	1	19886	HFX_Peptide_LFQ_DBPSN024_PAS840.raw	TRINITY_DN296_c0_g2.p1|TRINITY_DN296_c0_g2.p1|TRINITY_DN296_c0_g2.p1	3.42E+06
DFPELSSGWPYGK	50.34	1481.6826	13	-0.3	741.8484	59.68	1	39793	HFX_Peptide_LFQ_DBPSN024_PAS840.raw	TRINITY_DN1415_c0_g1.p1|TRINITY_DN1415_c0_g1.p1|TRINITY_DN1415_c0_g1.p1	3.50E+06
ASEDPNAPGNYIFGK	50.2	1578.7313	15	1.1	790.3738	35.93	1	26904	HFX_Peptide_LFQ_DBPSN024_PAS840.raw	TRINITY_DN117_c0_g2.p1|TRINITY_DN117_c0_g2.p1|TRINITY_DN117_c0_g2.p1	6.91E+05
PGFPQPHPTQPQ	49.9	1329.6465	12	-0.6	665.8301	22.05	1	11902	HFX_Peptide_LFQ_DBPSN024_PAS840.raw	TRINITY_DN649_c0_g1.p1|TRINITY_DN649_c0_g1.p1|TRINITY_DN649_c0_g1.p1	6.21E+07
VTPTPGSPSQPGLVH	49.87	1472.7623	15	-2	737.387	23.73	1	13999	HFX_Peptide_LFQ_DBPSN024_PAS840.raw	TRINITY_DN649_c0_g1.p1|TRINITY_DN649_c0_g1.p1|TRINITY_DN649_c0_g1.p1	1.87E+06
DPASDQLLNFK	49.54	1246.6194	11	-9	624.3113	44.83	1	32348	HFX_Peptide_LFQ_DBPSN024_PAS840.raw	TRINITY_DN359_c1_g4.p1|TRINITY_DN359_c1_g4.p1|TRINITY_DN359_c1_g4.p1	1.88E+06
SIYEEPLHAVDR	49.53	1427.7045	12	-1	714.8588	27.99	1	19193	HFX_Peptide_LFQ_DBPSN024_PAS840.raw	TRINITY_DN1415_c0_g1.p1|TRINITY_DN1415_c0_g1.p1|TRINITY_DN1415_c0_g1.p1	2.83E+06
ISQYNPTTPPPHR	49.37	1506.7579	13	-1.2	754.3853	16.09	1	5826	HFX_Peptide_LFQ_DBPSN024_PAS840.raw	TRINITY_DN1053_c0_g1.p1|TRINITY_DN1053_c0_g1.p1|TRINITY_DN1053_c0_g1.p1	3.82E+06
SNQYHAQDSLGQY	49.28	1509.6484	13	-0.1	755.8314	21.66	1	11436	HFX_Peptide_LFQ_DBPSN024_PAS840.raw	TRINITY_DN7093_c0_g1.p1|TRINITY_DN7093_c0_g1.p1|TRINITY_DN7093_c0_g1.p1	7.23E+04
PAPRPAPPPPSYD	48.46	1360.6775	13	4.8	681.3493	20.14	1	9665	HFX_Peptide_LFQ_DBPSN024_PAS840.raw	TRINITY_DN6461_c0_g1.p1|TRINITY_DN6461_c0_g1.p1|TRINITY_DN6461_c0_g1.p1	7.13E+05
ASYDNRYTQPEEE	48.4	1600.6641	13	-1.1	801.3384	17.69	1	7237	HFX_Peptide_LFQ_DBPSN024_PAS840.raw	TRINITY_DN637_c0_g1.p1|TRINITY_DN637_c0_g1.p1|TRINITY_DN637_c0_g1.p1	7.10E+05
PGFNRPGFNQPQPA	48.4	1525.7426	14	0	763.8785	25.44	1	16092	HFX_Peptide_LFQ_DBPSN024_PAS840.raw	TRINITY_DN622_c0_g1.p1|TRINITY_DN622_c0_g1.p1|TRINITY_DN622_c0_g1.p1	6.48E+05
GEHTEAEGGVYDISNKR	48.29	1860.8601	17	-0.6	621.2936	16.13	1	5861	HFX_Peptide_LFQ_DBPSN024_PAS840.raw	TRINITY_DN44_c0_g1.p1|TRINITY_DN44_c0_g1.p1|TRINITY_DN44_c0_g1.p1	9.67E+04
LGEFEKPPPPK	47.91	1237.6707	11	-2.5	619.8411	18.62	1	8094	HFX_Peptide_LFQ_DBPSN024_PAS840.raw	TRINITY_DN2014_c0_g1.p1|TRINITY_DN2014_c0_g1.p1|TRINITY_DN2014_c0_g1.p1	1.03E+06
IYPGQGNQNRPSPGTQ	47.88	1712.823	16	-4.1	857.4153	16.04	1	5786	HFX_Peptide_LFQ_DBPSN024_PAS840.raw	TRINITY_DN335_c0_g1.p1|TRINITY_DN335_c0_g1.p1|TRINITY_DN335_c0_g1.p1	2.09E+05
FGPAPGFGPAPGPA	47.64	1238.6083	14	-1.6	620.3104	52.77	1	36444	HFX_Peptide_LFQ_DBPSN024_PAS840.raw	TRINITY_DN29282_c0_g1.p1|TRINITY_DN29282_c0_g1.p1|TRINITY_DN29282_c0_g1.p1	4.15E+06
PGFPQPHPT	47.63	976.4766	9	-1	489.2451	21.12	1	10795	HFX_Peptide_LFQ_DBPSN024_PAS840.raw	TRINITY_DN649_c0_g1.p1|TRINITY_DN649_c0_g1.p1|TRINITY_DN649_c0_g1.p1	2.76E+08
AQPIPKPQPPSAK	47.55	1357.7717	13	-1.4	679.8922	17.46	1	7019	HFX_Peptide_LFQ_DBPSN024_PAS840.raw	TRINITY_DN4_c0_g1.p1|TRINITY_DN4_c0_g1.p1|TRINITY_DN4_c0_g1.p1	2.14E+07
GEQIDQLNKLK	47.55	1284.7037	11	-2.8	643.3574	21.84	1	11660	HFX_Peptide_LFQ_DBPSN024_PAS840.raw	TRINITY_DN62_c0_g1.p1|TRINITY_DN62_c0_g1.p1|TRINITY_DN62_c0_g1.p1	1.19E+06
SGGSFGPVPPR	47.48	1056.5352	11	-0.7	529.2745	22.42	1	12354	HFX_Peptide_LFQ_DBPSN024_PAS840.raw	TRINITY_DN6461_c0_g1.p1|TRINITY_DN6461_c0_g1.p1|TRINITY_DN6461_c0_g1.p1	1.60E+07
FQPQPQPRPQPQPE	47.41	1672.832	14	-1	837.4224	19.2	1	8667	HFX_Peptide_LFQ_DBPSN024_PAS840.raw	TRINITY_DN8744_c0_g1.p1|TRINITY_DN8744_c0_g1.p1|TRINITY_DN8744_c0_g1.p1	1.72E+05
GYHVREYPAGV	47.27	1246.6094	11	-2.1	624.3107	19.9	1	9401	HFX_Peptide_LFQ_DBPSN024_PAS840.raw	TRINITY_DN955_c0_g1.p2|TRINITY_DN955_c0_g1.p2|TRINITY_DN955_c0_g1.p2	1.60E+07
YGDDGQYRGEGV	47.13	1314.5476	12	-3.5	658.2787	18.06	1	7567	HFX_Peptide_LFQ_DBPSN024_PAS840.raw	TRINITY_DN1412_c0_g1.p1|TRINITY_DN1412_c0_g1.p1|TRINITY_DN1412_c0_g1.p1	1.90E+06
DPFDPPHIYPH	46.94	1333.6091	11	-1.7	667.8107	39.4	1	29312	HFX_Peptide_LFQ_DBPSN024_PAS840.raw	TRINITY_DN1656_c0_g1.p1|TRINITY_DN1656_c0_g1.p1|TRINITY_DN1656_c0_g1.p1	1.89E+05
VSPTPGTPSQPGFVH	46.77	1506.7467	15	-1.8	754.3793	26.88	1	17856	HFX_Peptide_LFQ_DBPSN024_PAS840.raw	TRINITY_DN649_c0_g1.p1|TRINITY_DN649_c0_g1.p1|TRINITY_DN649_c0_g1.p1	5.79E+06
GPPGPGPNYPSPH	46.63	1272.5886	13	-1.5	637.3007	19.71	1	9201	HFX_Peptide_LFQ_DBPSN024_PAS840.raw	TRINITY_DN1076_c0_g1.p1|TRINITY_DN1076_c0_g1.p1|TRINITY_DN1076_c0_g1.p1	9.07E+05
SSVYNELNNVR	46.62	1293.6313	11	0.4	647.8232	26.64	1	17565	HFX_Peptide_LFQ_DBPSN024_PAS840.raw	TRINITY_DN62_c0_g1.p1|TRINITY_DN62_c0_g1.p1|TRINITY_DN62_c0_g1.p1	4.60E+06
FGPAPGFGPAPGPAPL	46.6	1448.7451	16	0.2	725.3799	68.28	1	43984	HFX_Peptide_LFQ_DBPSN024_PAS840.raw	TRINITY_DN29282_c0_g1.p1|TRINITY_DN29282_c0_g1.p1|TRINITY_DN29282_c0_g1.p1	6.37E+05
YQPQQQYNPPPQQQ	46.54	1742.8013	14	-1.4	872.4067	18.97	1	8439	HFX_Peptide_LFQ_DBPSN024_PAS840.raw	TRINITY_DN1053_c0_g1.p1|TRINITY_DN1053_c0_g1.p1|TRINITY_DN1053_c0_g1.p1	9.91E+05
VDRISVPGYR	46.54	1160.6301	10	-1.4	581.3215	23.06	1	13165	HFX_Peptide_LFQ_DBPSN024_PAS840.raw	TRINITY_DN1415_c0_g1.p1|TRINITY_DN1415_c0_g1.p1|TRINITY_DN1415_c0_g1.p1	2.60E+06
PNAPGNYIFGK	46.43	1176.5928	11	-1.1	589.303	31.33	1	22969	HFX_Peptide_LFQ_DBPSN024_PAS840.raw	TRINITY_DN117_c0_g2.p1|TRINITY_DN117_c0_g2.p1|TRINITY_DN117_c0_g2.p1	5.42E+06
VSPTPGTPSQPGLVH	46.26	1472.7623	15	-1.5	737.3873	24.4	1	14816	HFX_Peptide_LFQ_DBPSN024_PAS840.raw	TRINITY_DN649_c0_g1.p1|TRINITY_DN649_c0_g1.p1|TRINITY_DN649_c0_g1.p1	1.03E+07
DGPLGPIGPR	46.19	977.5294	10	-1	489.7715	37.68	1	28179	HFX_Peptide_LFQ_DBPSN024_PAS840.raw	TRINITY_DN933_c0_g1.p1|TRINITY_DN933_c0_g1.p1|TRINITY_DN933_c0_g1.p1	1.85E+08
APEIKAPEAPK	46.07	1149.6393	11	-1.2	575.8262	18.26	1	7756	HFX_Peptide_LFQ_DBPSN024_PAS840.raw	TRINITY_DN446_c0_g1.p1|TRINITY_DN446_c0_g1.p1|TRINITY_DN446_c0_g1.p1	4.39E+05
SLNLQQQPQRPGGN	46.02	1535.7804	14	1.9	768.8989	20.43	1	9991	HFX_Peptide_LFQ_DBPSN024_PAS840.raw	TRINITY_DN41701_c0_g1.p1|TRINITY_DN41701_c0_g1.p1|TRINITY_DN41701_c0_g1.p1	3.64E+05
LYNNLGQVAVPY	45.9	1349.6979	12	-0.9	675.8556	58.73	1	39378	HFX_Peptide_LFQ_DBPSN024_PAS840.raw	TRINITY_DN955_c0_g1.p2|TRINITY_DN955_c0_g1.p2|TRINITY_DN955_c0_g1.p2	2.52E+07
AHPEENEAGAGSAPQPAYK	45.88	1922.8757	19	0.9	641.9664	14.13	1	4432	HFX_Peptide_LFQ_DBPSN024_PAS840.raw	TRINITY_DN35926_c0_g1.p1|TRINITY_DN35926_c0_g1.p1|TRINITY_DN35926_c0_g1.p1	5.45E+04
FNRPGFNQPQPA	45.88	1371.6683	12	0.3	686.8417	22.56	1	12527	HFX_Peptide_LFQ_DBPSN024_PAS840.raw	TRINITY_DN622_c0_g1.p1|TRINITY_DN622_c0_g1.p1|TRINITY_DN622_c0_g1.p1	2.18E+07
YQPQPQYNPPPQPQ	45.82	1680.7896	14	0.3	841.4023	24.99	1	15544	HFX_Peptide_LFQ_DBPSN024_PAS840.raw	TRINITY_DN1053_c0_g1.p1|TRINITY_DN1053_c0_g1.p1|TRINITY_DN1053_c0_g1.p1	4.53E+05
APPAPGAEAPPAPA	45.74	1212.6138	14	-0.7	607.3137	25.84	1	16580	HFX_Peptide_LFQ_DBPSN024_PAS840.raw	TRINITY_DN14707_c0_g1.p1|TRINITY_DN14707_c0_g1.p1|TRINITY_DN14707_c0_g1.p1	4.80E+06
PSQPQPGFPQPHPT	45.69	1513.7313	14	-1	757.8722	24.12	1	14474	HFX_Peptide_LFQ_DBPSN024_PAS840.raw	TRINITY_DN649_c0_g1.p1|TRINITY_DN649_c0_g1.p1|TRINITY_DN649_c0_g1.p1	8.44E+05
RSIEYNLAHPEEDKSQ	45.57	1914.9071	16	-2.5	639.308	19.02	1	8482	HFX_Peptide_LFQ_DBPSN024_PAS840.raw	TRINITY_DN71_c0_g1.p1|TRINITY_DN71_c0_g1.p1|TRINITY_DN71_c0_g1.p1:TRINITY_DN71_c0_g2.p1|TRINITY_DN71_c0_g2.p1|TRINITY_DN71_c0_g2.p1	4.51E+05
GKSIYEEPLHA	45.53	1242.6244	11	3	622.3214	22.03	1	11891	HFX_Peptide_LFQ_DBPSN024_PAS840.raw	TRINITY_DN1415_c0_g1.p1|TRINITY_DN1415_c0_g1.p1|TRINITY_DN1415_c0_g1.p1	1.12E+06
GYSDDHPIIPH	45.52	1249.5728	11	-1.3	625.7928	22.22	1	12115	HFX_Peptide_LFQ_DBPSN024_PAS840.raw	TRINITY_DN1761_c0_g1.p1|TRINITY_DN1761_c0_g1.p1|TRINITY_DN1761_c0_g1.p1	1.35E+06
GNTGHADIIR	45.44	1052.5363	10	-1.6	527.2745	18.87	1	8340	HFX_Peptide_LFQ_DBPSN024_PAS840.raw	TRINITY_DN637_c0_g1.p1|TRINITY_DN637_c0_g1.p1|TRINITY_DN637_c0_g1.p1	7.94E+05
AAHPEENEAGAGSAPQPA	45.41	1702.7546	18	-0.5	852.3842	14.17	1	4451	HFX_Peptide_LFQ_DBPSN024_PAS840.raw	TRINITY_DN35926_c0_g1.p1|TRINITY_DN35926_c0_g1.p1|TRINITY_DN35926_c0_g1.p1	1.06E+05
PDGEHNLER	45.39	1065.4839	9	-0.5	533.749	17.74	1	7281	HFX_Peptide_LFQ_DBPSN024_PAS840.raw	TRINITY_DN3475_c0_g2.p1|TRINITY_DN3475_c0_g2.p1|TRINITY_DN3475_c0_g2.p1	1.71E+06
KDPWDEPSKPN	45.36	1311.6095	11	-0.7	656.8116	17.92	1	7439	HFX_Peptide_LFQ_DBPSN024_PAS840.raw	TRINITY_DN446_c0_g1.p1|TRINITY_DN446_c0_g1.p1|TRINITY_DN446_c0_g1.p1	8.60E+05
SVVVDNPEFSAR	45.2	1318.6517	12	-0.3	660.3329	27.92	1	19101	HFX_Peptide_LFQ_DBPSN024_PAS840.raw	TRINITY_DN29282_c0_g1.p1|TRINITY_DN29282_c0_g1.p1|TRINITY_DN29282_c0_g1.p1	5.15E+06
ALEHPETVLR	44.95	1163.6299	10	-0.5	582.8219	19.97	1	9483	HFX_Peptide_LFQ_DBPSN024_PAS840.raw	TRINITY_DN296_c0_g3.p1|TRINITY_DN296_c0_g3.p1|TRINITY_DN296_c0_g3.p1	9.58E+06
AEAPPTEAPPAVE	44.86	1277.6139	13	-4.6	639.8113	27.66	1	18791	HFX_Peptide_LFQ_DBPSN024_PAS840.raw	TRINITY_DN14707_c0_g1.p1|TRINITY_DN14707_c0_g1.p1|TRINITY_DN14707_c0_g1.p1	3.33E+06
PGTPSQPGFVHVSPT	44.76	1506.7467	15	-4.3	754.3774	30.6	1	22211	HFX_Peptide_LFQ_DBPSN024_PAS840.raw	TRINITY_DN649_c0_g1.p1|TRINITY_DN649_c0_g1.p1|TRINITY_DN649_c0_g1.p1	8.34E+05
YGDDGQYRGEGVYA	44.31	1548.6481	14	-0.3	775.3311	22.5	1	12468	HFX_Peptide_LFQ_DBPSN024_PAS840.raw	TRINITY_DN1412_c0_g1.p1|TRINITY_DN1412_c0_g1.p1|TRINITY_DN1412_c0_g1.p1	1.84E+05
PSGNVDKPIIE	44.3	1167.6135	11	-2.4	584.8126	21.91	1	11742	HFX_Peptide_LFQ_DBPSN024_PAS840.raw	TRINITY_DN159_c0_g1.p1|TRINITY_DN159_c0_g1.p1|TRINITY_DN159_c0_g1.p1	1.37E+06
VKQDEHDFEPY	44.26	1405.615	11	-0.4	703.8145	21.46	1	11197	HFX_Peptide_LFQ_DBPSN024_PAS840.raw	TRINITY_DN296_c0_g1.p1|TRINITY_DN296_c0_g1.p1|TRINITY_DN296_c0_g1.p1:TRINITY_DN296_c0_g3.p1|TRINITY_DN296_c0_g3.p1|TRINITY_DN296_c0_g3.p1	2.53E+05
LEYIAAHPEEN	44.14	1284.5986	11	0.2	643.3067	23.39	1	13575	HFX_Peptide_LFQ_DBPSN024_PAS840.raw	TRINITY_DN35926_c0_g1.p1|TRINITY_DN35926_c0_g1.p1|TRINITY_DN35926_c0_g1.p1	2.68E+06
AGYDDGQYHGEGLYGA	44.03	1671.6801	16	-0.1	836.8472	28.51	1	19801	HFX_Peptide_LFQ_DBPSN024_PAS840.raw	TRINITY_DN1412_c0_g1.p1|TRINITY_DN1412_c0_g1.p1|TRINITY_DN1412_c0_g1.p1
SSLDAEQHALNAQ	43.99	1382.6426	13	-1.4	692.3276	21	1	10653	HFX_Peptide_LFQ_DBPSN024_PAS840.raw	TRINITY_DN29282_c0_g1.p1|TRINITY_DN29282_c0_g1.p1|TRINITY_DN29282_c0_g1.p1	7.10E+05
ASYDNRYTQPEE	43.98	1471.6215	12	-1	736.8173	17.26	1	6838	HFX_Peptide_LFQ_DBPSN024_PAS840.raw	TRINITY_DN637_c0_g1.p1|TRINITY_DN637_c0_g1.p1|TRINITY_DN637_c0_g1.p1	4.21E+05
IQDEEAKQIHVRPA	43.89	1632.8583	14	-1.7	545.2924	16.42	1	6100	HFX_Peptide_LFQ_DBPSN024_PAS840.raw	TRINITY_DN1806_c0_g1.p1|TRINITY_DN1806_c0_g1.p1|TRINITY_DN1806_c0_g1.p1	5.65E+05
ASHGYTAPGIVSS	43.83	1245.5989	13	-2.6	623.8051	22.7	1	12706	HFX_Peptide_LFQ_DBPSN024_PAS840.raw	TRINITY_DN7093_c0_g1.p1|TRINITY_DN7093_c0_g1.p1|TRINITY_DN7093_c0_g1.p1	9.20E+05
KDEGLNGFYK	43.77	1169.5717	10	-2.1	585.7919	21.2	1	10895	HFX_Peptide_LFQ_DBPSN024_PAS840.raw	TRINITY_DN773_c0_g1.p1|TRINITY_DN773_c0_g1.p1|TRINITY_DN773_c0_g1.p1	2.91E+06
SLYDIVHTPGVAA	43.74	1341.6929	13	-3.5	671.8514	53.13	1	36628	HFX_Peptide_LFQ_DBPSN024_PAS840.raw	TRINITY_DN1111_c0_g1.p1|TRINITY_DN1111_c0_g1.p1|TRINITY_DN1111_c0_g1.p1	5.56E+05
SLNLQQQPQRPGGNR	43.74	1691.8816	15	0.6	846.9486	16.96	1	6572	HFX_Peptide_LFQ_DBPSN024_PAS840.raw	TRINITY_DN41701_c0_g1.p1|TRINITY_DN41701_c0_g1.p1|TRINITY_DN41701_c0_g1.p1	5.34E+06
LGYGHGLGYA	43.7	1006.4872	10	-0.7	504.2505	26.74	1	17684	HFX_Peptide_LFQ_DBPSN024_PAS840.raw	TRINITY_DN30074_c1_g1.p1|TRINITY_DN30074_c1_g1.p1|TRINITY_DN30074_c1_g1.p1	1.34E+07
PGTPSQPGFVH	43.67	1122.5458	11	-1.7	562.2792	21.16	1	10839	HFX_Peptide_LFQ_DBPSN024_PAS840.raw	TRINITY_DN649_c0_g1.p1|TRINITY_DN649_c0_g1.p1|TRINITY_DN649_c0_g1.p1	9.69E+07
NQYHAQDSLGQY	43.61	1422.6163	12	-0.6	712.315	21.48	1	11224	HFX_Peptide_LFQ_DBPSN024_PAS840.raw	TRINITY_DN7093_c0_g1.p1|TRINITY_DN7093_c0_g1.p1|TRINITY_DN7093_c0_g1.p1	6.58E+05
SYDNRYTQPEEE	43.56	1529.627	12	-3.3	765.8182	16.96	1	6578	HFX_Peptide_LFQ_DBPSN024_PAS840.raw	TRINITY_DN637_c0_g1.p1|TRINITY_DN637_c0_g1.p1|TRINITY_DN637_c0_g1.p1	6.95E+05
SPTPGTPSQPGLVH	43.43	1373.6938	14	-1.7	687.853	22.26	1	12155	HFX_Peptide_LFQ_DBPSN024_PAS840.raw	TRINITY_DN649_c0_g1.p1|TRINITY_DN649_c0_g1.p1|TRINITY_DN649_c0_g1.p1	5.23E+05
EYNLAHPEED	43.26	1215.5044	10	-0.8	608.759	21.12	1	10798	HFX_Peptide_LFQ_DBPSN024_PAS840.raw	TRINITY_DN71_c0_g1.p1|TRINITY_DN71_c0_g1.p1|TRINITY_DN71_c0_g1.p1:TRINITY_DN71_c0_g2.p1|TRINITY_DN71_c0_g2.p1|TRINITY_DN71_c0_g2.p1	4.21E+06
AGNALVEFPK	43.25	1044.5603	10	-0.6	523.2871	33.77	1	25267	HFX_Peptide_LFQ_DBPSN024_PAS840.raw	TRINITY_DN1356_c0_g1.p1|TRINITY_DN1356_c0_g1.p1|TRINITY_DN1356_c0_g1.p1	1.18E+07
TAAQNYPAGVSPA	43.15	1245.5989	13	0.1	623.8068	24.1	1	14451	HFX_Peptide_LFQ_DBPSN024_PAS840.raw	TRINITY_DN955_c0_g1.p2|TRINITY_DN955_c0_g1.p2|TRINITY_DN955_c0_g1.p2	5.79E+07
TNPLPDGYEHH	42.93	1278.5629	11	-2.4	640.2872	19.12	1	8581	HFX_Peptide_LFQ_DBPSN024_PAS840.raw	TRINITY_DN34353_c0_g1.p2|TRINITY_DN34353_c0_g1.p2|TRINITY_DN34353_c0_g1.p2	7.04E+06
KLEDEQSLVAK	42.9	1258.6769	11	-4	630.3432	17.8	1	7333	HFX_Peptide_LFQ_DBPSN024_PAS840.raw	TRINITY_DN62_c0_g1.p1|TRINITY_DN62_c0_g1.p1|TRINITY_DN62_c0_g1.p1
LGTDVDELYK	42.9	1151.571	10	-0.1	576.7927	31.33	1	22968	HFX_Peptide_LFQ_DBPSN024_PAS840.raw	TRINITY_DN62_c0_g1.p1|TRINITY_DN62_c0_g1.p1|TRINITY_DN62_c0_g1.p1	7.91E+06
PAPPPPSYDSY	42.54	1189.5291	11	0	595.7718	28.62	1	19929	HFX_Peptide_LFQ_DBPSN024_PAS840.raw	TRINITY_DN6461_c0_g1.p1|TRINITY_DN6461_c0_g1.p1|TRINITY_DN6461_c0_g1.p1	1.76E+06
GPPFGPGGPF	42.38	928.4442	10	-1.8	465.2285	59	1	39498	HFX_Peptide_LFQ_DBPSN024_PAS840.raw	TRINITY_DN223_c0_g1.p1|TRINITY_DN223_c0_g1.p1|TRINITY_DN223_c0_g1.p1	1.54E+07
YEGYALPH	42.35	948.4341	8	-1.4	475.2237	25.63	1	16330	HFX_Peptide_LFQ_DBPSN024_PAS840.raw	TRINITY_DN2642_c0_g2.p1|TRINITY_DN2642_c0_g2.p1|TRINITY_DN2642_c0_g2.p1	7.63E+07
AAKAAHFAAYGAAAA	42.3	1360.6887	15	-0.8	681.3511	18.81	1	8271	HFX_Peptide_LFQ_DBPSN024_PAS840.raw	TRINITY_DN1412_c0_g1.p1|TRINITY_DN1412_c0_g1.p1|TRINITY_DN1412_c0_g1.p1:TRINITY_DN22817_c0_g1.p1|TRINITY_DN22817_c0_g1.p1|TRINITY_DN22817_c0_g1.p1:TRINITY_DN4390_c0_g1.p2|TRINITY_DN4390_c0_g1.p2|TRINITY_DN4390_c0_g1.p2	2.74E+06
RPPPPPPPPPQ	42.09	1175.645	11	-2.5	588.8283	16.57	1	6230	HFX_Peptide_LFQ_DBPSN024_PAS840.raw	TRINITY_DN9566_c0_g1.p1|TRINITY_DN9566_c0_g1.p1|TRINITY_DN9566_c0_g1.p1	4.12E+06
ELENELDGEQR	42.08	1330.6001	11	-1.6	666.3063	20.98	1	10636	HFX_Peptide_LFQ_DBPSN024_PAS840.raw	TRINITY_DN62_c0_g1.p1|TRINITY_DN62_c0_g1.p1|TRINITY_DN62_c0_g1.p1	1.26E+06
NYRPSNPSQPTQPQ	42.04	1612.7594	14	4.2	807.3904	14.32	1	4553	HFX_Peptide_LFQ_DBPSN024_PAS840.raw	TRINITY_DN29661_c0_g1.p1|TRINITY_DN29661_c0_g1.p1|TRINITY_DN29661_c0_g1.p1	1.58E+05
DPWDEPSKPN	41.84	1183.5145	10	-3.4	592.7625	22.26	1	12157	HFX_Peptide_LFQ_DBPSN024_PAS840.raw	TRINITY_DN446_c0_g1.p1|TRINITY_DN446_c0_g1.p1|TRINITY_DN446_c0_g1.p1	7.32E+05
YTADENGFVAR	41.76	1241.5676	11	-1	621.7905	21.56	1	11313	HFX_Peptide_LFQ_DBPSN024_PAS840.raw	TRINITY_DN622_c0_g1.p1|TRINITY_DN622_c0_g1.p1|TRINITY_DN622_c0_g1.p1	3.21E+06
AGAPQPSPQQPPAQPG	41.72	1526.7477	16	-0.6	764.3807	19.31	1	8778	HFX_Peptide_LFQ_DBPSN024_PAS840.raw	TRINITY_DN649_c0_g1.p1|TRINITY_DN649_c0_g1.p1|TRINITY_DN649_c0_g1.p1	2.75E+05
ANDYDTFYK	41.67	1135.4822	9	-0.3	568.7482	24.27	1	14656	HFX_Peptide_LFQ_DBPSN024_PAS840.raw	TRINITY_DN296_c0_g2.p1|TRINITY_DN296_c0_g2.p1|TRINITY_DN296_c0_g2.p1:TRINITY_DN296_c0_g1.p1|TRINITY_DN296_c0_g1.p1|TRINITY_DN296_c0_g1.p1:TRINITY_DN296_c0_g3.p1|TRINITY_DN296_c0_g3.p1|TRINITY_DN296_c0_g3.p1	4.08E+05
TFPQQLPSSPFPQPT	41.66	1670.8303	15	-0.5	836.422	61.83	1	40749	HFX_Peptide_LFQ_DBPSN024_PAS840.raw	TRINITY_DN649_c0_g1.p1|TRINITY_DN649_c0_g1.p1|TRINITY_DN649_c0_g1.p1	2.36E+06
ARPPPPPPPPPQ	41.65	1246.6821	12	-0.6	624.348	17.58	1	7128	HFX_Peptide_LFQ_DBPSN024_PAS840.raw	TRINITY_DN9566_c0_g1.p1|TRINITY_DN9566_c0_g1.p1|TRINITY_DN9566_c0_g1.p1	1.71E+06
NALQNELEESR	41.59	1301.6211	11	-0.7	651.8174	24.44	1	14863	HFX_Peptide_LFQ_DBPSN024_PAS840.raw	TRINITY_DN62_c0_g1.p1|TRINITY_DN62_c0_g1.p1|TRINITY_DN62_c0_g1.p1	3.19E+05
SLADNIGETEH	41.58	1184.5309	11	0.5	593.273	21.73	1	11525	HFX_Peptide_LFQ_DBPSN024_PAS840.raw	TRINITY_DN2088_c0_g1.p1|TRINITY_DN2088_c0_g1.p1|TRINITY_DN2088_c0_g1.p1	5.87E+05
PARPPPPPPPPPQ	41.53	1343.7349	13	2.2	672.8762	18.7	1	8169	HFX_Peptide_LFQ_DBPSN024_PAS840.raw	TRINITY_DN9566_c0_g1.p1|TRINITY_DN9566_c0_g1.p1|TRINITY_DN9566_c0_g1.p1	1.98E+06
GAPQPSPQQPPAQPG	41.39	1455.7106	15	1.6	728.8637	18.75	1	8215	HFX_Peptide_LFQ_DBPSN024_PAS840.raw	TRINITY_DN649_c0_g1.p1|TRINITY_DN649_c0_g1.p1|TRINITY_DN649_c0_g1.p1	2.88E+06
ALDFLATQPEYR	41.37	1422.7142	12	-1.8	712.3631	49.94	1	34942	HFX_Peptide_LFQ_DBPSN024_PAS840.raw	TRINITY_DN622_c0_g1.p1|TRINITY_DN622_c0_g1.p1|TRINITY_DN622_c0_g1.p1	3.05E+06
KTPEDGQYVDYR	41.13	1469.6786	12	-1.8	735.8452	17.35	1	6926	HFX_Peptide_LFQ_DBPSN024_PAS840.raw	TRINITY_DN296_c0_g2.p1|TRINITY_DN296_c0_g2.p1|TRINITY_DN296_c0_g2.p1	2.17E+05
AQPIPKPQPPSA	41.13	1229.6768	12	-2.2	615.8443	22.14	1	12023	HFX_Peptide_LFQ_DBPSN024_PAS840.raw	TRINITY_DN4_c0_g1.p1|TRINITY_DN4_c0_g1.p1|TRINITY_DN4_c0_g1.p1	5.62E+06
REPQPGFNQPQPG	41.07	1450.6953	13	-1.4	726.3539	19.12	1	8582	HFX_Peptide_LFQ_DBPSN024_PAS840.raw	TRINITY_DN622_c0_g1.p1|TRINITY_DN622_c0_g1.p1|TRINITY_DN622_c0_g1.p1	3.25E+05
PGFPQPHPTQPQPG	41.05	1483.7207	14	-1.8	742.8663	23.12	1	13240	HFX_Peptide_LFQ_DBPSN024_PAS840.raw	TRINITY_DN649_c0_g1.p1|TRINITY_DN649_c0_g1.p1|TRINITY_DN649_c0_g1.p1	2.04E+06
NLDDVPDIIRPPV	41.02	1461.7827	13	-1.9	731.8973	64.44	1	41984	HFX_Peptide_LFQ_DBPSN024_PAS840.raw	TRINITY_DN1806_c0_g1.p1|TRINITY_DN1806_c0_g1.p1|TRINITY_DN1806_c0_g1.p1
PQQLPSSPFPQPT	40.98	1422.7142	13	-2.5	712.3626	47.24	1	33583	HFX_Peptide_LFQ_DBPSN024_PAS840.raw	TRINITY_DN649_c0_g1.p1|TRINITY_DN649_c0_g1.p1|TRINITY_DN649_c0_g1.p1	1.09E+06
GDHLPTAPPVPPAIQ	40.79	1508.7987	15	-3.6	755.4039	48.25	1	34120	HFX_Peptide_LFQ_DBPSN024_PAS840.raw	TRINITY_DN2306_c0_g1.p1|TRINITY_DN2306_c0_g1.p1|TRINITY_DN2306_c0_g1.p1	3.76E+05
DVPDIIRPPV	40.77	1119.6288	10	-1.8	560.8207	56.41	1	38262	HFX_Peptide_LFQ_DBPSN024_PAS840.raw	TRINITY_DN1806_c0_g1.p1|TRINITY_DN1806_c0_g1.p1|TRINITY_DN1806_c0_g1.p1	9.99E+06
FNPGPTPVPQKPH	40.63	1414.7357	13	-1.8	708.3738	19.85	1	9346	HFX_Peptide_LFQ_DBPSN024_PAS840.raw	TRINITY_DN649_c0_g1.p1|TRINITY_DN649_c0_g1.p1|TRINITY_DN649_c0_g1.p1	6.95E+04
IDTSHPGSDLA	40.63	1111.5145	11	-1.1	556.7639	20.27	1	9812	HFX_Peptide_LFQ_DBPSN024_PAS840.raw	TRINITY_DN195_c0_g1.p1|TRINITY_DN195_c0_g1.p1|TRINITY_DN195_c0_g1.p1	5.16E+06
NLEHDLDNLR	40.63	1237.6051	10	0.5	619.8101	20.28	1	9829	HFX_Peptide_LFQ_DBPSN024_PAS840.raw	TRINITY_DN62_c0_g1.p1|TRINITY_DN62_c0_g1.p1|TRINITY_DN62_c0_g1.p1	3.13E+06
PGFPHPQPS	40.53	962.461	9	-1.7	482.237	20.69	1	10299	HFX_Peptide_LFQ_DBPSN024_PAS840.raw	TRINITY_DN649_c0_g1.p1|TRINITY_DN649_c0_g1.p1|TRINITY_DN649_c0_g1.p1	1.98E+07
PVPELQKPAPQ	40.4	1202.6659	11	-2.1	602.339	22.29	1	12195	HFX_Peptide_LFQ_DBPSN024_PAS840.raw	TRINITY_DN23_c0_g1.p1|TRINITY_DN23_c0_g1.p1|TRINITY_DN23_c0_g1.p1	1.55E+06
KNPFDEPSKPGRPE	40.32	1596.7896	14	-0.6	533.2701	15.63	1	5468	HFX_Peptide_LFQ_DBPSN024_PAS840.raw	TRINITY_DN446_c0_g1.p1|TRINITY_DN446_c0_g1.p1|TRINITY_DN446_c0_g1.p1	1.12E+06
VGKWAPDPAQNQ	40.32	1309.6415	12	1.3	655.8289	21.09	1	10762	HFX_Peptide_LFQ_DBPSN024_PAS840.raw	TRINITY_DN2088_c0_g1.p1|TRINITY_DN2088_c0_g1.p1|TRINITY_DN2088_c0_g1.p1
AAKAAHFAAYGAA	40.3	1218.6145	13	-1.1	610.3138	17.3	1	6878	HFX_Peptide_LFQ_DBPSN024_PAS840.raw	TRINITY_DN1412_c0_g1.p1|TRINITY_DN1412_c0_g1.p1|TRINITY_DN1412_c0_g1.p1:TRINITY_DN22817_c0_g1.p1|TRINITY_DN22817_c0_g1.p1|TRINITY_DN22817_c0_g1.p1:TRINITY_DN4390_c0_g1.p2|TRINITY_DN4390_c0_g1.p2|TRINITY_DN4390_c0_g1.p2	2.59E+05
PVGPDAPVVH	40.21	986.5185	10	4.6	494.2688	33.25	1	24802	HFX_Peptide_LFQ_DBPSN024_PAS840.raw	TRINITY_DN906_c0_g1.p1|TRINITY_DN906_c0_g1.p1|TRINITY_DN906_c0_g1.p1	7.38E+04
VARPAPAPGATYT	40.2	1270.667	13	-0.3	636.3406	18.77	1	8233	HFX_Peptide_LFQ_DBPSN024_PAS840.raw	TRINITY_DN406_c0_g1.p1|TRINITY_DN406_c0_g1.p1|TRINITY_DN406_c0_g1.p1	4.22E+05
GEQIDQLNKL	40.16	1156.6088	10	-1.2	579.311	30.46	1	22056	HFX_Peptide_LFQ_DBPSN024_PAS840.raw	TRINITY_DN62_c0_g1.p1|TRINITY_DN62_c0_g1.p1|TRINITY_DN62_c0_g1.p1	7.78E+06
AQHVVGDTPEVV	40.04	1249.6302	12	-0.1	625.8223	24.9	1	15431	HFX_Peptide_LFQ_DBPSN024_PAS840.raw	TRINITY_DN906_c0_g1.p1|TRINITY_DN906_c0_g1.p1|TRINITY_DN906_c0_g1.p1	2.19E+06
GIVLDSGDGVSH	40.01	1154.5568	12	-2	578.2845	26.55	1	17455	HFX_Peptide_LFQ_DBPSN024_PAS840.raw	TRINITY_DN2642_c0_g2.p1|TRINITY_DN2642_c0_g2.p1|TRINITY_DN2642_c0_g2.p1	4.46E+06
PGFPQPHP	39.92	875.429	8	-0.8	438.7214	23.07	1	13174	HFX_Peptide_LFQ_DBPSN024_PAS840.raw	TRINITY_DN649_c0_g1.p1|TRINITY_DN649_c0_g1.p1|TRINITY_DN649_c0_g1.p1	2.94E+07
ISPTPGTPSQPGFVH	39.85	1520.7623	15	-3.4	761.3859	29.65	1	21123	HFX_Peptide_LFQ_DBPSN024_PAS840.raw	TRINITY_DN649_c0_g1.p1|TRINITY_DN649_c0_g1.p1|TRINITY_DN649_c0_g1.p1	4.96E+06
VLPDGEHNLER	39.83	1277.6364	11	-1.5	639.8245	17.73	1	7263	HFX_Peptide_LFQ_DBPSN024_PAS840.raw	TRINITY_DN3475_c0_g2.p1|TRINITY_DN3475_c0_g2.p1|TRINITY_DN3475_c0_g2.p1	1.51E+07
AGYDDGQYHGEGL	39.83	1380.5582	13	0.2	691.2866	23.45	1	13660	HFX_Peptide_LFQ_DBPSN024_PAS840.raw	TRINITY_DN1412_c0_g1.p1|TRINITY_DN1412_c0_g1.p1|TRINITY_DN1412_c0_g1.p1	5.08E+05
EQPSRPAPPPVT	39.79	1274.6619	12	0.5	638.3385	19.06	1	8527	HFX_Peptide_LFQ_DBPSN024_PAS840.raw	TRINITY_DN446_c0_g1.p1|TRINITY_DN446_c0_g1.p1|TRINITY_DN446_c0_g1.p1	3.73E+05
LRPDAPEPPKA	39.78	1189.6455	11	-0.6	595.8297	17.19	1	6786	HFX_Peptide_LFQ_DBPSN024_PAS840.raw	TRINITY_DN446_c0_g1.p1|TRINITY_DN446_c0_g1.p1|TRINITY_DN446_c0_g1.p1	1.31E+06
DQHIPDSPYK	39.73	1198.5618	10	-1.7	600.2872	18.6	1	8069	HFX_Peptide_LFQ_DBPSN024_PAS840.raw	TRINITY_DN159_c0_g1.p1|TRINITY_DN159_c0_g1.p1|TRINITY_DN159_c0_g1.p1	7.97E+05
KPILPGDPGYPR	39.71	1308.719	12	-3.8	437.2453	23.72	1	13984	HFX_Peptide_LFQ_DBPSN024_PAS840.raw	TRINITY_DN1299_c0_g1.p1|TRINITY_DN1299_c0_g1.p1|TRINITY_DN1299_c0_g1.p1	9.05E+06
PGTPSQPGLVH	39.68	1088.5614	11	-1.3	545.2873	19.08	1	8540	HFX_Peptide_LFQ_DBPSN024_PAS840.raw	TRINITY_DN649_c0_g1.p1|TRINITY_DN649_c0_g1.p1|TRINITY_DN649_c0_g1.p1	1.82E+07
PGFPHPQPSQPQ	39.68	1315.6309	12	-0.8	658.8222	21.47	1	11210	HFX_Peptide_LFQ_DBPSN024_PAS840.raw	TRINITY_DN649_c0_g1.p1|TRINITY_DN649_c0_g1.p1|TRINITY_DN649_c0_g1.p1	4.06E+06
SLPPTPETPR	39.57	1093.5768	10	-0.9	547.7952	21.47	1	11205	HFX_Peptide_LFQ_DBPSN024_PAS840.raw	TRINITY_DN2306_c0_g1.p1|TRINITY_DN2306_c0_g1.p1|TRINITY_DN2306_c0_g1.p1	3.45E+08
SVYNELNNVR	39.52	1206.5992	10	-0.4	604.3066	25.67	1	16380	HFX_Peptide_LFQ_DBPSN024_PAS840.raw	TRINITY_DN62_c0_g1.p1|TRINITY_DN62_c0_g1.p1|TRINITY_DN62_c0_g1.p1	1.38E+06
PTPDRPVQTPVGPPRPT	39.5	1810.9689	17	-0.5	604.6633	22.17	1	12057	HFX_Peptide_LFQ_DBPSN024_PAS840.raw	TRINITY_DN42852_c0_g1.p1|TRINITY_DN42852_c0_g1.p1|TRINITY_DN42852_c0_g1.p1	5.92E+05
YYDRPFQT	39.44	1088.4927	8	-1.5	545.2528	23.56	1	13792	HFX_Peptide_LFQ_DBPSN024_PAS840.raw	TRINITY_DN296_c0_g2.p1|TRINITY_DN296_c0_g2.p1|TRINITY_DN296_c0_g2.p1	5.71E+06
VALYNNLGQVAVPY	39.43	1519.8035	14	-1.2	760.9081	66.11	1	42805	HFX_Peptide_LFQ_DBPSN024_PAS840.raw	TRINITY_DN955_c0_g1.p2|TRINITY_DN955_c0_g1.p2|TRINITY_DN955_c0_g1.p2	1.77E+06
DPANYQILK	39.43	1060.5553	9	-2.1	531.2838	28.74	1	20069	HFX_Peptide_LFQ_DBPSN024_PAS840.raw	TRINITY_DN296_c0_g2.p1|TRINITY_DN296_c0_g2.p1|TRINITY_DN296_c0_g2.p1	8.30E+05
FQQRPQPQPQPQPQ	39.38	1702.8539	14	-2.5	852.4321	15.53	1	5396	HFX_Peptide_LFQ_DBPSN024_PAS840.raw	TRINITY_DN8744_c0_g1.p1|TRINITY_DN8744_c0_g1.p1|TRINITY_DN8744_c0_g1.p1	2.51E+06
SLTTQLEDTKR	39.31	1290.678	11	-4.8	646.3431	19.21	1	8678	HFX_Peptide_LFQ_DBPSN024_PAS840.raw	TRINITY_DN62_c0_g1.p1|TRINITY_DN62_c0_g1.p1|TRINITY_DN62_c0_g1.p1	3.78E+05
STPAAPIPVPVPPA	39.2	1312.739	14	0.4	657.377	65.16	1	42327	HFX_Peptide_LFQ_DBPSN024_PAS840.raw	TRINITY_DN406_c0_g1.p1|TRINITY_DN406_c0_g1.p1|TRINITY_DN406_c0_g1.p1	3.46E+06
APHLPVAPPIPE	39.1	1236.6866	12	-2.5	619.3491	52.46	1	36288	HFX_Peptide_LFQ_DBPSN024_PAS840.raw	TRINITY_DN71_c0_g1.p1|TRINITY_DN71_c0_g1.p1|TRINITY_DN71_c0_g1.p1	2.50E+06
AAKPAPADPPALT	39.09	1218.6608	13	-1	610.337	22.05	1	11907	HFX_Peptide_LFQ_DBPSN024_PAS840.raw	TRINITY_DN42158_c0_g1.p1|TRINITY_DN42158_c0_g1.p1|TRINITY_DN42158_c0_g1.p1	5.29E+06
YTKYPVYPK	38.89	1157.6121	9	-0.5	579.813	19.54	1	9016	HFX_Peptide_LFQ_DBPSN024_PAS840.raw	TRINITY_DN2836_c0_g1.p1|TRINITY_DN2836_c0_g1.p1|TRINITY_DN2836_c0_g1.p1	2.01E+05
SDRPDPPRYPT	38.83	1299.6207	11	-0.7	650.8172	16.57	1	6236	HFX_Peptide_LFQ_DBPSN024_PAS840.raw	TRINITY_DN446_c0_g1.p1|TRINITY_DN446_c0_g1.p1|TRINITY_DN446_c0_g1.p1	3.59E+05
KPGPPFGPGGPF	38.81	1153.5919	12	-1.5	577.8024	44.86	1	32365	HFX_Peptide_LFQ_DBPSN024_PAS840.raw	TRINITY_DN223_c0_g1.p1|TRINITY_DN223_c0_g1.p1|TRINITY_DN223_c0_g1.p1	3.98E+06
GPPFGPGGPFG	38.78	985.4657	11	-0.8	493.7397	57.49	1	38774	HFX_Peptide_LFQ_DBPSN024_PAS840.raw	TRINITY_DN223_c0_g1.p1|TRINITY_DN223_c0_g1.p1|TRINITY_DN223_c0_g1.p1	2.56E+07
GGSIYDTTGRPV	38.74	1221.5989	12	10.4	611.813	22.87	1	12923	HFX_Peptide_LFQ_DBPSN024_PAS840.raw	TRINITY_DN649_c0_g1.p1|TRINITY_DN649_c0_g1.p1|TRINITY_DN649_c0_g1.p1	1.26E+07
GTDVDELYK	38.72	1038.4869	9	-0.7	520.2504	22.97	1	13051	HFX_Peptide_LFQ_DBPSN024_PAS840.raw	TRINITY_DN62_c0_g1.p1|TRINITY_DN62_c0_g1.p1|TRINITY_DN62_c0_g1.p1	1.86E+07
ALEYIAAHPEEN	38.57	1355.6357	12	-3.7	678.8226	26.45	1	17325	HFX_Peptide_LFQ_DBPSN024_PAS840.raw	TRINITY_DN35926_c0_g1.p1|TRINITY_DN35926_c0_g1.p1|TRINITY_DN35926_c0_g1.p1	3.95E+05
ALPVGPSAPVVDTPEVV	38.55	1645.8926	17	-1	823.9528	65.66	1	42577	HFX_Peptide_LFQ_DBPSN024_PAS840.raw	TRINITY_DN3637_c0_g1.p1|TRINITY_DN3637_c0_g1.p1|TRINITY_DN3637_c0_g1.p1
IQDKEGIPPDQQ	38.49	1366.6729	12	1	684.3444	16.85	1	6480	HFX_Peptide_LFQ_DBPSN024_PAS840.raw	TRINITY_DN16102_c0_g1.p1|TRINITY_DN16102_c0_g1.p1|TRINITY_DN16102_c0_g1.p1:TRINITY_DN299_c0_g2.p1|TRINITY_DN299_c0_g2.p1|TRINITY_DN299_c0_g2.p1	1.03E+06
NPFDEPSKPGRPEA	38.4	1539.7317	14	-2.2	770.8715	19.07	1	8534	HFX_Peptide_LFQ_DBPSN024_PAS840.raw	TRINITY_DN446_c0_g1.p1|TRINITY_DN446_c0_g1.p1|TRINITY_DN446_c0_g1.p1
STPAAPIPVPVPPASAPA	38.39	1638.8981	18	-4.6	820.4525	64.03	1	41784	HFX_Peptide_LFQ_DBPSN024_PAS840.raw	TRINITY_DN406_c0_g1.p1|TRINITY_DN406_c0_g1.p1|TRINITY_DN406_c0_g1.p1	5.86E+04
DKGVDVDHYIELIR	38.29	1670.8628	14	-1.3	557.9608	51.28	1	35649	HFX_Peptide_LFQ_DBPSN024_PAS840.raw	TRINITY_DN730_c0_g1.p1|TRINITY_DN730_c0_g1.p1|TRINITY_DN730_c0_g1.p1	1.92E+06
SFSQLEEATK	38.25	1138.5505	10	-0.9	570.282	23.6	1	13836	HFX_Peptide_LFQ_DBPSN024_PAS840.raw	TRINITY_DN637_c0_g1.p1|TRINITY_DN637_c0_g1.p1|TRINITY_DN637_c0_g1.p1	4.90E+05
NLYPAPYRPAPV	38.16	1356.719	12	-1.3	679.3659	38.17	1	28529	HFX_Peptide_LFQ_DBPSN024_PAS840.raw	TRINITY_DN1415_c0_g1.p1|TRINITY_DN1415_c0_g1.p1|TRINITY_DN1415_c0_g1.p1	4.01E+07
LYFDSHNSPA	38.08	1149.509	10	-0.1	575.7617	25.76	1	16488	HFX_Peptide_LFQ_DBPSN024_PAS840.raw	TRINITY_DN637_c0_g1.p1|TRINITY_DN637_c0_g1.p1|TRINITY_DN637_c0_g1.p1	8.02E+05
NAPQHPSASIPSPS	38.07	1388.6685	14	-1.5	695.3405	20.2	1	9736	HFX_Peptide_LFQ_DBPSN024_PAS840.raw	TRINITY_DN649_c0_g1.p1|TRINITY_DN649_c0_g1.p1|TRINITY_DN649_c0_g1.p1	3.81E+06
VLPVPPLVGGVPA	38.05	1213.7434	13	-1.5	607.8781	72.37	1	45924	HFX_Peptide_LFQ_DBPSN024_PAS840.raw	TRINITY_DN7302_c0_g1.p1|TRINITY_DN7302_c0_g1.p1|TRINITY_DN7302_c0_g1.p1	3.48E+07
LSSDDPAEIVK	38.01	1172.5924	11	-1.3	587.3027	25.57	1	16252	HFX_Peptide_LFQ_DBPSN024_PAS840.raw	TRINITY_DN1806_c0_g1.p1|TRINITY_DN1806_c0_g1.p1|TRINITY_DN1806_c0_g1.p1	1.56E+06
DTGDPHRPV	37.99	992.4675	9	-0.3	497.2409	11.05	1	2583	HFX_Peptide_LFQ_DBPSN024_PAS840.raw	TRINITY_DN2088_c0_g1.p1|TRINITY_DN2088_c0_g1.p1|TRINITY_DN2088_c0_g1.p1	1.66E+05
AGPAVRPGILT	37.95	1050.6185	11	-0.3	526.3164	28.95	1	20310	HFX_Peptide_LFQ_DBPSN024_PAS840.raw	TRINITY_DN3637_c0_g1.p1|TRINITY_DN3637_c0_g1.p1|TRINITY_DN3637_c0_g1.p1	2.10E+06
RYNYETGNGI	37.93	1185.5414	10	-0.7	593.7775	20.36	1	9914	HFX_Peptide_LFQ_DBPSN024_PAS840.raw	TRINITY_DN41701_c0_g1.p1|TRINITY_DN41701_c0_g1.p1|TRINITY_DN41701_c0_g1.p1	1.23E+06
PAPPPPSYD	37.91	939.4337	9	-1.1	470.7236	20.55	1	10135	HFX_Peptide_LFQ_DBPSN024_PAS840.raw	TRINITY_DN6461_c0_g1.p1|TRINITY_DN6461_c0_g1.p1|TRINITY_DN6461_c0_g1.p1	1.33E+07
SLNLQQQPQRPG	37.9	1364.7161	12	-1.9	683.364	20.56	1	10145	HFX_Peptide_LFQ_DBPSN024_PAS840.raw	TRINITY_DN41701_c0_g1.p1|TRINITY_DN41701_c0_g1.p1|TRINITY_DN41701_c0_g1.p1	1.90E+05
DYPAEYNPKVH	37.84	1331.6146	11	-2.8	666.8127	19.18	1	8648	HFX_Peptide_LFQ_DBPSN024_PAS840.raw	TRINITY_DN10703_c0_g1.p1|TRINITY_DN10703_c0_g1.p1|TRINITY_DN10703_c0_g1.p1	1.51E+06
NLPVHVPTPV	37.71	1071.6077	10	-1.2	536.8105	45.59	1	32740	HFX_Peptide_LFQ_DBPSN024_PAS840.raw	TRINITY_DN7093_c0_g1.p1|TRINITY_DN7093_c0_g1.p1|TRINITY_DN7093_c0_g1.p1	2.96E+07
KGIIPGIKVD	37.69	1038.6437	10	-1.6	520.3283	32.37	1	24005	HFX_Peptide_LFQ_DBPSN024_PAS840.raw	TRINITY_DN3475_c0_g2.p1|TRINITY_DN3475_c0_g2.p1|TRINITY_DN3475_c0_g2.p1	1.34E+06
PHYAYPH	37.64	883.3976	7	0	442.7061	18.82	1	8282	HFX_Peptide_LFQ_DBPSN024_PAS840.raw	TRINITY_DN5165_c0_g3.p1|TRINITY_DN5165_c0_g3.p1|TRINITY_DN5165_c0_g3.p1	5.04E+05
FDQDSPDSPVK	37.59	1233.5513	11	-0.7	617.7825	18.19	1	7693	HFX_Peptide_LFQ_DBPSN024_PAS840.raw	TRINITY_DN1484_c0_g1.p1|TRINITY_DN1484_c0_g1.p1|TRINITY_DN1484_c0_g1.p1	1.19E+05
VAAPYAHF	37.57	874.4337	8	-2.3	438.2231	28.49	1	19774	HFX_Peptide_LFQ_DBPSN024_PAS840.raw	TRINITY_DN3637_c0_g1.p1|TRINITY_DN3637_c0_g1.p1|TRINITY_DN3637_c0_g1.p1	3.34E+06
DVDHYIELIR	37.5	1271.651	10	0.5	636.8331	47.68	1	33817	HFX_Peptide_LFQ_DBPSN024_PAS840.raw	TRINITY_DN730_c0_g1.p1|TRINITY_DN730_c0_g1.p1|TRINITY_DN730_c0_g1.p1	5.75E+05
VGIEQYPVPK	37.43	1128.6179	10	-0.3	565.316	28.56	1	19856	HFX_Peptide_LFQ_DBPSN024_PAS840.raw	TRINITY_DN2836_c0_g1.p1|TRINITY_DN2836_c0_g1.p1|TRINITY_DN2836_c0_g1.p1	5.25E+06
YGTDERPGGHFP	37.38	1331.5894	12	-2	666.8006	19.91	1	9420	HFX_Peptide_LFQ_DBPSN024_PAS840.raw	TRINITY_DN1010_c0_g2.p1|TRINITY_DN1010_c0_g2.p1|TRINITY_DN1010_c0_g2.p1	5.77E+06
LADIDRLYPS	37.33	1161.6029	10	-1	581.8082	40.5	1	29999	HFX_Peptide_LFQ_DBPSN024_PAS840.raw	TRINITY_DN1415_c0_g1.p1|TRINITY_DN1415_c0_g1.p1|TRINITY_DN1415_c0_g1.p1	1.92E+07
DEPYPLPPIPD	37.29	1251.6023	11	-2.5	626.8069	66.31	1	42917	HFX_Peptide_LFQ_DBPSN024_PAS840.raw	TRINITY_DN4_c0_g1.p1|TRINITY_DN4_c0_g1.p1|TRINITY_DN4_c0_g1.p1	2.18E+06
PRPAPPPPSYD	37.17	1192.5876	11	-2.4	597.2997	17.97	1	7491	HFX_Peptide_LFQ_DBPSN024_PAS840.raw	TRINITY_DN6461_c0_g1.p1|TRINITY_DN6461_c0_g1.p1|TRINITY_DN6461_c0_g1.p1	3.23E+05
FNQPGFNR	37.17	978.4672	8	-0.7	490.2405	19.79	1	9279	HFX_Peptide_LFQ_DBPSN024_PAS840.raw	TRINITY_DN622_c0_g1.p1|TRINITY_DN622_c0_g1.p1|TRINITY_DN622_c0_g1.p1	6.03E+07
NLEAYDPSLK	37.14	1148.5713	10	-1.5	575.2921	27.97	1	19162	HFX_Peptide_LFQ_DBPSN024_PAS840.raw	TRINITY_DN1259_c0_g1.p1|TRINITY_DN1259_c0_g1.p1|TRINITY_DN1259_c0_g1.p1	2.12E+06
GEHTEAEGGVYDISNK	37.12	1704.759	16	-2.1	569.2591	18.31	1	7802	HFX_Peptide_LFQ_DBPSN024_PAS840.raw	TRINITY_DN44_c0_g1.p1|TRINITY_DN44_c0_g1.p1|TRINITY_DN44_c0_g1.p1	1.04E+05
GDPAPPGPTPK	36.8	1032.5239	11	-0.5	517.269	14.97	1	4994	HFX_Peptide_LFQ_DBPSN024_PAS840.raw	TRINITY_DN948_c0_g1.p1|TRINITY_DN948_c0_g1.p1|TRINITY_DN948_c0_g1.p1	1.19E+06
AGPAVRPGIL	36.79	949.5709	10	-2.1	475.7917	30.67	1	22280	HFX_Peptide_LFQ_DBPSN024_PAS840.raw	TRINITY_DN3637_c0_g1.p1|TRINITY_DN3637_c0_g1.p1|TRINITY_DN3637_c0_g1.p1	4.09E+07
GYHVREYPA	36.78	1090.5195	9	-0.8	546.2666	15.35	1	5259	HFX_Peptide_LFQ_DBPSN024_PAS840.raw	TRINITY_DN955_c0_g1.p2|TRINITY_DN955_c0_g1.p2|TRINITY_DN955_c0_g1.p2	1.02E+06
SAPAPAPAPR	36.68	933.5032	10	-2.7	467.7576	13.12	1	3775	HFX_Peptide_LFQ_DBPSN024_PAS840.raw	TRINITY_DN6461_c0_g1.p1|TRINITY_DN6461_c0_g1.p1|TRINITY_DN6461_c0_g1.p1	2.26E+05
AQPAPPTPPAAQ	36.53	1144.5876	12	-0.2	573.301	22.08	1	11949	HFX_Peptide_LFQ_DBPSN024_PAS840.raw	TRINITY_DN1938_c0_g1.p1|TRINITY_DN1938_c0_g1.p1|TRINITY_DN1938_c0_g1.p1	2.48E+06
ALYNNLGQVAVPY	36.53	1420.735	13	-0.8	711.3742	62.69	1	41147	HFX_Peptide_LFQ_DBPSN024_PAS840.raw	TRINITY_DN955_c0_g1.p2|TRINITY_DN955_c0_g1.p2|TRINITY_DN955_c0_g1.p2	6.13E+06
NFAFQTSDGISR	36.52	1341.6313	12	0.3	671.8231	32.71	1	24314	HFX_Peptide_LFQ_DBPSN024_PAS840.raw	TRINITY_DN38991_c0_g1.p1|TRINITY_DN38991_c0_g1.p1|TRINITY_DN38991_c0_g1.p1	4.71E+06
DSYLSPVK	36.46	907.4651	8	-2.2	454.7388	23.97	1	14280	HFX_Peptide_LFQ_DBPSN024_PAS840.raw	TRINITY_DN1415_c0_g1.p1|TRINITY_DN1415_c0_g1.p1|TRINITY_DN1415_c0_g1.p1	1.93E+07
AQPIPKPQPPS	36.44	1158.6396	11	-2	580.3259	20.59	1	10178	HFX_Peptide_LFQ_DBPSN024_PAS840.raw	TRINITY_DN4_c0_g1.p1|TRINITY_DN4_c0_g1.p1|TRINITY_DN4_c0_g1.p1	7.81E+06
KNPFDEPSKPGRPEA	36.43	1667.8267	15	-2.1	556.9483	16.54	1	6207	HFX_Peptide_LFQ_DBPSN024_PAS840.raw	TRINITY_DN446_c0_g1.p1|TRINITY_DN446_c0_g1.p1|TRINITY_DN446_c0_g1.p1	3.11E+05
DSFGGRGGQQPQY	36.33	1395.6167	13	-3.5	698.8132	19.85	1	9347	HFX_Peptide_LFQ_DBPSN024_PAS840.raw	TRINITY_DN1371_c0_g1.p1|TRINITY_DN1371_c0_g1.p1|TRINITY_DN1371_c0_g1.p1	2.64E+05
PPNPDLH	36.3	788.3817	7	-0.5	395.1979	22.2	1	12093	HFX_Peptide_LFQ_DBPSN024_PAS840.raw	TRINITY_DN745_c0_g1.p1|TRINITY_DN745_c0_g1.p1|TRINITY_DN745_c0_g1.p1	1.65E+06
GIEQYPVPK	36.2	1029.5494	9	-1.6	515.7812	23.7	1	13952	HFX_Peptide_LFQ_DBPSN024_PAS840.raw	TRINITY_DN2836_c0_g1.p1|TRINITY_DN2836_c0_g1.p1|TRINITY_DN2836_c0_g1.p1	1.09E+07
DELVYPGVK	36.17	1018.5334	9	-0.8	510.2736	29.97	1	21488	HFX_Peptide_LFQ_DBPSN024_PAS840.raw	TRINITY_DN296_c0_g2.p1|TRINITY_DN296_c0_g2.p1|TRINITY_DN296_c0_g2.p1	3.20E+06
TDVDELYK	36.14	981.4655	8	0.2	491.7401	23.04	1	13136	HFX_Peptide_LFQ_DBPSN024_PAS840.raw	TRINITY_DN62_c0_g1.p1|TRINITY_DN62_c0_g1.p1|TRINITY_DN62_c0_g1.p1	7.49E+06
NLPVAPKAAP	36.13	976.5705	10	-0.3	489.2924	24.2	1	14568	HFX_Peptide_LFQ_DBPSN024_PAS840.raw	TRINITY_DN1704_c0_g1.p1|TRINITY_DN1704_c0_g1.p1|TRINITY_DN1704_c0_g1.p1	8.64E+06
HVSPTPGTPSQPGLV	36.12	1472.7623	15	0	737.3884	27.2	1	18249	HFX_Peptide_LFQ_DBPSN024_PAS840.raw	TRINITY_DN649_c0_g1.p1|TRINITY_DN649_c0_g1.p1|TRINITY_DN649_c0_g1.p1
GYDKPELALK	36.11	1132.6128	10	0.4	567.3139	22.22	1	12116	HFX_Peptide_LFQ_DBPSN024_PAS840.raw	TRINITY_DN41839_c0_g1.p1|TRINITY_DN41839_c0_g1.p1|TRINITY_DN41839_c0_g1.p1	4.77E+05
DGLDPYGPPAR	36.02	1156.5513	11	-1.3	579.2822	30.32	1	21903	HFX_Peptide_LFQ_DBPSN024_PAS840.raw	TRINITY_DN1658_c0_g1.p1|TRINITY_DN1658_c0_g1.p1|TRINITY_DN1658_c0_g1.p1	7.62E+06
PAVSPPPAAP	35.89	902.4861	10	-2.3	452.2493	26.92	1	17918	HFX_Peptide_LFQ_DBPSN024_PAS840.raw	TRINITY_DN4943_c0_g1.p1|TRINITY_DN4943_c0_g1.p1|TRINITY_DN4943_c0_g1.p1	2.11E+07
EPQPGFNQPQPG	35.85	1294.5941	12	-4.2	648.3016	23.75	1	14021	HFX_Peptide_LFQ_DBPSN024_PAS840.raw	TRINITY_DN622_c0_g1.p1|TRINITY_DN622_c0_g1.p1|TRINITY_DN622_c0_g1.p1	6.29E+06
DRPDPPRYPT	35.75	1212.5886	10	-1	607.301	16.92	1	6542	HFX_Peptide_LFQ_DBPSN024_PAS840.raw	TRINITY_DN446_c0_g1.p1|TRINITY_DN446_c0_g1.p1|TRINITY_DN446_c0_g1.p1	2.30E+05
DSSVITPDYPSYR	35.69	1498.694	13	-2.6	750.3523	34.26	1	25667	HFX_Peptide_LFQ_DBPSN024_PAS840.raw	TRINITY_DN2151_c0_g1.p1|TRINITY_DN2151_c0_g1.p1|TRINITY_DN2151_c0_g1.p1	7.96E+05
LSSGWPYGK	35.58	993.4919	9	-2.4	497.752	25.77	1	16495	HFX_Peptide_LFQ_DBPSN024_PAS840.raw	TRINITY_DN1415_c0_g1.p1|TRINITY_DN1415_c0_g1.p1|TRINITY_DN1415_c0_g1.p1	4.08E+06
IGYGGHGLGYAA	35.55	1134.5458	12	1.7	568.2811	27.01	1	18016	HFX_Peptide_LFQ_DBPSN024_PAS840.raw	TRINITY_DN30074_c0_g1.p1|TRINITY_DN30074_c0_g1.p1|TRINITY_DN30074_c0_g1.p1	2.84E+06
LEHDLDNLR	35.53	1123.5621	9	-1.4	562.7875	19.44	1	8909	HFX_Peptide_LFQ_DBPSN024_PAS840.raw	TRINITY_DN62_c0_g1.p1|TRINITY_DN62_c0_g1.p1|TRINITY_DN62_c0_g1.p1	1.42E+06
ELIHTYRPT	35.51	1128.5928	9	0.4	565.3039	19.56	1	9034	HFX_Peptide_LFQ_DBPSN024_PAS840.raw	TRINITY_DN1356_c0_g1.p1|TRINITY_DN1356_c0_g1.p1|TRINITY_DN1356_c0_g1.p1	1.57E+06
DSYVGDEAQSK	35.49	1197.5149	11	-4	599.7623	13.78	1	4204	HFX_Peptide_LFQ_DBPSN024_PAS840.raw	TRINITY_DN2642_c0_g2.p1|TRINITY_DN2642_c0_g2.p1|TRINITY_DN2642_c0_g2.p1	7.38E+04
LEYIAAHPEENE	35.49	1413.6411	12	-1.1	707.827	24.27	1	14660	HFX_Peptide_LFQ_DBPSN024_PAS840.raw	TRINITY_DN35926_c0_g1.p1|TRINITY_DN35926_c0_g1.p1|TRINITY_DN35926_c0_g1.p1	2.49E+05
FPQPHPTQPQ	35.42	1175.5723	10	-1.2	588.7927	19.12	1	8578	HFX_Peptide_LFQ_DBPSN024_PAS840.raw	TRINITY_DN649_c0_g1.p1|TRINITY_DN649_c0_g1.p1|TRINITY_DN649_c0_g1.p1	3.49E+07
AGPGGDTIFGK	35.36	1018.5083	11	0.6	510.2617	25.17	1	15763	HFX_Peptide_LFQ_DBPSN024_PAS840.raw	TRINITY_DN506_c0_g1.p1|TRINITY_DN506_c0_g1.p1|TRINITY_DN506_c0_g1.p1	2.17E+06
LSNDLPDVYPF	35.35	1278.6132	11	-1.3	640.313	69.81	1	44764	HFX_Peptide_LFQ_DBPSN024_PAS840.raw	TRINITY_DN296_c0_g3.p1|TRINITY_DN296_c0_g3.p1|TRINITY_DN296_c0_g3.p1	5.54E+05
VGGGSAQTPPQVVIRPR	35.34	1717.9587	17	0.4	573.6604	22.93	1	13006	HFX_Peptide_LFQ_DBPSN024_PAS840.raw	TRINITY_DN174_c0_g1.p1|TRINITY_DN174_c0_g1.p1|TRINITY_DN174_c0_g1.p1	3.75E+05
EEPVPTPPR	35.31	1020.524	9	-0.9	511.2688	19.64	1	9115	HFX_Peptide_LFQ_DBPSN024_PAS840.raw	TRINITY_DN309_c0_g1.p1|TRINITY_DN309_c0_g1.p1|TRINITY_DN309_c0_g1.p1	3.58E+06
ASELTPPPTPSPK	35.3	1320.6925	13	-1.5	661.3525	23.03	1	13127	HFX_Peptide_LFQ_DBPSN024_PAS840.raw	TRINITY_DN75_c1_g2.p1|TRINITY_DN75_c1_g2.p1|TRINITY_DN75_c1_g2.p1	1.43E+06
GQPGQPGHPGQPGYPG	35.24	1529.701	16	0.6	765.8583	16.37	1	6058	HFX_Peptide_LFQ_DBPSN024_PAS840.raw	TRINITY_DN4896_c2_g1.p1|TRINITY_DN4896_c2_g1.p1|TRINITY_DN4896_c2_g1.p1	9.30E+05
SLSNSLPTGPLK	35.16	1212.6714	12	-1.7	607.3419	34.86	1	26072	HFX_Peptide_LFQ_DBPSN024_PAS840.raw	TRINITY_DN745_c0_g1.p1|TRINITY_DN745_c0_g1.p1|TRINITY_DN745_c0_g1.p1	1.48E+07
SGDGVSHTVPI	35.13	1067.5247	11	-2.4	534.7683	24.92	1	15462	HFX_Peptide_LFQ_DBPSN024_PAS840.raw	TRINITY_DN2642_c0_g2.p1|TRINITY_DN2642_c0_g2.p1|TRINITY_DN2642_c0_g2.p1	2.90E+06
SDNVLNEIR	35.05	1058.5356	9	-0.4	530.2749	28.53	1	19818	HFX_Peptide_LFQ_DBPSN024_PAS840.raw	TRINITY_DN2088_c0_g1.p1|TRINITY_DN2088_c0_g1.p1|TRINITY_DN2088_c0_g1.p1	8.60E+05
VYNPNLDEEGR	35.01	1304.5996	11	-0.6	653.3067	19.52	1	8988	HFX_Peptide_LFQ_DBPSN024_PAS840.raw	TRINITY_DN948_c0_g1.p1|TRINITY_DN948_c0_g1.p1|TRINITY_DN948_c0_g1.p1	1.18E+06
ILTNIVNNPGHAV	34.93	1360.7463	13	-1.5	681.3794	36.74	1	27495	HFX_Peptide_LFQ_DBPSN024_PAS840.raw	TRINITY_DN3637_c0_g1.p1|TRINITY_DN3637_c0_g1.p1|TRINITY_DN3637_c0_g1.p1	3.41E+06
KDPLNDTVVD	34.9	1114.5505	10	1.2	558.2832	24.02	1	14350	HFX_Peptide_LFQ_DBPSN024_PAS840.raw	TRINITY_DN62_c0_g1.p1|TRINITY_DN62_c0_g1.p1|TRINITY_DN62_c0_g1.p1	2.01E+06
LQTPFEK	34.84	861.4596	7	-2.8	431.7359	23.87	1	14162	HFX_Peptide_LFQ_DBPSN024_PAS840.raw	TRINITY_DN1356_c0_g1.p1|TRINITY_DN1356_c0_g1.p1|TRINITY_DN1356_c0_g1.p1	6.00E+06
IDFVDPK	34.84	832.433	7	-1.6	417.2231	27.45	1	18547	HFX_Peptide_LFQ_DBPSN024_PAS840.raw	TRINITY_DN4541_c0_g1.p1|TRINITY_DN4541_c0_g1.p1|TRINITY_DN4541_c0_g1.p1	2.33E+06
DWKPGPYPK	34.83	1086.5498	9	-2.1	363.1898	20.91	1	10544	HFX_Peptide_LFQ_DBPSN024_PAS840.raw	TRINITY_DN4145_c0_g1.p1|TRINITY_DN4145_c0_g1.p1|TRINITY_DN4145_c0_g1.p1	2.34E+07
DYPFKPPK	34.82	990.5174	8	-2.1	496.265	22.89	1	12957	HFX_Peptide_LFQ_DBPSN024_PAS840.raw	TRINITY_DN2990_c0_g1.p1|TRINITY_DN2990_c0_g1.p1|TRINITY_DN2990_c0_g1.p1	3.85E+06
GHPSQPGLTHVTPT	34.77	1427.7157	14	-4	714.8622	17.7	1	7247	HFX_Peptide_LFQ_DBPSN024_PAS840.raw	TRINITY_DN649_c0_g1.p1|TRINITY_DN649_c0_g1.p1|TRINITY_DN649_c0_g1.p1	6.50E+04
FGNPWEK	34.68	876.413	7	-2.4	439.2127	25.02	1	15582	HFX_Peptide_LFQ_DBPSN024_PAS840.raw	TRINITY_DN1031_c0_g1.p1|TRINITY_DN1031_c0_g1.p1|TRINITY_DN1031_c0_g1.p1	1.15E+07
TGPNLHGL	34.65	807.4239	8	-1.5	404.7186	24.2	1	14567	HFX_Peptide_LFQ_DBPSN024_PAS840.raw	TRINITY_DN2659_c0_g1.p1|TRINITY_DN2659_c0_g1.p1|TRINITY_DN2659_c0_g1.p1	5.26E+06
KADLESQLHDTQER	34.64	1668.8066	14	-2.8	557.2746	16.43	1	6105	HFX_Peptide_LFQ_DBPSN024_PAS840.raw	TRINITY_DN62_c0_g1.p1|TRINITY_DN62_c0_g1.p1|TRINITY_DN62_c0_g1.p1	1.40E+05
RLPLQDVYK	34.62	1130.6448	9	-1.2	566.329	26.04	1	16828	HFX_Peptide_LFQ_DBPSN024_PAS840.raw	TRINITY_DN2822_c0_g1.p1|TRINITY_DN2822_c0_g1.p1|TRINITY_DN2822_c0_g1.p1	5.50E+05
ILPGDPGYPR	34.59	1083.5713	10	-0.1	542.7928	26.04	1	16827	HFX_Peptide_LFQ_DBPSN024_PAS840.raw	TRINITY_DN1299_c0_g1.p1|TRINITY_DN1299_c0_g1.p1|TRINITY_DN1299_c0_g1.p1	2.49E+06
GFAGDDAPR	34.56	904.4039	9	-1.8	453.2084	15.17	1	5129	HFX_Peptide_LFQ_DBPSN024_PAS840.raw	TRINITY_DN2642_c0_g2.p1|TRINITY_DN2642_c0_g2.p1|TRINITY_DN2642_c0_g2.p1	5.25E+06
DFLATQPEYR	34.52	1238.5931	10	-0.3	620.3036	33.04	1	24621	HFX_Peptide_LFQ_DBPSN024_PAS840.raw	TRINITY_DN622_c0_g1.p1|TRINITY_DN622_c0_g1.p1|TRINITY_DN622_c0_g1.p1
NEVPPHIF	34.48	951.4814	8	-0.9	476.7475	38.14	1	28507	HFX_Peptide_LFQ_DBPSN024_PAS840.raw	TRINITY_DN62_c0_g1.p1|TRINITY_DN62_c0_g1.p1|TRINITY_DN62_c0_g1.p1	1.04E+08
LVENIVDHVK	34.45	1164.6503	10	-2.1	583.3312	24.99	1	15548	HFX_Peptide_LFQ_DBPSN024_PAS840.raw	TRINITY_DN359_c1_g4.p1|TRINITY_DN359_c1_g4.p1|TRINITY_DN359_c1_g4.p1
PGSPSQPGLVH	34.32	1074.5458	11	-2	538.2791	18.02	1	7532	HFX_Peptide_LFQ_DBPSN024_PAS840.raw	TRINITY_DN649_c0_g1.p1|TRINITY_DN649_c0_g1.p1|TRINITY_DN649_c0_g1.p1	5.23E+05
GVPGVGVPGVGVPGGVPG	34.23	1456.8037	18	0.5	729.4095	58.36	1	39198	HFX_Peptide_LFQ_DBPSN024_PAS840.raw	TRINITY_DN2723_c0_g1.p1|TRINITY_DN2723_c0_g1.p1|TRINITY_DN2723_c0_g1.p1:TRINITY_DN723_c0_g1.p1|TRINITY_DN723_c0_g1.p1|TRINITY_DN723_c0_g1.p1	2.72E+06
DVQTALEEEQRARDDAR	34.21	2000.951	17	-0.9	667.9904	22.51	1	12472	HFX_Peptide_LFQ_DBPSN024_PAS840.raw	TRINITY_DN62_c0_g1.p1|TRINITY_DN62_c0_g1.p1|TRINITY_DN62_c0_g1.p1	1.92E+05
PPEGDLIRPH	34.18	1129.588	10	-1.1	565.8007	19.34	1	8806	HFX_Peptide_LFQ_DBPSN024_PAS840.raw	TRINITY_DN247_c0_g1.p1|TRINITY_DN247_c0_g1.p1|TRINITY_DN247_c0_g1.p1	6.24E+05
SLYDIVHTPGVA	34.12	1270.6558	12	2.1	636.3365	52.45	1	36282	HFX_Peptide_LFQ_DBPSN024_PAS840.raw	TRINITY_DN1111_c0_g1.p1|TRINITY_DN1111_c0_g1.p1|TRINITY_DN1111_c0_g1.p1	1.45E+06
TDYPEEPGFH	34.08	1190.488	10	-1	596.2507	24.86	1	15378	HFX_Peptide_LFQ_DBPSN024_PAS840.raw	TRINITY_DN305_c1_g2.p1|TRINITY_DN305_c1_g2.p1|TRINITY_DN305_c1_g2.p1	3.55E+05
WSRPDGRPLSPS	33.99	1353.679	12	0.3	677.8469	19.76	1	9250	HFX_Peptide_LFQ_DBPSN024_PAS840.raw	TRINITY_DN174_c0_g1.p1|TRINITY_DN174_c0_g1.p1|TRINITY_DN174_c0_g1.p1	1.58E+06
PGFPQPQPS	33.98	953.4606	9	-1.4	477.7369	26.71	1	17642	HFX_Peptide_LFQ_DBPSN024_PAS840.raw	TRINITY_DN649_c0_g1.p1|TRINITY_DN649_c0_g1.p1|TRINITY_DN649_c0_g1.p1	5.83E+07
AGFAGDDAPR	33.96	975.441	10	-1.3	488.7271	16.42	1	6093	HFX_Peptide_LFQ_DBPSN024_PAS840.raw	TRINITY_DN2642_c0_g2.p1|TRINITY_DN2642_c0_g2.p1|TRINITY_DN2642_c0_g2.p1	5.51E+05
GEPIDERGPVNTT	33.93	1383.663	13	-1	692.8381	19.81	1	9303	HFX_Peptide_LFQ_DBPSN024_PAS840.raw	TRINITY_DN1156_c0_g1.p1|TRINITY_DN1156_c0_g1.p1|TRINITY_DN1156_c0_g1.p1	9.27E+05
YHTQDGLGQY	33.87	1180.5149	10	-2.5	591.2632	20.88	1	10515	HFX_Peptide_LFQ_DBPSN024_PAS840.raw	TRINITY_DN7302_c0_g1.p1|TRINITY_DN7302_c0_g1.p1|TRINITY_DN7302_c0_g1.p1	6.19E+05
DELINKLNK	33.82	1085.608	9	-2	543.8102	21.17	1	10856	HFX_Peptide_LFQ_DBPSN024_PAS840.raw	TRINITY_DN62_c0_g1.p1|TRINITY_DN62_c0_g1.p1|TRINITY_DN62_c0_g1.p1	1.29E+06
TFYNELR	33.78	941.4606	7	-2	471.7366	24.93	1	15470	HFX_Peptide_LFQ_DBPSN024_PAS840.raw	TRINITY_DN2642_c0_g2.p1|TRINITY_DN2642_c0_g2.p1|TRINITY_DN2642_c0_g2.p1	1.50E+07
SSVQPGNVHTSF	33.75	1258.5942	12	-0.4	630.3041	23.09	1	13206	HFX_Peptide_LFQ_DBPSN024_PAS840.raw	TRINITY_DN169_c0_g1.p1|TRINITY_DN169_c0_g1.p1|TRINITY_DN169_c0_g1.p1	2.79E+06
VTHPVPHTPL	33.71	1096.6029	10	-1.7	549.3078	19.52	1	8993	HFX_Peptide_LFQ_DBPSN024_PAS840.raw	TRINITY_DN1938_c0_g1.p1|TRINITY_DN1938_c0_g1.p1|TRINITY_DN1938_c0_g1.p1	5.13E+05
PIYLPSPHP	33.67	1019.5439	9	-1.5	510.7785	32.42	1	24051	HFX_Peptide_LFQ_DBPSN024_PAS840.raw	TRINITY_DN9385_c0_g1.p1|TRINITY_DN9385_c0_g1.p1|TRINITY_DN9385_c0_g1.p1	8.48E+06
ADLIAYLEQSTK	33.67	1350.703	12	1.1	676.3595	63.16	1	41375	HFX_Peptide_LFQ_DBPSN024_PAS840.raw	TRINITY_DN2659_c0_g1.p1|TRINITY_DN2659_c0_g1.p1|TRINITY_DN2659_c0_g1.p1	1.01E+06
SIYEEPLHA	33.64	1057.5079	9	-1.1	529.7607	28.52	1	19816	HFX_Peptide_LFQ_DBPSN024_PAS840.raw	TRINITY_DN1415_c0_g1.p1|TRINITY_DN1415_c0_g1.p1|TRINITY_DN1415_c0_g1.p1	3.17E+06
SPPPYNDLG	33.62	958.4396	9	-2.1	480.226	27.31	1	18380	HFX_Peptide_LFQ_DBPSN024_PAS840.raw	TRINITY_DN403_c2_g1.p1|TRINITY_DN403_c2_g1.p1|TRINITY_DN403_c2_g1.p1	5.08E+06
GFAGDDAPRAVFPS	33.58	1405.6626	14	-2.2	703.837	40.8	1	30187	HFX_Peptide_LFQ_DBPSN024_PAS840.raw	TRINITY_DN2642_c0_g2.p1|TRINITY_DN2642_c0_g2.p1|TRINITY_DN2642_c0_g2.p1	2.22E+05
IEAWVPPKPK	33.51	1163.6702	10	-0.7	582.842	24.02	1	14357	HFX_Peptide_LFQ_DBPSN024_PAS840.raw	TRINITY_DN38738_c0_g1.p1|TRINITY_DN38738_c0_g1.p1|TRINITY_DN38738_c0_g1.p1	1.54E+06
APPSPPTPTPV	33.51	1059.5601	11	-2	530.7863	32.23	1	23859	HFX_Peptide_LFQ_DBPSN024_PAS840.raw	TRINITY_DN406_c0_g1.p1|TRINITY_DN406_c0_g1.p1|TRINITY_DN406_c0_g1.p1	7.64E+06
LQWNIGGNK	33.5	1028.5403	9	-2.9	515.2759	29.27	1	20680	HFX_Peptide_LFQ_DBPSN024_PAS840.raw	TRINITY_DN174_c0_g1.p1|TRINITY_DN174_c0_g1.p1|TRINITY_DN174_c0_g1.p1	3.27E+06
SYSTAHGLGY	33.38	1054.4719	10	-3	528.2416	21.22	1	10922	HFX_Peptide_LFQ_DBPSN024_PAS840.raw	TRINITY_DN30074_c1_g1.p1|TRINITY_DN30074_c1_g1.p1|TRINITY_DN30074_c1_g1.p1	2.46E+06
PPGPPGVPR	33.31	872.4868	9	-2.5	437.2496	19.4	1	8866	HFX_Peptide_LFQ_DBPSN024_PAS840.raw	TRINITY_DN446_c0_g1.p1|TRINITY_DN446_c0_g1.p1|TRINITY_DN446_c0_g1.p1	1.97E+06
VNDIFER	33.3	891.445	7	-1.4	446.7292	24.17	1	14529	HFX_Peptide_LFQ_DBPSN024_PAS840.raw	TRINITY_DN40227_c0_g1.p1|TRINITY_DN40227_c0_g1.p1|TRINITY_DN40227_c0_g1.p1	8.90E+06
FNRPGFNQPQP	33.26	1300.6312	11	-0.4	651.3226	23.21	1	13357	HFX_Peptide_LFQ_DBPSN024_PAS840.raw	TRINITY_DN622_c0_g1.p1|TRINITY_DN622_c0_g1.p1|TRINITY_DN622_c0_g1.p1	1.12E+06
KTPEDGQYVDY	33.22	1313.5775	11	-3.2	657.7939	22.07	1	11932	HFX_Peptide_LFQ_DBPSN024_PAS840.raw	TRINITY_DN296_c0_g2.p1|TRINITY_DN296_c0_g2.p1|TRINITY_DN296_c0_g2.p1	3.10E+05
ATFDQLGR	33.22	906.4559	8	-1.6	454.2345	22.36	1	12277	HFX_Peptide_LFQ_DBPSN024_PAS840.raw	TRINITY_DN20100_c0_g1.p1|TRINITY_DN20100_c0_g1.p1|TRINITY_DN20100_c0_g1.p1	2.25E+06
LADKDFLQK	33.16	1076.5865	9	-3.2	539.2988	20.52	1	10103	HFX_Peptide_LFQ_DBPSN024_PAS840.raw	TRINITY_DN296_c0_g1.p1|TRINITY_DN296_c0_g1.p1|TRINITY_DN296_c0_g1.p1	1.36E+06
KFFPP	33.11	634.3478	5	9.8	212.4586	20.57	1	10156	HFX_Peptide_LFQ_DBPSN024_PAS840.raw	TRINITY_DN2118_c0_g1.p1|TRINITY_DN2118_c0_g1.p1|TRINITY_DN2118_c0_g1.p1
PSQKPSFPT	33.06	987.5025	9	-0.5	494.7583	23.99	1	14313	HFX_Peptide_LFQ_DBPSN024_PAS840.raw	TRINITY_DN649_c0_g1.p1|TRINITY_DN649_c0_g1.p1|TRINITY_DN649_c0_g1.p1	1.24E+06
DLLDQIGEGGR	33.05	1171.5833	11	-0.8	586.7985	43.95	1	31890	HFX_Peptide_LFQ_DBPSN024_PAS840.raw	TRINITY_DN62_c0_g1.p1|TRINITY_DN62_c0_g1.p1|TRINITY_DN62_c0_g1.p1	1.13E+07
SPSQPGFPRPN	33.04	1182.5781	11	0.9	592.2969	21.03	1	10696	HFX_Peptide_LFQ_DBPSN024_PAS840.raw	TRINITY_DN649_c0_g1.p1|TRINITY_DN649_c0_g1.p1|TRINITY_DN649_c0_g1.p1	1.24E+06
FNQPQPGFNRPG	33.01	1357.6527	12	1.2	679.8344	22.73	1	12751	HFX_Peptide_LFQ_DBPSN024_PAS840.raw	TRINITY_DN622_c0_g1.p1|TRINITY_DN622_c0_g1.p1|TRINITY_DN622_c0_g1.p1
VSPSPSSPSQPGFPR	33	1525.7524	15	-1.9	763.882	23.49	1	13699	HFX_Peptide_LFQ_DBPSN024_PAS840.raw	TRINITY_DN649_c0_g1.p1|TRINITY_DN649_c0_g1.p1|TRINITY_DN649_c0_g1.p1	2.55E+05
LPPTPETPR	32.96	1006.5447	9	-1.8	504.2787	19.86	1	9357	HFX_Peptide_LFQ_DBPSN024_PAS840.raw	TRINITY_DN2306_c0_g1.p1|TRINITY_DN2306_c0_g1.p1|TRINITY_DN2306_c0_g1.p1	1.13E+08
LEDVRDLEK	32.95	1115.5822	9	-0.9	558.7979	20.23	1	9770	HFX_Peptide_LFQ_DBPSN024_PAS840.raw	TRINITY_DN48_c0_g2.p1|TRINITY_DN48_c0_g2.p1|TRINITY_DN48_c0_g2.p1	6.05E+06
DVGDLVYR	32.92	935.4712	8	-0.7	468.7425	31	1	22622	HFX_Peptide_LFQ_DBPSN024_PAS840.raw	TRINITY_DN637_c0_g1.p1|TRINITY_DN637_c0_g1.p1|TRINITY_DN637_c0_g1.p1:TRINITY_DN1806_c0_g2.p1|TRINITY_DN1806_c0_g2.p1|TRINITY_DN1806_c0_g2.p1	5.02E+07
ADFLNEIH	32.92	957.4556	8	-1	479.7346	37.73	1	28217	HFX_Peptide_LFQ_DBPSN024_PAS840.raw	TRINITY_DN730_c0_g1.p1|TRINITY_DN730_c0_g1.p1|TRINITY_DN730_c0_g1.p1	1.01E+07
DSSIISDSHDSYR	32.92	1480.6429	13	-0.8	741.3282	19.47	1	8938	HFX_Peptide_LFQ_DBPSN024_PAS840.raw	TRINITY_DN296_c0_g1.p1|TRINITY_DN296_c0_g1.p1|TRINITY_DN296_c0_g1.p1	1.14E+05
AAPSKPSAPAPPPS	32.88	1273.6666	14	1	637.8412	16.32	1	6012	HFX_Peptide_LFQ_DBPSN024_PAS840.raw	TRINITY_DN75_c1_g2.p1|TRINITY_DN75_c1_g2.p1|TRINITY_DN75_c1_g2.p1	1.43E+05
VFPSIVGRPR	32.81	1126.661	10	-0.7	564.3374	26.18	1	16999	HFX_Peptide_LFQ_DBPSN024_PAS840.raw	TRINITY_DN2642_c0_g2.p1|TRINITY_DN2642_c0_g2.p1|TRINITY_DN2642_c0_g2.p1	7.36E+05
YAPLGYHVR	32.78	1074.561	9	-2.7	538.2863	20.98	1	10634	HFX_Peptide_LFQ_DBPSN024_PAS840.raw	TRINITY_DN955_c0_g1.p2|TRINITY_DN955_c0_g1.p2|TRINITY_DN955_c0_g1.p2	6.76E+05
AVFPSIVGRP	32.76	1041.597	10	-2.3	521.8046	45.19	1	32542	HFX_Peptide_LFQ_DBPSN024_PAS840.raw	TRINITY_DN2642_c0_g2.p1|TRINITY_DN2642_c0_g2.p1|TRINITY_DN2642_c0_g2.p1	4.24E+06
INNFPKFPT	32.73	1076.5654	9	-5.8	539.2869	40.47	1	29983	HFX_Peptide_LFQ_DBPSN024_PAS840.raw	TRINITY_DN595_c0_g1.p1|TRINITY_DN595_c0_g1.p1|TRINITY_DN595_c0_g1.p1	2.84E+06
TEAPLNPK	32.72	868.4654	8	0.3	435.2401	14.82	1	4884	HFX_Peptide_LFQ_DBPSN024_PAS840.raw	TRINITY_DN2642_c0_g2.p1|TRINITY_DN2642_c0_g2.p1|TRINITY_DN2642_c0_g2.p1	5.81E+05
AYAGPAVRPGIL	32.7	1183.6713	12	-1.9	592.8418	40.52	1	30012	HFX_Peptide_LFQ_DBPSN024_PAS840.raw	TRINITY_DN3637_c0_g1.p1|TRINITY_DN3637_c0_g1.p1|TRINITY_DN3637_c0_g1.p1	5.03E+06
KLIDEEPPAPR	32.65	1263.6823	11	-0.9	632.8478	20.11	1	9640	HFX_Peptide_LFQ_DBPSN024_PAS840.raw	TRINITY_DN41978_c0_g1.p1|TRINITY_DN41978_c0_g1.p1|TRINITY_DN41978_c0_g1.p1	5.24E+05
NIAQEQNPGRL	32.64	1238.6367	11	-1.8	620.3245	20.11	1	9633	HFX_Peptide_LFQ_DBPSN024_PAS840.raw	TRINITY_DN1806_c0_g1.p1|TRINITY_DN1806_c0_g1.p1|TRINITY_DN1806_c0_g1.p1	5.54E+05
VPFHPTVPGPSPR	32.63	1386.7407	13	-0.7	463.2538	25.09	1	15666	HFX_Peptide_LFQ_DBPSN024_PAS840.raw	TRINITY_DN42852_c0_g1.p1|TRINITY_DN42852_c0_g1.p1|TRINITY_DN42852_c0_g1.p1
VGEDIWRP	32.62	970.4872	8	-2	486.2499	35.03	1	26202	HFX_Peptide_LFQ_DBPSN024_PAS840.raw	TRINITY_DN7552_c0_g1.p1|TRINITY_DN7552_c0_g1.p1|TRINITY_DN7552_c0_g1.p1	2.92E+06
DLEWTAPK	32.6	958.476	8	-1	480.2448	31.53	1	23174	HFX_Peptide_LFQ_DBPSN024_PAS840.raw	TRINITY_DN446_c0_g1.p1|TRINITY_DN446_c0_g1.p1|TRINITY_DN446_c0_g1.p1	5.17E+06
PGFNRPGFN	32.51	1004.4828	9	-2.1	503.2476	22.69	1	12704	HFX_Peptide_LFQ_DBPSN024_PAS840.raw	TRINITY_DN622_c0_g1.p1|TRINITY_DN622_c0_g1.p1|TRINITY_DN622_c0_g1.p1	2.88E+06
LLYDHIEK	32.5	1029.5494	8	-2.6	515.7806	19.94	1	9446	HFX_Peptide_LFQ_DBPSN024_PAS840.raw	TRINITY_DN4223_c0_g3.p1|TRINITY_DN4223_c0_g3.p1|TRINITY_DN4223_c0_g3.p1	5.84E+06
GVPGVGVPGVGVPGGVPGVGVPG	32.48	1866.0363	23	0.2	934.0256	68.11	1	43893	HFX_Peptide_LFQ_DBPSN024_PAS840.raw	TRINITY_DN2723_c0_g1.p1|TRINITY_DN2723_c0_g1.p1|TRINITY_DN2723_c0_g1.p1	5.96E+05
TFHQIFGGK	32.47	1033.5344	9	-2.7	517.7731	22.13	1	12010	HFX_Peptide_LFQ_DBPSN024_PAS840.raw	TRINITY_DN4223_c0_g3.p1|TRINITY_DN4223_c0_g3.p1|TRINITY_DN4223_c0_g3.p1	1.62E+06
LRPDAPEPPKAD	32.45	1304.6724	12	-2.2	653.342	17.12	1	6727	HFX_Peptide_LFQ_DBPSN024_PAS840.raw	TRINITY_DN446_c0_g1.p1|TRINITY_DN446_c0_g1.p1|TRINITY_DN446_c0_g1.p1	2.32E+06
IQEKEEEFENT	32.42	1394.6201	11	-0.5	698.317	17.73	1	7266	HFX_Peptide_LFQ_DBPSN024_PAS840.raw	TRINITY_DN62_c0_g1.p1|TRINITY_DN62_c0_g1.p1|TRINITY_DN62_c0_g1.p1	3.54E+05
DVPDIIRPPVAI	32.38	1303.7499	12	-1	652.8815	68.29	1	43991	HFX_Peptide_LFQ_DBPSN024_PAS840.raw	TRINITY_DN1806_c0_g1.p1|TRINITY_DN1806_c0_g1.p1|TRINITY_DN1806_c0_g1.p1	7.72E+05
LQYVADDVGGFVPV	32.29	1477.7452	14	2.2	739.8815	69.18	1	44454	HFX_Peptide_LFQ_DBPSN024_PAS840.raw	TRINITY_DN2306_c0_g1.p1|TRINITY_DN2306_c0_g1.p1|TRINITY_DN2306_c0_g1.p1	8.11E+05
FPQPHPTQPQPG	32.19	1329.6465	12	-1.2	665.8297	20.31	1	9854	HFX_Peptide_LFQ_DBPSN024_PAS840.raw	TRINITY_DN649_c0_g1.p1|TRINITY_DN649_c0_g1.p1|TRINITY_DN649_c0_g1.p1	6.09E+05
SFDDEGKIDSE	32.17	1240.5095	11	-1.6	621.261	19.91	1	9421	HFX_Peptide_LFQ_DBPSN024_PAS840.raw	TRINITY_DN20100_c0_g1.p1|TRINITY_DN20100_c0_g1.p1|TRINITY_DN20100_c0_g1.p1	5.58E+05
FAPAQVPAKPS	32.16	1111.6025	11	-1.9	556.8075	21.88	1	11700	HFX_Peptide_LFQ_DBPSN024_PAS840.raw	TRINITY_DN4_c0_g1.p1|TRINITY_DN4_c0_g1.p1|TRINITY_DN4_c0_g1.p1	1.17E+06
PGFPQPQPSQPQ	32.06	1306.6306	12	-1.2	654.3218	27.59	1	18708	HFX_Peptide_LFQ_DBPSN024_PAS840.raw	TRINITY_DN649_c0_g1.p1|TRINITY_DN649_c0_g1.p1|TRINITY_DN649_c0_g1.p1	1.47E+07
SIEYNLAHPE	32.06	1171.5509	10	-1.2	586.782	27.3	1	18369	HFX_Peptide_LFQ_DBPSN024_PAS840.raw	TRINITY_DN71_c0_g1.p1|TRINITY_DN71_c0_g1.p1|TRINITY_DN71_c0_g1.p1:TRINITY_DN71_c0_g2.p1|TRINITY_DN71_c0_g2.p1|TRINITY_DN71_c0_g2.p1	1.07E+06
KIPTPPPQQEQV	32.01	1360.735	12	-0.7	681.3743	22.02	1	11878	HFX_Peptide_LFQ_DBPSN024_PAS840.raw	TRINITY_DN4815_c0_g1.p1|TRINITY_DN4815_c0_g1.p1|TRINITY_DN4815_c0_g1.p1	3.51E+05
SVDPYNNHGLAPS	31.89	1369.6262	13	1.8	685.8216	23.03	1	13131	HFX_Peptide_LFQ_DBPSN024_PAS840.raw	TRINITY_DN296_c0_g2.p1|TRINITY_DN296_c0_g2.p1|TRINITY_DN296_c0_g2.p1	4.00E+05
PPTPETPR	31.75	893.4606	8	-0.9	447.7372	21.43	1	11164	HFX_Peptide_LFQ_DBPSN024_PAS840.raw	TRINITY_DN2306_c0_g1.p1|TRINITY_DN2306_c0_g1.p1|TRINITY_DN2306_c0_g1.p1	1.10E+08
KYPDDKPL	31.72	974.5073	8	-7.5	488.2573	16.09	1	5825	HFX_Peptide_LFQ_DBPSN024_PAS840.raw	TRINITY_DN296_c0_g2.p1|TRINITY_DN296_c0_g2.p1|TRINITY_DN296_c0_g2.p1:TRINITY_DN296_c0_g1.p1|TRINITY_DN296_c0_g1.p1|TRINITY_DN296_c0_g1.p1:TRINITY_DN2151_c0_g1.p1|TRINITY_DN2151_c0_g1.p1|TRINITY_DN2151_c0_g1.p1	1.29E+06
GSFGPVPPR	31.69	912.4817	9	-1.1	457.2476	22.91	1	12974	HFX_Peptide_LFQ_DBPSN024_PAS840.raw	TRINITY_DN6461_c0_g1.p1|TRINITY_DN6461_c0_g1.p1|TRINITY_DN6461_c0_g1.p1	7.00E+06
HLPVPPPIPE	31.66	1094.6124	10	-0.2	548.3134	47.11	1	33512	HFX_Peptide_LFQ_DBPSN024_PAS840.raw	TRINITY_DN71_c0_g2.p1|TRINITY_DN71_c0_g2.p1|TRINITY_DN71_c0_g2.p1	9.17E+06
PTSPPIVTPELPK	31.65	1374.7759	13	0.3	688.3954	43.79	1	31819	HFX_Peptide_LFQ_DBPSN024_PAS840.raw	TRINITY_DN1938_c0_g1.p1|TRINITY_DN1938_c0_g1.p1|TRINITY_DN1938_c0_g1.p1
APAIGYGG	31.64	704.3493	8	-3.2	353.1808	37.95	1	28369	HFX_Peptide_LFQ_DBPSN024_PAS840.raw	TRINITY_DN30074_c0_g1.p1|TRINITY_DN30074_c0_g1.p1|TRINITY_DN30074_c0_g1.p1
YWPHTPEEQ	31.63	1185.509	9	0.4	593.762	22.96	1	13044	HFX_Peptide_LFQ_DBPSN024_PAS840.raw	TRINITY_DN4541_c0_g1.p1|TRINITY_DN4541_c0_g1.p1|TRINITY_DN4541_c0_g1.p1	5.72E+06
HSPGVF	31.63	642.3126	6	3.4	322.1646	29.18	1	20576	HFX_Peptide_LFQ_DBPSN024_PAS840.raw	TRINITY_DN32438_c0_g1.p1|TRINITY_DN32438_c0_g1.p1|TRINITY_DN32438_c0_g1.p1	2.38E+05
TVVPPNPDLH	31.53	1087.5662	10	-0.7	544.79	26.07	1	16863	HFX_Peptide_LFQ_DBPSN024_PAS840.raw	TRINITY_DN745_c0_g1.p1|TRINITY_DN745_c0_g1.p1|TRINITY_DN745_c0_g1.p1	1.41E+07
VLPDGEHNLE	31.51	1121.5353	10	-0.3	561.7747	22.06	1	11920	HFX_Peptide_LFQ_DBPSN024_PAS840.raw	TRINITY_DN3475_c0_g2.p1|TRINITY_DN3475_c0_g2.p1|TRINITY_DN3475_c0_g2.p1	6.88E+06
ASLPPTPETPR	31.49	1164.6139	11	-2	583.313	22.58	1	12560	HFX_Peptide_LFQ_DBPSN024_PAS840.raw	TRINITY_DN2306_c0_g1.p1|TRINITY_DN2306_c0_g1.p1|TRINITY_DN2306_c0_g1.p1	1.95E+07
AQPAPPTPPAA	31.47	1016.5291	11	-0.6	509.2715	23.87	1	14159	HFX_Peptide_LFQ_DBPSN024_PAS840.raw	TRINITY_DN1938_c0_g1.p1|TRINITY_DN1938_c0_g1.p1|TRINITY_DN1938_c0_g1.p1	4.35E+06
ATAPLAHPI	31.45	889.5021	9	-1.5	445.7577	23.75	1	14023	HFX_Peptide_LFQ_DBPSN024_PAS840.raw	TRINITY_DN3637_c0_g1.p1|TRINITY_DN3637_c0_g1.p1|TRINITY_DN3637_c0_g1.p1	1.93E+06
SPEFQSIISTL	31.41	1220.6288	11	-0.1	611.3216	71.41	1	45497	HFX_Peptide_LFQ_DBPSN024_PAS840.raw	TRINITY_DN730_c0_g1.p1|TRINITY_DN730_c0_g1.p1|TRINITY_DN730_c0_g1.p1	1.27E+06
KPPFDPPSQPGVPK	31.4	1489.7928	14	-2.1	745.9022	24.99	1	15546	HFX_Peptide_LFQ_DBPSN024_PAS840.raw	TRINITY_DN446_c0_g1.p1|TRINITY_DN446_c0_g1.p1|TRINITY_DN446_c0_g1.p1	2.96E+05
DVIIFHK	31.4	870.4963	7	-1	436.255	26.44	1	17316	HFX_Peptide_LFQ_DBPSN024_PAS840.raw	TRINITY_DN296_c0_g3.p1|TRINITY_DN296_c0_g3.p1|TRINITY_DN296_c0_g3.p1	1.78E+06
GPPGPPGPP	31.39	771.3915	9	-2.1	386.7022	22.95	1	13026	HFX_Peptide_LFQ_DBPSN024_PAS840.raw	TRINITY_DN1483_c1_g1.p1|TRINITY_DN1483_c1_g1.p1|TRINITY_DN1483_c1_g1.p1:TRINITY_DN453_c7_g1.p1|TRINITY_DN453_c7_g1.p1|TRINITY_DN453_c7_g1.p1:TRINITY_DN23119_c0_g1.p1|TRINITY_DN23119_c0_g1.p1|TRINITY_DN23119_c0_g1.p1:TRINITY_DN8052_c0_g1.p1|TRINITY_DN8052_c0_g1.p1|TRINITY_DN8052_c0_g1.p1	7.71E+05
PQPGFPQPHPT	31.36	1201.588	11	-5	601.7983	22.92	1	12987	HFX_Peptide_LFQ_DBPSN024_PAS840.raw	TRINITY_DN649_c0_g1.p1|TRINITY_DN649_c0_g1.p1|TRINITY_DN649_c0_g1.p1
VSHVVHDTVVPA	31.35	1258.667	12	-2.3	630.3393	18.38	1	7869	HFX_Peptide_LFQ_DBPSN024_PAS840.raw	TRINITY_DN906_c0_g1.p1|TRINITY_DN906_c0_g1.p1|TRINITY_DN906_c0_g1.p1	2.69E+06
YTYDELSFPGVK	31.31	1417.6765	12	-0.4	709.8452	51.39	1	35707	HFX_Peptide_LFQ_DBPSN024_PAS840.raw	TRINITY_DN296_c0_g1.p1|TRINITY_DN296_c0_g1.p1|TRINITY_DN296_c0_g1.p1	3.28E+05
SYNNAHDIEPL	31.29	1271.5782	11	-3.7	636.7941	26.99	1	17996	HFX_Peptide_LFQ_DBPSN024_PAS840.raw	TRINITY_DN1806_c0_g1.p1|TRINITY_DN1806_c0_g1.p1|TRINITY_DN1806_c0_g1.p1	6.44E+05
SLVEPDGTVR	31.27	1071.556	10	-0.6	536.785	21.54	1	11287	HFX_Peptide_LFQ_DBPSN024_PAS840.raw	TRINITY_DN14092_c0_g1.p1|TRINITY_DN14092_c0_g1.p1|TRINITY_DN14092_c0_g1.p1	9.57E+06
GYPFDRPI	31.21	963.4814	8	-1.5	482.7473	36.53	1	27345	HFX_Peptide_LFQ_DBPSN024_PAS840.raw	TRINITY_DN296_c0_g2.p1|TRINITY_DN296_c0_g2.p1|TRINITY_DN296_c0_g2.p1	4.03E+06
LDFLATQPEYR	31.19	1351.6771	11	-2.5	676.8441	45.42	1	32660	HFX_Peptide_LFQ_DBPSN024_PAS840.raw	TRINITY_DN622_c0_g1.p1|TRINITY_DN622_c0_g1.p1|TRINITY_DN622_c0_g1.p1	3.09E+06
APPVPPAIQ	31.19	888.5068	9	-3.1	445.2593	35.61	1	26658	HFX_Peptide_LFQ_DBPSN024_PAS840.raw	TRINITY_DN2306_c0_g1.p1|TRINITY_DN2306_c0_g1.p1|TRINITY_DN2306_c0_g1.p1	4.47E+07
SSLDAEQHAL	31.16	1069.504	10	-2	535.7582	21.61	1	11376	HFX_Peptide_LFQ_DBPSN024_PAS840.raw	TRINITY_DN29282_c0_g1.p1|TRINITY_DN29282_c0_g1.p1|TRINITY_DN29282_c0_g1.p1	4.63E+06
AEAPPAPSAEAPPA	31.13	1274.6143	14	0.8	638.3149	24.56	1	15013	HFX_Peptide_LFQ_DBPSN024_PAS840.raw	TRINITY_DN14707_c0_g1.p1|TRINITY_DN14707_c0_g1.p1|TRINITY_DN14707_c0_g1.p1	2.42E+06
LFVSLEQK	31.12	962.5436	8	0.9	482.2795	34.99	1	26171	HFX_Peptide_LFQ_DBPSN024_PAS840.raw	TRINITY_DN62_c0_g1.p1|TRINITY_DN62_c0_g1.p1|TRINITY_DN62_c0_g1.p1	3.08E+06
SELTPPPTPSPK	31.12	1249.6554	12	-0.3	625.8348	22.6	1	12592	HFX_Peptide_LFQ_DBPSN024_PAS840.raw	TRINITY_DN75_c1_g2.p1|TRINITY_DN75_c1_g2.p1|TRINITY_DN75_c1_g2.p1	2.01E+06
NDYDTFYK	31.08	1064.4451	8	-1.2	533.2292	24.27	1	14655	HFX_Peptide_LFQ_DBPSN024_PAS840.raw	TRINITY_DN296_c0_g2.p1|TRINITY_DN296_c0_g2.p1|TRINITY_DN296_c0_g2.p1:TRINITY_DN296_c0_g1.p1|TRINITY_DN296_c0_g1.p1|TRINITY_DN296_c0_g1.p1:TRINITY_DN296_c0_g3.p1|TRINITY_DN296_c0_g3.p1|TRINITY_DN296_c0_g3.p1	4.02E+05
IENSDLLR	31.07	958.5083	8	-1.3	480.2608	22.47	1	12421	HFX_Peptide_LFQ_DBPSN024_PAS840.raw	TRINITY_DN62_c0_g1.p1|TRINITY_DN62_c0_g1.p1|TRINITY_DN62_c0_g1.p1	3.13E+06
EAPAPEAPPA	30.91	948.4552	10	-3.1	475.2334	20.68	1	10290	HFX_Peptide_LFQ_DBPSN024_PAS840.raw	TRINITY_DN2787_c0_g1.p1|TRINITY_DN2787_c0_g1.p1|TRINITY_DN2787_c0_g1.p1	4.63E+06
AHSVVAPAPP	30.86	944.5079	10	-11.8	473.2557	31.04	1	22663	HFX_Peptide_LFQ_DBPSN024_PAS840.raw	TRINITY_DN6878_c0_g4.p1|TRINITY_DN6878_c0_g4.p1|TRINITY_DN6878_c0_g4.p1	2.43E+06
ISVPGYR	30.84	790.4337	7	-1.8	396.2234	23.59	1	13829	HFX_Peptide_LFQ_DBPSN024_PAS840.raw	TRINITY_DN1415_c0_g1.p1|TRINITY_DN1415_c0_g1.p1|TRINITY_DN1415_c0_g1.p1	5.53E+08
PSSPSQPGFPR	30.83	1155.5673	11	-7	578.7869	19.94	1	9448	HFX_Peptide_LFQ_DBPSN024_PAS840.raw	TRINITY_DN649_c0_g1.p1|TRINITY_DN649_c0_g1.p1|TRINITY_DN649_c0_g1.p1	2.83E+06
TVPIYEGYALPH	30.77	1358.687	12	-4.1	680.348	46.85	1	33389	HFX_Peptide_LFQ_DBPSN024_PAS840.raw	TRINITY_DN2642_c0_g2.p1|TRINITY_DN2642_c0_g2.p1|TRINITY_DN2642_c0_g2.p1	1.83E+05
PQPGFPQPQ	30.72	994.4872	9	-0.6	498.2505	26.67	1	17601	HFX_Peptide_LFQ_DBPSN024_PAS840.raw	TRINITY_DN649_c0_g1.p1|TRINITY_DN649_c0_g1.p1|TRINITY_DN649_c0_g1.p1	6.86E+07
LSEYPKVPL	30.71	1044.5854	9	0.2	523.3001	40.69	1	30111	HFX_Peptide_LFQ_DBPSN024_PAS840.raw	TRINITY_DN33863_c0_g1.p1|TRINITY_DN33863_c0_g1.p1|TRINITY_DN33863_c0_g1.p1	3.94E+06
IEQYPVPK	30.65	972.528	8	-0.9	487.2708	20.74	1	10348	HFX_Peptide_LFQ_DBPSN024_PAS840.raw	TRINITY_DN2836_c0_g1.p1|TRINITY_DN2836_c0_g1.p1|TRINITY_DN2836_c0_g1.p1	4.59E+06
TLPNTEPKTY	30.65	1162.587	10	-1.8	582.2997	19.9	1	9399	HFX_Peptide_LFQ_DBPSN024_PAS840.raw	TRINITY_DN1356_c0_g1.p1|TRINITY_DN1356_c0_g1.p1|TRINITY_DN1356_c0_g1.p1	1.92E+06
IAPERPYSPF	30.61	1175.5974	10	0.6	588.8063	35.5	1	26575	HFX_Peptide_LFQ_DBPSN024_PAS840.raw	TRINITY_DN4_c0_g1.p1|TRINITY_DN4_c0_g1.p1|TRINITY_DN4_c0_g1.p1	6.05E+06
RGPDPYDEPQQLHN	30.57	1664.7543	14	-2.4	555.924	19.03	1	8494	HFX_Peptide_LFQ_DBPSN024_PAS840.raw	TRINITY_DN1279_c0_g3.p1|TRINITY_DN1279_c0_g3.p1|TRINITY_DN1279_c0_g3.p1	1.68E+05
FAGDDAPR	30.55	847.3824	8	0.3	424.6986	17.09	1	6696	HFX_Peptide_LFQ_DBPSN024_PAS840.raw	TRINITY_DN2642_c0_g2.p1|TRINITY_DN2642_c0_g2.p1|TRINITY_DN2642_c0_g2.p1	7.32E+05
PLPDGYEHH	30.54	1063.4723	9	-1.1	532.7429	19.2	1	8665	HFX_Peptide_LFQ_DBPSN024_PAS840.raw	TRINITY_DN34353_c0_g1.p2|TRINITY_DN34353_c0_g1.p2|TRINITY_DN34353_c0_g1.p2	5.33E+05
GYINQLHSV	30.53	1029.5243	9	-1.2	515.7688	27.11	1	18135	HFX_Peptide_LFQ_DBPSN024_PAS840.raw	TRINITY_DN730_c0_g1.p1|TRINITY_DN730_c0_g1.p1|TRINITY_DN730_c0_g1.p1	2.64E+06
TAPAIPQLP	30.5	906.5175	9	-14	454.2596	32.12	1	23761	HFX_Peptide_LFQ_DBPSN024_PAS840.raw	TRINITY_DN25455_c1_g1.p1|TRINITY_DN25455_c1_g1.p1|TRINITY_DN25455_c1_g1.p1	6.03E+07
VPDIIRPPV	30.49	1004.6018	9	-1.8	503.3073	46.98	1	33453	HFX_Peptide_LFQ_DBPSN024_PAS840.raw	TRINITY_DN1806_c0_g1.p1|TRINITY_DN1806_c0_g1.p1|TRINITY_DN1806_c0_g1.p1	4.55E+06
APQPSPQQPPAQPG	30.49	1398.6891	14	0.1	700.3519	18.11	1	7617	HFX_Peptide_LFQ_DBPSN024_PAS840.raw	TRINITY_DN649_c0_g1.p1|TRINITY_DN649_c0_g1.p1|TRINITY_DN649_c0_g1.p1	8.44E+05
PSVPPPAP	30.42	760.4119	8	-1.1	381.2128	29.9	1	21417	HFX_Peptide_LFQ_DBPSN024_PAS840.raw	TRINITY_DN2550_c0_g1.p1|TRINITY_DN2550_c0_g1.p1|TRINITY_DN2550_c0_g1.p1	5.94E+06
FGNAKT	30.41	636.3231	6	-13.7	319.1645	30.88	1	22494	HFX_Peptide_LFQ_DBPSN024_PAS840.raw	TRINITY_DN62_c0_g1.p1|TRINITY_DN62_c0_g1.p1|TRINITY_DN62_c0_g1.p1:TRINITY_DN8310_c0_g3.p1|TRINITY_DN8310_c0_g3.p1|TRINITY_DN8310_c0_g3.p1:TRINITY_DN88_c0_g1.p1|TRINITY_DN88_c0_g1.p1|TRINITY_DN88_c0_g1.p1
GELQISDSHHVA	30.41	1291.6156	12	0.1	646.8151	20.61	1	10210	HFX_Peptide_LFQ_DBPSN024_PAS840.raw	TRINITY_DN1356_c0_g1.p1|TRINITY_DN1356_c0_g1.p1|TRINITY_DN1356_c0_g1.p1	2.56E+05
YEVPDYK	30.4	912.4229	7	-2.2	457.2177	21.71	1	11496	HFX_Peptide_LFQ_DBPSN024_PAS840.raw	TRINITY_DN1350_c0_g1.p1|TRINITY_DN1350_c0_g1.p1|TRINITY_DN1350_c0_g1.p1	2.02E+06
VPEPPLPP	30.39	844.4694	8	-1.3	423.2415	38.24	1	28585	HFX_Peptide_LFQ_DBPSN024_PAS840.raw	TRINITY_DN3758_c1_g2.p1|TRINITY_DN3758_c1_g2.p1|TRINITY_DN3758_c1_g2.p1	2.07E+06
MVYPDFK	30.39	898.4258	7	0.9	450.2206	30.53	1	22129	HFX_Peptide_LFQ_DBPSN024_PAS840.raw	TRINITY_DN62_c0_g1.p1|TRINITY_DN62_c0_g1.p1|TRINITY_DN62_c0_g1.p1	2.17E+06
SQLELSQVR	30.37	1058.572	9	-3.6	530.2914	23.57	1	13793	HFX_Peptide_LFQ_DBPSN024_PAS840.raw	TRINITY_DN62_c0_g1.p1|TRINITY_DN62_c0_g1.p1|TRINITY_DN62_c0_g1.p1	6.21E+05
LLTEAPLNPK	30.34	1094.6335	10	-2	548.3229	28.49	1	19778	HFX_Peptide_LFQ_DBPSN024_PAS840.raw	TRINITY_DN2642_c0_g2.p1|TRINITY_DN2642_c0_g2.p1|TRINITY_DN2642_c0_g2.p1	6.33E+06
VADAEGFHPV	30.33	1040.4927	10	-1.9	521.2526	24.87	1	15392	HFX_Peptide_LFQ_DBPSN024_PAS840.raw	TRINITY_DN1279_c0_g3.p1|TRINITY_DN1279_c0_g3.p1|TRINITY_DN1279_c0_g3.p1	1.41E+06
AGYDDGQYHGEGLY	30.31	1543.6215	14	0.7	772.8185	28.65	1	19968	HFX_Peptide_LFQ_DBPSN024_PAS840.raw	TRINITY_DN1412_c0_g1.p1|TRINITY_DN1412_c0_g1.p1|TRINITY_DN1412_c0_g1.p1	3.02E+06
VGVPGGVPGVGV	30.3	992.5654	12	-2.2	497.2889	51.09	1	35542	HFX_Peptide_LFQ_DBPSN024_PAS840.raw	TRINITY_DN2723_c0_g1.p1|TRINITY_DN2723_c0_g1.p1|TRINITY_DN2723_c0_g1.p1:TRINITY_DN723_c0_g1.p1|TRINITY_DN723_c0_g1.p1|TRINITY_DN723_c0_g1.p1	3.43E+06
AQPPYPKPV	30.29	995.5439	9	-1	498.7787	21.4	1	11124	HFX_Peptide_LFQ_DBPSN024_PAS840.raw	TRINITY_DN649_c0_g1.p1|TRINITY_DN649_c0_g1.p1|TRINITY_DN649_c0_g1.p1	7.98E+07
APPAESLPPPQPS	30.29	1286.6506	13	2.2	644.334	27.46	1	18556	HFX_Peptide_LFQ_DBPSN024_PAS840.raw	TRINITY_DN2787_c0_g1.p1|TRINITY_DN2787_c0_g1.p1|TRINITY_DN2787_c0_g1.p1	3.05E+06
TGYPQPKPGVQ	30.29	1170.6033	11	-1.1	586.3083	17.65	1	7193	HFX_Peptide_LFQ_DBPSN024_PAS840.raw	TRINITY_DN649_c0_g1.p1|TRINITY_DN649_c0_g1.p1|TRINITY_DN649_c0_g1.p1	8.57E+05
EALLPTLP	30.28	852.4956	8	-0.9	427.2547	42.69	1	31230	HFX_Peptide_LFQ_DBPSN024_PAS840.raw	TRINITY_DN39747_c0_g1.p1|TRINITY_DN39747_c0_g1.p1|TRINITY_DN39747_c0_g1.p1	1.76E+06
VSGYPGSRPGSGY	30.28	1282.5941	13	3.1	642.3063	18.73	1	8192	HFX_Peptide_LFQ_DBPSN024_PAS840.raw	TRINITY_DN6922_c0_g2.p1|TRINITY_DN6922_c0_g2.p1|TRINITY_DN6922_c0_g2.p1	5.38E+05
PTPPAAQPAP	30.26	945.4919	10	-1.4	473.7526	22.55	1	12519	HFX_Peptide_LFQ_DBPSN024_PAS840.raw	TRINITY_DN1938_c0_g1.p1|TRINITY_DN1938_c0_g1.p1|TRINITY_DN1938_c0_g1.p1	3.09E+07
GAPLPVHDTPEVA	30.23	1301.6615	13	-2.4	651.8365	30.46	1	22057	HFX_Peptide_LFQ_DBPSN024_PAS840.raw	TRINITY_DN1412_c0_g1.p1|TRINITY_DN1412_c0_g1.p1|TRINITY_DN1412_c0_g1.p1	9.44E+06
PAPPTPPAAQ	30.2	945.4919	10	-1.6	473.7525	20.41	1	9972	HFX_Peptide_LFQ_DBPSN024_PAS840.raw	TRINITY_DN1938_c0_g1.p1|TRINITY_DN1938_c0_g1.p1|TRINITY_DN1938_c0_g1.p1:TRINITY_DN75_c1_g2.p1|TRINITY_DN75_c1_g2.p1|TRINITY_DN75_c1_g2.p1	8.75E+06
FDEPGKPGNLQ	30.2	1200.5774	11	-4	601.2936	21.1	1	10772	HFX_Peptide_LFQ_DBPSN024_PAS840.raw	TRINITY_DN446_c0_g1.p1|TRINITY_DN446_c0_g1.p1|TRINITY_DN446_c0_g1.p1	5.76E+05
FNRPGFN	30.2	850.4086	7	-0.1	426.2115	19.72	1	9202	HFX_Peptide_LFQ_DBPSN024_PAS840.raw	TRINITY_DN622_c0_g1.p1|TRINITY_DN622_c0_g1.p1|TRINITY_DN622_c0_g1.p1	4.07E+05
TNIVNNPGHAV	30.2	1134.5781	11	-1	568.2958	19.61	1	9087	HFX_Peptide_LFQ_DBPSN024_PAS840.raw	TRINITY_DN3637_c0_g1.p1|TRINITY_DN3637_c0_g1.p1|TRINITY_DN3637_c0_g1.p1	4.03E+07
VPGLPGPP	30.18	732.417	8	-1.5	367.2152	33.6	1	25111	HFX_Peptide_LFQ_DBPSN024_PAS840.raw	TRINITY_DN1483_c1_g1.p1|TRINITY_DN1483_c1_g1.p1|TRINITY_DN1483_c1_g1.p1	8.12E+05
GSTLLDVIQSGLENH	30.16	1581.7998	15	-0.6	791.9067	70.18	1	44925	HFX_Peptide_LFQ_DBPSN024_PAS840.raw	TRINITY_DN44_c0_g1.p1|TRINITY_DN44_c0_g1.p1|TRINITY_DN44_c0_g1.p1	3.86E+04
ASHGYTAPGIVS	30.16	1158.5669	12	-2.7	580.2892	22.81	1	12849	HFX_Peptide_LFQ_DBPSN024_PAS840.raw	TRINITY_DN7093_c0_g1.p1|TRINITY_DN7093_c0_g1.p1|TRINITY_DN7093_c0_g1.p1	7.99E+06
SIENSDLLR	30.16	1045.5404	9	-0.3	523.7773	25.74	1	16457	HFX_Peptide_LFQ_DBPSN024_PAS840.raw	TRINITY_DN62_c0_g1.p1|TRINITY_DN62_c0_g1.p1|TRINITY_DN62_c0_g1.p1	1.51E+07
LYNNLGQVA	30.16	990.5134	9	-0.8	496.2636	35.11	1	26261	HFX_Peptide_LFQ_DBPSN024_PAS840.raw	TRINITY_DN955_c0_g1.p2|TRINITY_DN955_c0_g1.p2|TRINITY_DN955_c0_g1.p2	2.96E+07
DEQFPDRP	30.13	1002.4406	8	-0.6	502.2273	21.83	1	11640	HFX_Peptide_LFQ_DBPSN024_PAS840.raw	TRINITY_DN6708_c0_g1.p1|TRINITY_DN6708_c0_g1.p1|TRINITY_DN6708_c0_g1.p1	3.05E+06
LKSLEQNAAEEA	30.12	1301.6462	12	-2.1	651.829	19.21	1	8674	HFX_Peptide_LFQ_DBPSN024_PAS840.raw	TRINITY_DN23649_c0_g2.p1|TRINITY_DN23649_c0_g2.p1|TRINITY_DN23649_c0_g2.p1	9.40E+05
APIPVPVPPA	30.08	956.5695	10	-1.2	479.2914	59.01	1	39504	HFX_Peptide_LFQ_DBPSN024_PAS840.raw	TRINITY_DN406_c0_g1.p1|TRINITY_DN406_c0_g1.p1|TRINITY_DN406_c0_g1.p1	5.25E+06
TPSQPGLVH	30.08	934.4872	9	-3.6	468.2492	17.43	1	6991	HFX_Peptide_LFQ_DBPSN024_PAS840.raw	TRINITY_DN649_c0_g1.p1|TRINITY_DN649_c0_g1.p1|TRINITY_DN649_c0_g1.p1
AIDTIINQK	30.04	1014.5709	9	-3.9	508.2908	24.79	1	15297	HFX_Peptide_LFQ_DBPSN024_PAS840.raw	TRINITY_DN1565_c0_g1.p1|TRINITY_DN1565_c0_g1.p1|TRINITY_DN1565_c0_g1.p1	1.17E+06
AAIAPEVPVVV	30.04	1063.6277	11	-0.3	532.821	65.77	1	42640	HFX_Peptide_LFQ_DBPSN024_PAS840.raw	TRINITY_DN1704_c0_g1.p1|TRINITY_DN1704_c0_g1.p1|TRINITY_DN1704_c0_g1.p1	2.33E+06
YSLVEPDGTVR	30.04	1234.6194	11	-1.4	618.3161	28.74	1	20065	HFX_Peptide_LFQ_DBPSN024_PAS840.raw	TRINITY_DN14092_c0_g1.p1|TRINITY_DN14092_c0_g1.p1|TRINITY_DN14092_c0_g1.p1	1.70E+06
ALGVAHGAPLPV	30.01	1100.6342	12	-1.9	551.3233	43.08	1	31454	HFX_Peptide_LFQ_DBPSN024_PAS840.raw	TRINITY_DN1412_c0_g1.p1|TRINITY_DN1412_c0_g1.p1|TRINITY_DN1412_c0_g1.p1	1.96E+06
GYLPGHSY	30.01	892.4079	8	-0.8	447.2109	21.77	1	11574	HFX_Peptide_LFQ_DBPSN024_PAS840.raw	TRINITY_DN7302_c0_g1.p1|TRINITY_DN7302_c0_g1.p1|TRINITY_DN7302_c0_g1.p1	1.29E+07
SIYEEPLH	29.94	986.4709	8	-1.8	494.2419	24.87	1	15387	HFX_Peptide_LFQ_DBPSN024_PAS840.raw	TRINITY_DN1415_c0_g1.p1|TRINITY_DN1415_c0_g1.p1|TRINITY_DN1415_c0_g1.p1	4.36E+06
PAVRPGIL	29.93	821.5123	8	-2	411.7626	31.08	1	22705	HFX_Peptide_LFQ_DBPSN024_PAS840.raw	TRINITY_DN3637_c0_g1.p1|TRINITY_DN3637_c0_g1.p1|TRINITY_DN3637_c0_g1.p1	5.79E+06
GVYPERPPSRPG	29.92	1310.6731	12	0	656.3438	16.39	1	6077	HFX_Peptide_LFQ_DBPSN024_PAS840.raw	TRINITY_DN174_c0_g1.p1|TRINITY_DN174_c0_g1.p1|TRINITY_DN174_c0_g1.p1	1.30E+06
RNLEHDLDNLR	29.88	1393.7062	11	-1.1	465.5755	20.39	1	9953	HFX_Peptide_LFQ_DBPSN024_PAS840.raw	TRINITY_DN62_c0_g1.p1|TRINITY_DN62_c0_g1.p1|TRINITY_DN62_c0_g1.p1	3.50E+05
SVPPPAPP	29.83	760.4119	8	-2.5	381.2122	10.67	1	2408	HFX_Peptide_LFQ_DBPSN024_PAS840.raw	TRINITY_DN2550_c0_g1.p1|TRINITY_DN2550_c0_g1.p1|TRINITY_DN2550_c0_g1.p1	7.75E+06
VDWFVNGRPVPT	29.8	1385.7091	12	1	693.8625	49.98	1	34965	HFX_Peptide_LFQ_DBPSN024_PAS840.raw	TRINITY_DN309_c0_g1.p1|TRINITY_DN309_c0_g1.p1|TRINITY_DN309_c0_g1.p1
LSNSLPDVKPF	29.8	1215.6499	11	2.1	608.8335	48.06	1	34027	HFX_Peptide_LFQ_DBPSN024_PAS840.raw	TRINITY_DN296_c0_g1.p1|TRINITY_DN296_c0_g1.p1|TRINITY_DN296_c0_g1.p1	3.17E+06
AQLESDLETTK	29.75	1233.6089	11	-0.1	617.8116	20.83	1	10455	HFX_Peptide_LFQ_DBPSN024_PAS840.raw	TRINITY_DN48_c0_g2.p1|TRINITY_DN48_c0_g2.p1|TRINITY_DN48_c0_g2.p1	3.72E+05
FPSIVGRPR	29.72	1027.5927	9	-0.9	514.8032	23.46	1	13666	HFX_Peptide_LFQ_DBPSN024_PAS840.raw	TRINITY_DN2642_c0_g2.p1|TRINITY_DN2642_c0_g2.p1|TRINITY_DN2642_c0_g2.p1	4.50E+06
PDIIRPPV	29.71	905.5334	8	-2.5	453.7728	56.55	1	38341	HFX_Peptide_LFQ_DBPSN024_PAS840.raw	TRINITY_DN1806_c0_g1.p1|TRINITY_DN1806_c0_g1.p1|TRINITY_DN1806_c0_g1.p1	1.66E+06
GQPGQPGQPGQPGQP	29.7	1428.6746	15	0.2	715.3447	16.56	1	6223	HFX_Peptide_LFQ_DBPSN024_PAS840.raw	TRINITY_DN4896_c2_g1.p1|TRINITY_DN4896_c2_g1.p1|TRINITY_DN4896_c2_g1.p1:TRINITY_DN4896_c3_g2.p1|TRINITY_DN4896_c3_g2.p1|TRINITY_DN4896_c3_g2.p1
FDEPSKPGRPEA	29.68	1328.636	12	-3.6	665.3229	15.32	1	5236	HFX_Peptide_LFQ_DBPSN024_PAS840.raw	TRINITY_DN446_c0_g1.p1|TRINITY_DN446_c0_g1.p1|TRINITY_DN446_c0_g1.p1	1.26E+05
FNRPGFNQPQ	29.6	1203.5785	10	-2.7	602.7949	20.55	1	10136	HFX_Peptide_LFQ_DBPSN024_PAS840.raw	TRINITY_DN622_c0_g1.p1|TRINITY_DN622_c0_g1.p1|TRINITY_DN622_c0_g1.p1	2.95E+06
AGIVSYPFDTVR	29.57	1323.6823	12	0.2	662.8485	49.46	1	34681	HFX_Peptide_LFQ_DBPSN024_PAS840.raw	TRINITY_DN1710_c2_g1.p1|TRINITY_DN1710_c2_g1.p1|TRINITY_DN1710_c2_g1.p1	1.97E+06
GNPIDGKGPF	29.57	1000.4977	10	-1	501.2556	26.67	1	17604	HFX_Peptide_LFQ_DBPSN024_PAS840.raw	TRINITY_DN1565_c0_g1.p1|TRINITY_DN1565_c0_g1.p1|TRINITY_DN1565_c0_g1.p1	4.04E+06
VQPPPPQVQPPPK	29.57	1407.7874	13	-0.5	704.9006	20.76	1	10378	HFX_Peptide_LFQ_DBPSN024_PAS840.raw	TRINITY_DN203_c0_g1.p1|TRINITY_DN203_c0_g1.p1|TRINITY_DN203_c0_g1.p1	2.97E+05
DVPVGEDLLGRVV	29.56	1366.7456	13	-1.6	684.379	66.64	1	43098	HFX_Peptide_LFQ_DBPSN024_PAS840.raw	TRINITY_DN1565_c0_g1.p1|TRINITY_DN1565_c0_g1.p1|TRINITY_DN1565_c0_g1.p1	1.67E+05
AAQNYPAGVSPA	29.56	1144.5513	12	-0.3	573.2827	23.52	1	13737	HFX_Peptide_LFQ_DBPSN024_PAS840.raw	TRINITY_DN955_c0_g1.p2|TRINITY_DN955_c0_g1.p2|TRINITY_DN955_c0_g1.p2	2.05E+06
ELTPPPTPSPK	29.56	1162.6233	11	-1.5	582.3181	22.29	1	12201	HFX_Peptide_LFQ_DBPSN024_PAS840.raw	TRINITY_DN75_c1_g2.p1|TRINITY_DN75_c1_g2.p1|TRINITY_DN75_c1_g2.p1	8.07E+05
AGGFGAGGGAGGYPS	29.53	1181.5101	15	0.2	591.7625	25.72	1	16434	HFX_Peptide_LFQ_DBPSN024_PAS840.raw	TRINITY_DN23649_c0_g2.p1|TRINITY_DN23649_c0_g2.p1|TRINITY_DN23649_c0_g2.p1	5.26E+06
EQYENRVPL	29.47	1146.5669	9	-1.2	574.29	25.95	1	16709	HFX_Peptide_LFQ_DBPSN024_PAS840.raw	TRINITY_DN649_c0_g1.p1|TRINITY_DN649_c0_g1.p1|TRINITY_DN649_c0_g1.p1	1.13E+06
VAYHSVPEVA	29.45	1070.5397	10	-1.4	536.2764	23.01	1	13097	HFX_Peptide_LFQ_DBPSN024_PAS840.raw	TRINITY_DN169_c0_g1.p1|TRINITY_DN169_c0_g1.p1|TRINITY_DN169_c0_g1.p1	3.54E+06
LYFDSHNSPAK	29.34	1277.604	11	-3.9	639.8068	19.41	1	8873	HFX_Peptide_LFQ_DBPSN024_PAS840.raw	TRINITY_DN637_c0_g1.p1|TRINITY_DN637_c0_g1.p1|TRINITY_DN637_c0_g1.p1	1.68E+05
EQPSRPAPPPV	29.25	1173.6141	11	-4.9	587.8115	20.33	1	9885	HFX_Peptide_LFQ_DBPSN024_PAS840.raw	TRINITY_DN446_c0_g1.p1|TRINITY_DN446_c0_g1.p1|TRINITY_DN446_c0_g1.p1	5.19E+05
FPQQLPSSPFPQPT	29.25	1569.7827	14	-4.2	785.8953	59.62	1	39773	HFX_Peptide_LFQ_DBPSN024_PAS840.raw	TRINITY_DN649_c0_g1.p1|TRINITY_DN649_c0_g1.p1|TRINITY_DN649_c0_g1.p1
LPPVDIPK	29.19	877.5273	8	-1.8	439.7701	32.39	1	24017	HFX_Peptide_LFQ_DBPSN024_PAS840.raw	TRINITY_DN7325_c0_g1.p1|TRINITY_DN7325_c0_g1.p1|TRINITY_DN7325_c0_g1.p1	1.13E+07
FSYVAPDGK	29.19	982.476	9	-1.4	492.2446	22.33	1	12243	HFX_Peptide_LFQ_DBPSN024_PAS840.raw	TRINITY_DN2080_c0_g1.p1|TRINITY_DN2080_c0_g1.p1|TRINITY_DN2080_c0_g1.p1
YEDNFK	29.19	814.3497	6	14.3	408.188	14.52	1	4681	HFX_Peptide_LFQ_DBPSN024_PAS840.raw	TRINITY_DN637_c0_g1.p1|TRINITY_DN637_c0_g1.p1|TRINITY_DN637_c0_g1.p1	3.79E+06
GYDDGQYHGEGLY	29.19	1472.5844	13	-2.1	737.2979	27.7	1	18840	HFX_Peptide_LFQ_DBPSN024_PAS840.raw	TRINITY_DN1412_c0_g1.p1|TRINITY_DN1412_c0_g1.p1|TRINITY_DN1412_c0_g1.p1	1.39E+05
NSLPTGPLK	29.17	925.5233	9	-1.7	463.7681	23.73	1	13998	HFX_Peptide_LFQ_DBPSN024_PAS840.raw	TRINITY_DN745_c0_g1.p1|TRINITY_DN745_c0_g1.p1|TRINITY_DN745_c0_g1.p1	2.33E+06
SYSRPAPSPI	29.16	1073.5505	10	-0.8	537.7821	21.4	1	11125	HFX_Peptide_LFQ_DBPSN024_PAS840.raw	TRINITY_DN6461_c0_g1.p1|TRINITY_DN6461_c0_g1.p1|TRINITY_DN6461_c0_g1.p1	7.72E+06
IAPSQKPSFPT	29.15	1171.6237	11	-0.9	586.8186	23.94	1	14242	HFX_Peptide_LFQ_DBPSN024_PAS840.raw	TRINITY_DN649_c0_g1.p1|TRINITY_DN649_c0_g1.p1|TRINITY_DN649_c0_g1.p1	7.45E+06
IVNNPGHAV	29.13	919.4875	9	-1.2	460.7505	14.9	1	4939	HFX_Peptide_LFQ_DBPSN024_PAS840.raw	TRINITY_DN3637_c0_g1.p1|TRINITY_DN3637_c0_g1.p1|TRINITY_DN3637_c0_g1.p1	1.08E+06
VSPTPGTPSQPGLV	29.12	1335.7034	14	-0.9	668.8583	37.09	1	27761	HFX_Peptide_LFQ_DBPSN024_PAS840.raw	TRINITY_DN649_c0_g1.p1|TRINITY_DN649_c0_g1.p1|TRINITY_DN649_c0_g1.p1	1.28E+06
LADELRAEQDHAQTQEK	29.1	1980.9501	17	-0.8	661.3234	15.75	1	5559	HFX_Peptide_LFQ_DBPSN024_PAS840.raw	TRINITY_DN62_c0_g1.p1|TRINITY_DN62_c0_g1.p1|TRINITY_DN62_c0_g1.p1	6.77E+04
FGPAPGFGPAPG	29.09	1070.5184	12	2.4	536.2678	48.85	1	34398	HFX_Peptide_LFQ_DBPSN024_PAS840.raw	TRINITY_DN29282_c0_g1.p1|TRINITY_DN29282_c0_g1.p1|TRINITY_DN29282_c0_g1.p1	5.49E+06
IADITSKVKA	29.08	1044.6179	10	-0.8	523.3158	19.22	1	8681	HFX_Peptide_LFQ_DBPSN024_PAS840.raw	TRINITY_DN961_c0_g1.p1|TRINITY_DN961_c0_g1.p1|TRINITY_DN961_c0_g1.p1	2.34E+05
APAPAPAPAPAPAP	29.05	1194.6396	14	0.1	598.3271	26.11	1	16917	HFX_Peptide_LFQ_DBPSN024_PAS840.raw	TRINITY_DN4_c0_g1.p1|TRINITY_DN4_c0_g1.p1|TRINITY_DN4_c0_g1.p1	2.33E+05
DAHDFEPY	29.05	992.3875	8	1.5	497.2018	27.58	1	18695	HFX_Peptide_LFQ_DBPSN024_PAS840.raw	TRINITY_DN296_c0_g2.p1|TRINITY_DN296_c0_g2.p1|TRINITY_DN296_c0_g2.p1:TRINITY_DN2151_c0_g1.p1|TRINITY_DN2151_c0_g1.p1|TRINITY_DN2151_c0_g1.p1	5.44E+05
PTPPAAEPAP	29.03	946.476	10	-2.2	474.2442	24.07	1	14403	HFX_Peptide_LFQ_DBPSN024_PAS840.raw	TRINITY_DN1938_c0_g1.p1|TRINITY_DN1938_c0_g1.p1|TRINITY_DN1938_c0_g1.p1	3.59E+07
TNLVPYPR	29.02	958.5236	8	-1.6	480.2683	27.49	1	18587	HFX_Peptide_LFQ_DBPSN024_PAS840.raw	TRINITY_DN7_c0_g2.p1|TRINITY_DN7_c0_g2.p1|TRINITY_DN7_c0_g2.p1:TRINITY_DN7_c0_g1.p1|TRINITY_DN7_c0_g1.p1|TRINITY_DN7_c0_g1.p1:TRINITY_DN16230_c3_g1.p1|TRINITY_DN16230_c3_g1.p1|TRINITY_DN16230_c3_g1.p1:TRINITY_DN34234_c0_g1.p1|TRINITY_DN34234_c0_g1.p1|TRINITY_DN34234_c0_g1.p1:TRINITY_DN14522_c0_g1.p1|TRINITY_DN14522_c0_g1.p1|TRINITY_DN14522_c0_g1.p1	3.27E+06
SYVSDPVNGFRVA	28.99	1409.6938	13	-0.3	705.854	43.56	1	31708	HFX_Peptide_LFQ_DBPSN024_PAS840.raw	TRINITY_DN7093_c0_g1.p1|TRINITY_DN7093_c0_g1.p1|TRINITY_DN7093_c0_g1.p1	7.22E+05
NSISQYNPTTPPPHR	28.98	1707.8329	15	4.2	570.2873	16.13	1	5856	HFX_Peptide_LFQ_DBPSN024_PAS840.raw	TRINITY_DN1053_c0_g1.p1|TRINITY_DN1053_c0_g1.p1|TRINITY_DN1053_c0_g1.p1	7.48E+05
DLSHIETPA	28.93	981.4767	9	-3.6	491.7438	27.02	1	18032	HFX_Peptide_LFQ_DBPSN024_PAS840.raw	TRINITY_DN1111_c0_g1.p1|TRINITY_DN1111_c0_g1.p1|TRINITY_DN1111_c0_g1.p1	4.40E+06
APPTEAPPAVE	28.93	1077.5342	11	-4.1	539.7722	24.83	1	15348	HFX_Peptide_LFQ_DBPSN024_PAS840.raw	TRINITY_DN14707_c0_g1.p1|TRINITY_DN14707_c0_g1.p1|TRINITY_DN14707_c0_g1.p1	5.47E+06
AVGPAPIAVGPTPI	28.92	1258.7285	14	-2.8	630.3698	62.79	1	41200	HFX_Peptide_LFQ_DBPSN024_PAS840.raw	TRINITY_DN29282_c0_g1.p1|TRINITY_DN29282_c0_g1.p1|TRINITY_DN29282_c0_g1.p1	5.76E+05
NLYPAPYRPA	28.85	1160.5978	10	-1.1	581.3055	28.24	1	19487	HFX_Peptide_LFQ_DBPSN024_PAS840.raw	TRINITY_DN1415_c0_g1.p1|TRINITY_DN1415_c0_g1.p1|TRINITY_DN1415_c0_g1.p1	1.86E+07
GQPGQPGKPGQPGYPG	28.85	1520.7372	16	-1.1	761.375	16.28	1	5986	HFX_Peptide_LFQ_DBPSN024_PAS840.raw	TRINITY_DN4896_c2_g2.p1|TRINITY_DN4896_c2_g2.p1|TRINITY_DN4896_c2_g2.p1	7.49E+05
ALEHPETVL	28.8	1007.5287	9	-0.4	504.7714	27.73	1	18872	HFX_Peptide_LFQ_DBPSN024_PAS840.raw	TRINITY_DN296_c0_g3.p1|TRINITY_DN296_c0_g3.p1|TRINITY_DN296_c0_g3.p1	6.48E+06
HLPSDPLFK	28.78	1052.5654	9	-1	527.2895	28.44	1	19718	HFX_Peptide_LFQ_DBPSN024_PAS840.raw	TRINITY_DN442_c0_g1.p1|TRINITY_DN442_c0_g1.p1|TRINITY_DN442_c0_g1.p1	1.37E+06
AAHVPAVP	28.76	760.4232	8	-1.8	381.2182	19.48	1	8950	HFX_Peptide_LFQ_DBPSN024_PAS840.raw	TRINITY_DN4390_c0_g1.p2|TRINITY_DN4390_c0_g1.p2|TRINITY_DN4390_c0_g1.p2	9.47E+07
AEAPPTEAPPAV	28.75	1148.5713	12	1.4	575.2937	29.49	1	20938	HFX_Peptide_LFQ_DBPSN024_PAS840.raw	TRINITY_DN14707_c0_g1.p1|TRINITY_DN14707_c0_g1.p1|TRINITY_DN14707_c0_g1.p1	4.60E+06
LFEDPELK	28.66	989.5069	8	-0.4	495.7605	31.09	1	22719	HFX_Peptide_LFQ_DBPSN024_PAS840.raw	TRINITY_DN1010_c0_g2.p1|TRINITY_DN1010_c0_g2.p1|TRINITY_DN1010_c0_g2.p1	4.30E+06
APPASTM	28.65	673.3105	7	-7	337.6602	31.82	1	23469	HFX_Peptide_LFQ_DBPSN024_PAS840.raw	TRINITY_DN10845_c0_g1.p1|TRINITY_DN10845_c0_g1.p1|TRINITY_DN10845_c0_g1.p1	1.02E+05
SSPDSGFGR	28.65	908.3988	9	-1.9	455.2058	13.92	1	4299	HFX_Peptide_LFQ_DBPSN024_PAS840.raw	TRINITY_DN1371_c0_g1.p1|TRINITY_DN1371_c0_g1.p1|TRINITY_DN1371_c0_g1.p1	1.39E+05
GIPFTTVH	28.63	870.46	8	-0.2	436.2372	33.55	1	25070	HFX_Peptide_LFQ_DBPSN024_PAS840.raw	TRINITY_DN637_c0_g1.p1|TRINITY_DN637_c0_g1.p1|TRINITY_DN637_c0_g1.p1	1.97E+06
LYPAPYRPAPV	28.57	1242.676	11	-2.1	622.344	33.98	1	25450	HFX_Peptide_LFQ_DBPSN024_PAS840.raw	TRINITY_DN1415_c0_g1.p1|TRINITY_DN1415_c0_g1.p1|TRINITY_DN1415_c0_g1.p1	9.19E+06
DDARELLGISER	28.56	1372.6946	12	0.9	687.3552	35.18	1	26313	HFX_Peptide_LFQ_DBPSN024_PAS840.raw	TRINITY_DN62_c0_g1.p1|TRINITY_DN62_c0_g1.p1|TRINITY_DN62_c0_g1.p1	3.28E+05
ALEQEENKVLR	28.53	1327.7095	11	0	664.862	18.53	1	8006	HFX_Peptide_LFQ_DBPSN024_PAS840.raw	TRINITY_DN62_c0_g1.p1|TRINITY_DN62_c0_g1.p1|TRINITY_DN62_c0_g1.p1	4.49E+04
FAPIQAPAKPS	28.51	1125.6182	11	-0.2	563.8162	25.59	1	16282	HFX_Peptide_LFQ_DBPSN024_PAS840.raw	TRINITY_DN4_c0_g1.p1|TRINITY_DN4_c0_g1.p1|TRINITY_DN4_c0_g1.p1	1.73E+05
PKPGVF	28.51	643.3693	6	-1.4	322.6915	30.18	1	21738	HFX_Peptide_LFQ_DBPSN024_PAS840.raw	TRINITY_DN5648_c0_g1.p1|TRINITY_DN5648_c0_g1.p1|TRINITY_DN5648_c0_g1.p1
PSIVGRPR	28.48	880.5242	8	-2	441.2685	30.7	1	22308	HFX_Peptide_LFQ_DBPSN024_PAS840.raw	TRINITY_DN2642_c0_g2.p1|TRINITY_DN2642_c0_g2.p1|TRINITY_DN2642_c0_g2.p1	4.96E+06
APPQPSQPPAPF	28.44	1232.6189	12	-1.4	617.3159	42.02	1	30863	HFX_Peptide_LFQ_DBPSN024_PAS840.raw	TRINITY_DN4_c0_g1.p1|TRINITY_DN4_c0_g1.p1|TRINITY_DN4_c0_g1.p1	3.06E+06
PIPKPQPPSAK	28.43	1158.676	11	-1.2	580.3446	17.61	1	7159	HFX_Peptide_LFQ_DBPSN024_PAS840.raw	TRINITY_DN4_c0_g1.p1|TRINITY_DN4_c0_g1.p1|TRINITY_DN4_c0_g1.p1	1.18E+06
AVEPPPVIHPV	28.41	1153.6495	11	-1.3	577.8313	38.07	1	28446	HFX_Peptide_LFQ_DBPSN024_PAS840.raw	TRINITY_DN3412_c0_g1.p1|TRINITY_DN3412_c0_g1.p1|TRINITY_DN3412_c0_g1.p1	5.51E+06
GQPGQPGHPGQPGQPGQPGQPG	28.4	2058.9619	22	1.8	687.3292	14.83	1	4890	HFX_Peptide_LFQ_DBPSN024_PAS840.raw	TRINITY_DN4896_c2_g1.p1|TRINITY_DN4896_c2_g1.p1|TRINITY_DN4896_c2_g1.p1	6.94E+04
FPQPHPT	28.39	822.4024	7	-0.1	412.2084	17.8	1	7331	HFX_Peptide_LFQ_DBPSN024_PAS840.raw	TRINITY_DN649_c0_g1.p1|TRINITY_DN649_c0_g1.p1|TRINITY_DN649_c0_g1.p1	1.58E+06
DVLPTPPQSPQTK	28.37	1406.7405	13	-11.2	704.3696	28.13	1	19350	HFX_Peptide_LFQ_DBPSN024_PAS840.raw	TRINITY_DN75_c1_g2.p1|TRINITY_DN75_c1_g2.p1|TRINITY_DN75_c1_g2.p1	2.12E+05
NPFDEPSKPGRPEAK	28.36	1667.8267	15	0.6	556.9498	15.08	1	5064	HFX_Peptide_LFQ_DBPSN024_PAS840.raw	TRINITY_DN446_c0_g1.p1|TRINITY_DN446_c0_g1.p1|TRINITY_DN446_c0_g1.p1	2.12E+05
SIIGLPPFVPPS	28.28	1222.696	12	-0.8	612.3548	73.63	1	46481	HFX_Peptide_LFQ_DBPSN024_PAS840.raw	TRINITY_DN730_c0_g1.p1|TRINITY_DN730_c0_g1.p1|TRINITY_DN730_c0_g1.p1	1.27E+06
DVGPPRPP	28.28	833.4395	8	-0.7	417.7267	21.29	1	11000	HFX_Peptide_LFQ_DBPSN024_PAS840.raw	TRINITY_DN716_c0_g1.p1|TRINITY_DN716_c0_g1.p1|TRINITY_DN716_c0_g1.p1	8.64E+06
EVILKPIPK	28.25	1035.6692	9	0.2	518.842	22.71	1	12727	HFX_Peptide_LFQ_DBPSN024_PAS840.raw	TRINITY_DN1873_c0_g1.p1|TRINITY_DN1873_c0_g1.p1|TRINITY_DN1873_c0_g1.p1	2.19E+05
PGSPSQPGLV	28.24	937.4869	10	-2.8	469.7494	26.53	1	17428	HFX_Peptide_LFQ_DBPSN024_PAS840.raw	TRINITY_DN649_c0_g1.p1|TRINITY_DN649_c0_g1.p1|TRINITY_DN649_c0_g1.p1	3.77E+05
RHGFAL	28.2	699.3816	6	0.4	350.6982	33.65	1	25161	HFX_Peptide_LFQ_DBPSN024_PAS840.raw	TRINITY_DN33631_c0_g1.p1|TRINITY_DN33631_c0_g1.p1|TRINITY_DN33631_c0_g1.p1
AEPAPPTPP	28.17	875.4388	9	-1.4	438.7261	24.57	1	15018	HFX_Peptide_LFQ_DBPSN024_PAS840.raw	TRINITY_DN1938_c0_g1.p1|TRINITY_DN1938_c0_g1.p1|TRINITY_DN1938_c0_g1.p1	5.85E+06
AAAPVVH	28.1	663.3704	7	-2.9	332.6915	12.99	1	3693	HFX_Peptide_LFQ_DBPSN024_PAS840.raw	TRINITY_DN20176_c0_g1.p1|TRINITY_DN20176_c0_g1.p1|TRINITY_DN20176_c0_g1.p1	1.84E+05
DFLNEIH	28.07	886.4185	7	-1.2	444.216	39.97	1	29668	HFX_Peptide_LFQ_DBPSN024_PAS840.raw	TRINITY_DN730_c0_g1.p1|TRINITY_DN730_c0_g1.p1|TRINITY_DN730_c0_g1.p1	1.53E+07
NYDLGNGVYR	28.07	1169.5465	10	1.8	585.7816	25.31	1	15940	HFX_Peptide_LFQ_DBPSN024_PAS840.raw	TRINITY_DN42158_c0_g1.p1|TRINITY_DN42158_c0_g1.p1|TRINITY_DN42158_c0_g1.p1	3.80E+04
NLNDPDMTPR	28	1171.5292	10	-1.4	586.7711	20.01	1	9529	HFX_Peptide_LFQ_DBPSN024_PAS840.raw	TRINITY_DN2088_c0_g1.p1|TRINITY_DN2088_c0_g1.p1|TRINITY_DN2088_c0_g1.p1	1.00E+06
DIEKPPHDGYA	27.93	1240.5724	11	-0.7	621.293	17.65	1	7195	HFX_Peptide_LFQ_DBPSN024_PAS840.raw	TRINITY_DN212_c0_g1.p1|TRINITY_DN212_c0_g1.p1|TRINITY_DN212_c0_g1.p1	4.48E+05
LETSPDFK	27.92	935.46	8	-2.3	468.7362	21	1	10664	HFX_Peptide_LFQ_DBPSN024_PAS840.raw	TRINITY_DN730_c0_g1.p1|TRINITY_DN730_c0_g1.p1|TRINITY_DN730_c0_g1.p1	4.66E+05
DVPDIIRPPVA	27.88	1190.6659	11	-2.2	596.3389	55.11	1	37606	HFX_Peptide_LFQ_DBPSN024_PAS840.raw	TRINITY_DN1806_c0_g1.p1|TRINITY_DN1806_c0_g1.p1|TRINITY_DN1806_c0_g1.p1	1.11E+06
AAPETPK	27.86	712.3755	7	-1.7	357.1944	10.02	1	2154	HFX_Peptide_LFQ_DBPSN024_PAS840.raw	TRINITY_DN2074_c0_g1.p1|TRINITY_DN2074_c0_g1.p1|TRINITY_DN2074_c0_g1.p1
TLPNTEPK	27.77	898.476	8	-3.2	450.2438	13.76	1	4191	HFX_Peptide_LFQ_DBPSN024_PAS840.raw	TRINITY_DN1356_c0_g1.p1|TRINITY_DN1356_c0_g1.p1|TRINITY_DN1356_c0_g1.p1	2.20E+05
RISVPGYR	27.76	946.5348	8	-1.4	474.274	19.67	1	9154	HFX_Peptide_LFQ_DBPSN024_PAS840.raw	TRINITY_DN1415_c0_g1.p1|TRINITY_DN1415_c0_g1.p1|TRINITY_DN1415_c0_g1.p1	7.11E+06
DGKDYTVNFV	27.75	1156.54	10	-3	579.2756	41.11	1	30345	HFX_Peptide_LFQ_DBPSN024_PAS840.raw	TRINITY_DN38991_c0_g1.p1|TRINITY_DN38991_c0_g1.p1|TRINITY_DN38991_c0_g1.p1	2.22E+06
RNDEELNKLL	27.71	1242.6567	10	0.5	622.3359	29.38	1	20817	HFX_Peptide_LFQ_DBPSN024_PAS840.raw	TRINITY_DN36816_c0_g1.p1|TRINITY_DN36816_c0_g1.p1|TRINITY_DN36816_c0_g1.p1:TRINITY_DN1978_c0_g1.p1|TRINITY_DN1978_c0_g1.p1|TRINITY_DN1978_c0_g1.p1	5.67E+05
EEPLHAVDR	27.71	1064.525	9	-2.3	533.2686	15.26	1	5193	HFX_Peptide_LFQ_DBPSN024_PAS840.raw	TRINITY_DN1415_c0_g1.p1|TRINITY_DN1415_c0_g1.p1|TRINITY_DN1415_c0_g1.p1	2.55E+05
GAPPPAAPPAP	27.71	941.497	11	0.4	471.756	23.5	1	13707	HFX_Peptide_LFQ_DBPSN024_PAS840.raw	TRINITY_DN35029_c0_g1.p1|TRINITY_DN35029_c0_g1.p1|TRINITY_DN35029_c0_g1.p1	2.22E+06
RPPPPPPPPP	27.7	1047.5864	10	-1.2	524.7999	18.19	1	7687	HFX_Peptide_LFQ_DBPSN024_PAS840.raw	TRINITY_DN9566_c0_g1.p1|TRINITY_DN9566_c0_g1.p1|TRINITY_DN9566_c0_g1.p1:TRINITY_DN1265_c0_g1.p1|TRINITY_DN1265_c0_g1.p1|TRINITY_DN1265_c0_g1.p1	2.82E+06
FDEPSKPGTPE	27.69	1202.5455	11	-1.1	602.2794	18.22	1	7716	HFX_Peptide_LFQ_DBPSN024_PAS840.raw	TRINITY_DN446_c0_g1.p1|TRINITY_DN446_c0_g1.p1|TRINITY_DN446_c0_g1.p1	4.82E+05
GEDLLGRVV	27.69	956.5291	9	-0.5	479.2715	42.81	1	31304	HFX_Peptide_LFQ_DBPSN024_PAS840.raw	TRINITY_DN1565_c0_g1.p1|TRINITY_DN1565_c0_g1.p1|TRINITY_DN1565_c0_g1.p1	7.38E+05
SHGYTAPGIVS	27.64	1087.5298	11	-0.6	544.7719	22.75	1	12767	HFX_Peptide_LFQ_DBPSN024_PAS840.raw	TRINITY_DN7093_c0_g1.p1|TRINITY_DN7093_c0_g1.p1|TRINITY_DN7093_c0_g1.p1	5.80E+06
YAPHFPT	27.64	831.3915	7	-1.6	416.7023	25.07	1	15633	HFX_Peptide_LFQ_DBPSN024_PAS840.raw	TRINITY_DN7302_c0_g1.p1|TRINITY_DN7302_c0_g1.p1|TRINITY_DN7302_c0_g1.p1	6.12E+07
YPAPYRPAPV	27.64	1129.5919	10	-2.3	565.8019	26.64	1	17564	HFX_Peptide_LFQ_DBPSN024_PAS840.raw	TRINITY_DN1415_c0_g1.p1|TRINITY_DN1415_c0_g1.p1|TRINITY_DN1415_c0_g1.p1	2.16E+06
FGPVPPR	27.63	768.4282	7	-3	385.2202	21.45	1	11182	HFX_Peptide_LFQ_DBPSN024_PAS840.raw	TRINITY_DN6461_c0_g1.p1|TRINITY_DN6461_c0_g1.p1|TRINITY_DN6461_c0_g1.p1	2.95E+06
PTVLPVPPLVGGVPA	27.6	1411.8439	15	1.1	706.93	73.64	1	46483	HFX_Peptide_LFQ_DBPSN024_PAS840.raw	TRINITY_DN7302_c0_g1.p1|TRINITY_DN7302_c0_g1.p1|TRINITY_DN7302_c0_g1.p1
TSPPHPRPQ	27.57	1015.5199	9	1.1	508.7678	9.93	1	2102	HFX_Peptide_LFQ_DBPSN024_PAS840.raw	TRINITY_DN649_c0_g1.p1|TRINITY_DN649_c0_g1.p1|TRINITY_DN649_c0_g1.p1	1.76E+05
FPSIVGRP	27.49	871.4916	8	-1.4	436.7525	32.8	1	24395	HFX_Peptide_LFQ_DBPSN024_PAS840.raw	TRINITY_DN2642_c0_g2.p1|TRINITY_DN2642_c0_g2.p1|TRINITY_DN2642_c0_g2.p1	4.27E+06
PPYPKPV	27.46	796.4483	7	-1.6	399.2308	21.5	1	11247	HFX_Peptide_LFQ_DBPSN024_PAS840.raw	TRINITY_DN649_c0_g1.p1|TRINITY_DN649_c0_g1.p1|TRINITY_DN649_c0_g1.p1	7.28E+06
RSPEFQSIVQTL	27.43	1403.7408	12	-0.6	702.8773	56.02	1	38055	HFX_Peptide_LFQ_DBPSN024_PAS840.raw	TRINITY_DN730_c0_g1.p1|TRINITY_DN730_c0_g1.p1|TRINITY_DN730_c0_g1.p1	5.72E+04
KFSPSGSKPQPL	27.42	1271.6874	12	-1.3	636.8502	17.89	1	7415	HFX_Peptide_LFQ_DBPSN024_PAS840.raw	TRINITY_DN4_c0_g1.p1|TRINITY_DN4_c0_g1.p1|TRINITY_DN4_c0_g1.p1	6.69E+05
LYNNLGQV	27.36	919.4763	8	-2.2	460.7444	34.6	1	25893	HFX_Peptide_LFQ_DBPSN024_PAS840.raw	TRINITY_DN955_c0_g1.p2|TRINITY_DN955_c0_g1.p2|TRINITY_DN955_c0_g1.p2	4.54E+07
FVHVSPSPS	27.36	955.4763	9	-1.2	478.7449	20.27	1	9808	HFX_Peptide_LFQ_DBPSN024_PAS840.raw	TRINITY_DN649_c0_g1.p1|TRINITY_DN649_c0_g1.p1|TRINITY_DN649_c0_g1.p1	3.56E+06
VGHYAGPLAGVPV	27.3	1235.6663	13	0.4	618.8406	47.7	1	33825	HFX_Peptide_LFQ_DBPSN024_PAS840.raw	TRINITY_DN1412_c0_g1.p1|TRINITY_DN1412_c0_g1.p1|TRINITY_DN1412_c0_g1.p1	1.04E+06
AHAIP	27.3	507.2805	5	-1	508.2873	13.59	1	4074	HFX_Peptide_LFQ_DBPSN024_PAS840.raw	TRINITY_DN40_c0_g1.p1|TRINITY_DN40_c0_g1.p1|TRINITY_DN40_c0_g1.p1:TRINITY_DN5465_c1_g1.p1|TRINITY_DN5465_c1_g1.p1|TRINITY_DN5465_c1_g1.p1	4.35E+01
AHALP	27.3	507.2805	5	-1	508.2873	13.59	1	4074	HFX_Peptide_LFQ_DBPSN024_PAS840.raw		4.35E+01
DELEDSLER	27.27	1104.4934	9	-1.5	553.2532	25.74	1	16459	HFX_Peptide_LFQ_DBPSN024_PAS840.raw	TRINITY_DN62_c0_g1.p1|TRINITY_DN62_c0_g1.p1|TRINITY_DN62_c0_g1.p1	2.32E+06
AGPAVRPG	27.21	723.4027	8	-0.3	362.7085	12.07	1	3140	HFX_Peptide_LFQ_DBPSN024_PAS840.raw	TRINITY_DN3637_c0_g1.p1|TRINITY_DN3637_c0_g1.p1|TRINITY_DN3637_c0_g1.p1	7.22E+05
TPFYLR	27.17	795.4279	6	-1.3	398.7207	28.31	1	19571	HFX_Peptide_LFQ_DBPSN024_PAS840.raw	TRINITY_DN1415_c0_g1.p1|TRINITY_DN1415_c0_g1.p1|TRINITY_DN1415_c0_g1.p1	9.74E+06
DGQYHGEGLY	27.14	1137.4727	10	-0.1	569.7435	22.9	1	12962	HFX_Peptide_LFQ_DBPSN024_PAS840.raw	TRINITY_DN1412_c0_g1.p1|TRINITY_DN1412_c0_g1.p1|TRINITY_DN1412_c0_g1.p1	2.77E+05
HDLDNLR	27.14	881.4355	7	-0.3	441.7249	14.48	1	4650	HFX_Peptide_LFQ_DBPSN024_PAS840.raw	TRINITY_DN62_c0_g1.p1|TRINITY_DN62_c0_g1.p1|TRINITY_DN62_c0_g1.p1	2.08E+05
KAPGIIPR	27.08	850.5388	8	-0.9	426.2763	16.91	1	6534	HFX_Peptide_LFQ_DBPSN024_PAS840.raw	TRINITY_DN1565_c0_g1.p1|TRINITY_DN1565_c0_g1.p1|TRINITY_DN1565_c0_g1.p1	3.93E+05
GPNLHGLFGR	27.07	1066.5671	10	0.2	534.291	30.12	1	21664	HFX_Peptide_LFQ_DBPSN024_PAS840.raw	TRINITY_DN2659_c0_g1.p1|TRINITY_DN2659_c0_g1.p1|TRINITY_DN2659_c0_g1.p1
KHVVPISPV	27.06	974.5912	9	-1.3	488.3022	22.98	1	13054	HFX_Peptide_LFQ_DBPSN024_PAS840.raw	TRINITY_DN434_c0_g1.p1|TRINITY_DN434_c0_g1.p1|TRINITY_DN434_c0_g1.p1	9.89E+05
GERDEVNFPRPV	27.05	1413.7001	12	-1.8	472.2398	27.08	1	18099	HFX_Peptide_LFQ_DBPSN024_PAS840.raw	TRINITY_DN2446_c1_g1.p1|TRINITY_DN2446_c1_g1.p1|TRINITY_DN2446_c1_g1.p1	2.25E+06
LGYGHGLGY	27.04	935.4501	9	-2.8	468.731	26.87	1	17853	HFX_Peptide_LFQ_DBPSN024_PAS840.raw	TRINITY_DN30074_c1_g1.p1|TRINITY_DN30074_c1_g1.p1|TRINITY_DN30074_c1_g1.p1	1.46E+07
DLTTDLPPLGGIR	27.04	1366.7456	13	-0.4	684.3798	62.02	1	40841	HFX_Peptide_LFQ_DBPSN024_PAS840.raw	TRINITY_DN462_c0_g1.p1|TRINITY_DN462_c0_g1.p1|TRINITY_DN462_c0_g1.p1	2.91E+05
IRDKTAAPY	27.03	1033.5557	9	-1.2	517.7845	13.2	1	3827	HFX_Peptide_LFQ_DBPSN024_PAS840.raw	TRINITY_DN3056_c0_g1.p1|TRINITY_DN3056_c0_g1.p1|TRINITY_DN3056_c0_g1.p1	2.21E+05
AGLQFPVGR	27.01	943.5239	9	-1.2	472.7687	35.76	1	26766	HFX_Peptide_LFQ_DBPSN024_PAS840.raw	TRINITY_DN36816_c0_g1.p1|TRINITY_DN36816_c0_g1.p1|TRINITY_DN36816_c0_g1.p1:TRINITY_DN1978_c0_g1.p1|TRINITY_DN1978_c0_g1.p1|TRINITY_DN1978_c0_g1.p1:TRINITY_DN15438_c0_g2.p1|TRINITY_DN15438_c0_g2.p1|TRINITY_DN15438_c0_g2.p1	1.53E+07
DQHIPDSPY	26.94	1070.4668	9	-0.5	536.2404	25.55	1	16235	HFX_Peptide_LFQ_DBPSN024_PAS840.raw	TRINITY_DN159_c0_g1.p1|TRINITY_DN159_c0_g1.p1|TRINITY_DN159_c0_g1.p1	1.57E+06
VKPPVVEPPNK	26.91	1202.7023	11	0.2	602.3585	18.62	1	8095	HFX_Peptide_LFQ_DBPSN024_PAS840.raw	TRINITY_DN210_c0_g1.p1|TRINITY_DN210_c0_g1.p1|TRINITY_DN210_c0_g1.p1	4.63E+05
GVPGVGVPGVGV	26.91	992.5654	12	-2.2	497.2889	51.09	1	35543	HFX_Peptide_LFQ_DBPSN024_PAS840.raw	TRINITY_DN2723_c0_g1.p1|TRINITY_DN2723_c0_g1.p1|TRINITY_DN2723_c0_g1.p1:TRINITY_DN723_c0_g1.p1|TRINITY_DN723_c0_g1.p1|TRINITY_DN723_c0_g1.p1	3.43E+06
PPVKF	26.87	586.3478	5	-2	294.1806	32.29	1	23922	HFX_Peptide_LFQ_DBPSN024_PAS840.raw	TRINITY_DN5442_c0_g1.p1|TRINITY_DN5442_c0_g1.p1|TRINITY_DN5442_c0_g1.p1:TRINITY_DN340_c24_g1.p1|TRINITY_DN340_c24_g1.p1|TRINITY_DN340_c24_g1.p1:TRINITY_DN20041_c0_g1.p1|TRINITY_DN20041_c0_g1.p1|TRINITY_DN20041_c0_g1.p1	1.66E+06
DNPEFSAR	26.84	934.4144	8	0.4	468.2147	16.6	1	6256	HFX_Peptide_LFQ_DBPSN024_PAS840.raw	TRINITY_DN29282_c0_g1.p1|TRINITY_DN29282_c0_g1.p1|TRINITY_DN29282_c0_g1.p1	2.30E+05
GLENHDSGVGI	26.79	1096.5149	11	-0.8	549.2643	23.5	1	13706	HFX_Peptide_LFQ_DBPSN024_PAS840.raw	TRINITY_DN44_c0_g1.p1|TRINITY_DN44_c0_g1.p1|TRINITY_DN44_c0_g1.p1	7.31E+06
VGVPGRVPG	26.79	836.4868	9	-2.5	419.2496	20.2	1	9726	HFX_Peptide_LFQ_DBPSN024_PAS840.raw	TRINITY_DN723_c0_g1.p1|TRINITY_DN723_c0_g1.p1|TRINITY_DN723_c0_g1.p1	3.72E+06
SLEPKIPEPK	26.79	1136.644	10	1.1	569.3299	22.73	1	12747	HFX_Peptide_LFQ_DBPSN024_PAS840.raw	TRINITY_DN1938_c0_g1.p1|TRINITY_DN1938_c0_g1.p1|TRINITY_DN1938_c0_g1.p1	8.76E+05
NPFDEPSKPGRPE	26.73	1468.6946	13	-0.1	490.5721	18.06	1	7571	HFX_Peptide_LFQ_DBPSN024_PAS840.raw	TRINITY_DN446_c0_g1.p1|TRINITY_DN446_c0_g1.p1|TRINITY_DN446_c0_g1.p1	6.86E+05
PPLPPP	26.7	616.3584	6	-1.8	309.1859	23.82	1	14108	HFX_Peptide_LFQ_DBPSN024_PAS840.raw	TRINITY_DN2509_c0_g1.p1|TRINITY_DN2509_c0_g1.p1|TRINITY_DN2509_c0_g1.p1:TRINITY_DN31256_c0_g1.p1|TRINITY_DN31256_c0_g1.p1|TRINITY_DN31256_c0_g1.p1:TRINITY_DN7495_c1_g2.p1|TRINITY_DN7495_c1_g2.p1|TRINITY_DN7495_c1_g2.p1:TRINITY_DN3412_c0_g1.p1|TRINITY_DN3412_c0_g1.p1|TRINITY_DN3412_c0_g1.p1:TRINITY_DN624_c1_g1.p1|TRINITY_DN624_c1_g1.p1|TRINITY_DN624_c1_g1.p1:TRINITY_DN5920_c0_g1.p1|TRINITY_DN5920_…	6.63E+05
PPIPPP	26.7	616.3584	6	-1.8	309.1859	23.82	1	14108	HFX_Peptide_LFQ_DBPSN024_PAS840.raw	TRINITY_DN5244_c0_g1.p1|TRINITY_DN5244_c0_g1.p1|TRINITY_DN5244_c0_g1.p1	6.63E+05
GGYSYLDSNGIVQSA	26.69	1529.6997	15	0	765.8571	47.3	1	33614	HFX_Peptide_LFQ_DBPSN024_PAS840.raw	TRINITY_DN7093_c0_g1.p1|TRINITY_DN7093_c0_g1.p1|TRINITY_DN7093_c0_g1.p1	3.54E+05
SIYDTTGRPV	26.69	1107.556	10	-2	554.7842	21.86	1	11687	HFX_Peptide_LFQ_DBPSN024_PAS840.raw	TRINITY_DN649_c0_g1.p1|TRINITY_DN649_c0_g1.p1|TRINITY_DN649_c0_g1.p1	1.48E+06
VPPNPDLHTSY	26.68	1238.5931	11	-1.8	620.3027	23.97	1	14288	HFX_Peptide_LFQ_DBPSN024_PAS840.raw	TRINITY_DN745_c0_g1.p1|TRINITY_DN745_c0_g1.p1|TRINITY_DN745_c0_g1.p1	2.43E+06
ALDNPERPF	26.67	1057.5192	9	-0.9	529.7664	27.47	1	18573	HFX_Peptide_LFQ_DBPSN024_PAS840.raw	TRINITY_DN709_c0_g1.p1|TRINITY_DN709_c0_g1.p1|TRINITY_DN709_c0_g1.p1	1.29E+06
TVPPKTF	26.67	788.4432	7	-2.1	395.2281	42.5	1	31118	HFX_Peptide_LFQ_DBPSN024_PAS840.raw	TRINITY_DN5628_c0_g1.p1|TRINITY_DN5628_c0_g1.p1|TRINITY_DN5628_c0_g1.p1	1.38E+06
LVPLEETIKGF	26.65	1244.7015	11	-11.8	623.3507	61.83	1	40748	HFX_Peptide_LFQ_DBPSN024_PAS840.raw	TRINITY_DN1156_c0_g1.p1|TRINITY_DN1156_c0_g1.p1|TRINITY_DN1156_c0_g1.p1	8.54E+04
LTPPPTPSPK	26.64	1033.5808	10	-0.7	517.7973	20.12	1	9644	HFX_Peptide_LFQ_DBPSN024_PAS840.raw	TRINITY_DN75_c1_g2.p1|TRINITY_DN75_c1_g2.p1|TRINITY_DN75_c1_g2.p1	4.27E+06
AAKAAHF	26.63	714.3813	7	-2.3	358.1971	10.09	1	2186	HFX_Peptide_LFQ_DBPSN024_PAS840.raw	TRINITY_DN1412_c0_g1.p1|TRINITY_DN1412_c0_g1.p1|TRINITY_DN1412_c0_g1.p1:TRINITY_DN3637_c0_g1.p1|TRINITY_DN3637_c0_g1.p1|TRINITY_DN3637_c0_g1.p1:TRINITY_DN22817_c0_g1.p1|TRINITY_DN22817_c0_g1.p1|TRINITY_DN22817_c0_g1.p1:TRINITY_DN4390_c0_g1.p2|TRINITY_DN4390_c0_g1.p2|TRINITY_DN4390_c0_g1.p2:TRINITY_DN7302_c0_g1.p1|TRINITY_DN7302_c0_g1.p1|TRINITY_DN7302_c0_g1.p1:TRINITY_DN906_c0_g1.p1|TRINITY_DN906…	7.33E+04
FQPQPQPRPQPQ	26.6	1446.7367	12	-4.2	724.3726	17.38	1	6954	HFX_Peptide_LFQ_DBPSN024_PAS840.raw	TRINITY_DN8744_c0_g1.p1|TRINITY_DN8744_c0_g1.p1|TRINITY_DN8744_c0_g1.p1	2.01E+05
LYPAPYRPAP	26.57	1143.6077	10	-2.6	572.8096	27.08	1	18101	HFX_Peptide_LFQ_DBPSN024_PAS840.raw	TRINITY_DN1415_c0_g1.p1|TRINITY_DN1415_c0_g1.p1|TRINITY_DN1415_c0_g1.p1	1.21E+06
IPPPPPGAP	26.57	841.4697	9	-0.2	421.7421	22.44	1	12386	HFX_Peptide_LFQ_DBPSN024_PAS840.raw	TRINITY_DN30089_c2_g2.p1|TRINITY_DN30089_c2_g2.p1|TRINITY_DN30089_c2_g2.p1	4.82E+06
AAKAAHFAAYGAAAAA	26.55	1431.7258	16	2.3	716.8718	19.81	1	9304	HFX_Peptide_LFQ_DBPSN024_PAS840.raw	TRINITY_DN1412_c0_g1.p1|TRINITY_DN1412_c0_g1.p1|TRINITY_DN1412_c0_g1.p1:TRINITY_DN22817_c0_g1.p1|TRINITY_DN22817_c0_g1.p1|TRINITY_DN22817_c0_g1.p1:TRINITY_DN4390_c0_g1.p2|TRINITY_DN4390_c0_g1.p2|TRINITY_DN4390_c0_g1.p2
DLGDNNFLK	26.52	1034.5033	9	-1.9	518.2579	35.47	1	26548	HFX_Peptide_LFQ_DBPSN024_PAS840.raw	TRINITY_DN1356_c0_g1.p1|TRINITY_DN1356_c0_g1.p1|TRINITY_DN1356_c0_g1.p1	7.18E+06
PAPGAEAPPAPA	26.5	1044.5239	12	-0.6	523.2689	22.08	1	11946	HFX_Peptide_LFQ_DBPSN024_PAS840.raw	TRINITY_DN14707_c0_g1.p1|TRINITY_DN14707_c0_g1.p1|TRINITY_DN14707_c0_g1.p1	5.31E+06
VITTTT	26.47	634.3538	6	6.6	212.4599	47.59	1	33756	HFX_Peptide_LFQ_DBPSN024_PAS840.raw	TRINITY_DN3494_c2_g1.p1|TRINITY_DN3494_c2_g1.p1|TRINITY_DN3494_c2_g1.p1
VLTTTT	26.47	634.3538	6	6.6	212.4599	47.59	1	33756	HFX_Peptide_LFQ_DBPSN024_PAS840.raw	TRINITY_DN1998_c0_g1.p1|TRINITY_DN1998_c0_g1.p1|TRINITY_DN1998_c0_g1.p1
AEPNIKPVPS	26.46	1050.5709	10	-1.1	526.2922	20.5	1	10074	HFX_Peptide_LFQ_DBPSN024_PAS840.raw	TRINITY_DN961_c0_g1.p1|TRINITY_DN961_c0_g1.p1|TRINITY_DN961_c0_g1.p1	1.97E+06
LAGRDLTDY	26.45	1022.5032	9	-0.6	512.2586	24.2	1	14569	HFX_Peptide_LFQ_DBPSN024_PAS840.raw	TRINITY_DN2642_c0_g2.p1|TRINITY_DN2642_c0_g2.p1|TRINITY_DN2642_c0_g2.p1	2.87E+06
FNRPGF	26.41	736.3656	6	-1.4	369.1896	22.05	1	11905	HFX_Peptide_LFQ_DBPSN024_PAS840.raw	TRINITY_DN622_c0_g1.p1|TRINITY_DN622_c0_g1.p1|TRINITY_DN622_c0_g1.p1	2.93E+06
SIYDTTGRPVT	26.4	1208.6038	11	0.7	605.3096	22.43	1	12371	HFX_Peptide_LFQ_DBPSN024_PAS840.raw	TRINITY_DN649_c0_g1.p1|TRINITY_DN649_c0_g1.p1|TRINITY_DN649_c0_g1.p1
SGAGAPQPSPQQPPA	26.36	1388.6683	15	-3.9	695.3387	18.83	1	8293	HFX_Peptide_LFQ_DBPSN024_PAS840.raw	TRINITY_DN649_c0_g1.p1|TRINITY_DN649_c0_g1.p1|TRINITY_DN649_c0_g1.p1
LAIPTPH	26.33	747.4279	7	-1.6	374.7206	28.77	1	20102	HFX_Peptide_LFQ_DBPSN024_PAS840.raw	TRINITY_DN2088_c0_g1.p1|TRINITY_DN2088_c0_g1.p1|TRINITY_DN2088_c0_g1.p1	7.26E+06
GEYIISTR	26.28	937.4869	8	-1.4	469.7501	22.46	1	12405	HFX_Peptide_LFQ_DBPSN024_PAS840.raw	TRINITY_DN44_c0_g1.p1|TRINITY_DN44_c0_g1.p1|TRINITY_DN44_c0_g1.p1	7.75E+05
LSVAQGPAVGV	26.27	996.5604	11	10	499.2924	25.53	1	16207	HFX_Peptide_LFQ_DBPSN024_PAS840.raw	TRINITY_DN4730_c0_g1.p1|TRINITY_DN4730_c0_g1.p1|TRINITY_DN4730_c0_g1.p1	3.92E+06
DKPSPPGGPL	26.23	963.5025	10	-1	482.7581	22.36	1	12275	HFX_Peptide_LFQ_DBPSN024_PAS840.raw	TRINITY_DN446_c0_g1.p1|TRINITY_DN446_c0_g1.p1|TRINITY_DN446_c0_g1.p1	4.91E+06
PVAMPSPV	26.23	796.4153	8	-8.8	399.2114	35.82	1	26821	HFX_Peptide_LFQ_DBPSN024_PAS840.raw	TRINITY_DN203_c0_g1.p1|TRINITY_DN203_c0_g1.p1|TRINITY_DN203_c0_g1.p1	2.68E+05
LVEFPK	26.22	731.4218	6	-1.8	366.7175	25.2	1	15800	HFX_Peptide_LFQ_DBPSN024_PAS840.raw	TRINITY_DN1356_c0_g1.p1|TRINITY_DN1356_c0_g1.p1|TRINITY_DN1356_c0_g1.p1	3.15E+06
VPGYR	26.21	590.3176	5	-2.5	296.1653	23.6	1	13835	HFX_Peptide_LFQ_DBPSN024_PAS840.raw	TRINITY_DN1415_c0_g1.p1|TRINITY_DN1415_c0_g1.p1|TRINITY_DN1415_c0_g1.p1	1.59E+06
APPTEAPPAV	26.21	948.4916	10	-2.3	475.252	26.57	1	17487	HFX_Peptide_LFQ_DBPSN024_PAS840.raw	TRINITY_DN14707_c0_g1.p1|TRINITY_DN14707_c0_g1.p1|TRINITY_DN14707_c0_g1.p1	1.99E+06
PVPFK	26.2	586.3478	5	-0.8	294.181	24.41	1	14826	HFX_Peptide_LFQ_DBPSN024_PAS840.raw	TRINITY_DN11071_c0_g1.p1|TRINITY_DN11071_c0_g1.p1|TRINITY_DN11071_c0_g1.p1	2.22E+07
YPNGQEVPVRP	26.17	1254.6356	11	3.7	628.3274	23.86	1	14148	HFX_Peptide_LFQ_DBPSN024_PAS840.raw	TRINITY_DN296_c0_g2.p1|TRINITY_DN296_c0_g2.p1|TRINITY_DN296_c0_g2.p1	3.02E+05
REDVGLNTY	26.17	1065.509	9	0.5	533.7621	22.55	1	12522	HFX_Peptide_LFQ_DBPSN024_PAS840.raw	TRINITY_DN296_c0_g2.p1|TRINITY_DN296_c0_g2.p1|TRINITY_DN296_c0_g2.p1	4.75E+05
YPAPYRPA	26.15	933.4708	8	-2	467.7418	20.23	1	9771	HFX_Peptide_LFQ_DBPSN024_PAS840.raw	TRINITY_DN1415_c0_g1.p1|TRINITY_DN1415_c0_g1.p1|TRINITY_DN1415_c0_g1.p1	3.19E+06
AVHAPVAV	26.11	762.4388	8	-1.6	382.2261	22.48	1	12440	HFX_Peptide_LFQ_DBPSN024_PAS840.raw	TRINITY_DN20176_c0_g1.p1|TRINITY_DN20176_c0_g1.p1|TRINITY_DN20176_c0_g1.p1	1.04E+06
GFELPHPV	26.1	894.4599	8	-2.6	448.2361	44.38	1	32121	HFX_Peptide_LFQ_DBPSN024_PAS840.raw	TRINITY_DN1806_c0_g1.p1|TRINITY_DN1806_c0_g1.p1|TRINITY_DN1806_c0_g1.p1	2.50E+06
EPLHPTPPRPG	26.1	1196.6301	11	-1.2	599.3216	17.03	1	6641	HFX_Peptide_LFQ_DBPSN024_PAS840.raw	TRINITY_DN1172_c0_g1.p1|TRINITY_DN1172_c0_g1.p1|TRINITY_DN1172_c0_g1.p1	8.19E+05
VFPPIPTP	26.08	866.4902	8	-1.2	434.2518	58.53	1	39286	HFX_Peptide_LFQ_DBPSN024_PAS840.raw	TRINITY_DN34186_c0_g1.p1|TRINITY_DN34186_c0_g1.p1|TRINITY_DN34186_c0_g1.p1	3.66E+07
HDTPEVA	26.06	767.345	7	-2	384.679	12.89	1	3632	HFX_Peptide_LFQ_DBPSN024_PAS840.raw	TRINITY_DN1412_c0_g1.p1|TRINITY_DN1412_c0_g1.p1|TRINITY_DN1412_c0_g1.p1:TRINITY_DN22817_c0_g1.p1|TRINITY_DN22817_c0_g1.p1|TRINITY_DN22817_c0_g1.p1:TRINITY_DN4390_c0_g1.p2|TRINITY_DN4390_c0_g1.p2|TRINITY_DN4390_c0_g1.p2:TRINITY_DN906_c0_g1.p1|TRINITY_DN906_c0_g1.p1|TRINITY_DN906_c0_g1.p1	4.60E+06
DIDRLYPS	26.05	977.4818	8	0.5	489.7484	30.11	1	21660	HFX_Peptide_LFQ_DBPSN024_PAS840.raw	TRINITY_DN1415_c0_g1.p1|TRINITY_DN1415_c0_g1.p1|TRINITY_DN1415_c0_g1.p1	1.67E+06
IAPEVPVVV	25.98	921.5535	9	-1.7	461.7832	60.77	1	40256	HFX_Peptide_LFQ_DBPSN024_PAS840.raw	TRINITY_DN1704_c0_g1.p1|TRINITY_DN1704_c0_g1.p1|TRINITY_DN1704_c0_g1.p1	1.78E+06
GAPQPSPQQPPA	25.97	1173.5778	12	0.3	587.7963	18.03	1	7545	HFX_Peptide_LFQ_DBPSN024_PAS840.raw	TRINITY_DN649_c0_g1.p1|TRINITY_DN649_c0_g1.p1|TRINITY_DN649_c0_g1.p1	1.50E+06
GFPFDR	25.95	737.3496	6	-1.9	369.6814	31	1	22623	HFX_Peptide_LFQ_DBPSN024_PAS840.raw	TRINITY_DN296_c0_g1.p1|TRINITY_DN296_c0_g1.p1|TRINITY_DN296_c0_g1.p1	2.71E+07
GPWIHP	25.95	705.3598	6	-1.2	353.6868	26.67	1	17602	HFX_Peptide_LFQ_DBPSN024_PAS840.raw	TRINITY_DN7552_c0_g1.p1|TRINITY_DN7552_c0_g1.p1|TRINITY_DN7552_c0_g1.p1:TRINITY_DN2665_c0_g1.p1|TRINITY_DN2665_c0_g1.p1|TRINITY_DN2665_c0_g1.p1	6.63E+06
PSPSPPR	25.93	736.3867	7	-9.9	369.197	11.24	1	2688	HFX_Peptide_LFQ_DBPSN024_PAS840.raw		6.42E+05
LEDHGLDAV	25.93	967.4611	9	-3.1	484.7363	24.03	1	14362	HFX_Peptide_LFQ_DBPSN024_PAS840.raw	TRINITY_DN730_c0_g1.p1|TRINITY_DN730_c0_g1.p1|TRINITY_DN730_c0_g1.p1	2.73E+06
AAHVY	25.93	559.2755	5	-3.2	280.6441	13.11	1	3771	HFX_Peptide_LFQ_DBPSN024_PAS840.raw	TRINITY_DN33032_c0_g1.p1|TRINITY_DN33032_c0_g1.p1|TRINITY_DN33032_c0_g1.p1
VAHGAPLPV	25.93	859.4916	9	-0.9	430.7527	25.91	1	16660	HFX_Peptide_LFQ_DBPSN024_PAS840.raw	TRINITY_DN1412_c0_g1.p1|TRINITY_DN1412_c0_g1.p1|TRINITY_DN1412_c0_g1.p1	3.65E+06
YVPSPK	25.91	689.3748	6	-2.2	345.6939	12.64	1	3482	HFX_Peptide_LFQ_DBPSN024_PAS840.raw	TRINITY_DN1356_c0_g1.p1|TRINITY_DN1356_c0_g1.p1|TRINITY_DN1356_c0_g1.p1
DNPWQYGNK	25.85	1120.4938	9	-3.1	561.2524	23.16	1	13294	HFX_Peptide_LFQ_DBPSN024_PAS840.raw	TRINITY_DN1496_c0_g1.p1|TRINITY_DN1496_c0_g1.p1|TRINITY_DN1496_c0_g1.p1	7.37E+05
YTADENGFHAE	25.85	1252.4996	11	-2.7	627.2554	19.34	1	8807	HFX_Peptide_LFQ_DBPSN024_PAS840.raw	TRINITY_DN41701_c0_g1.p1|TRINITY_DN41701_c0_g1.p1|TRINITY_DN41701_c0_g1.p1	4.83E+04
LRLDLAGR	25.84	912.5505	8	-2.3	457.2815	24.8	1	15309	HFX_Peptide_LFQ_DBPSN024_PAS840.raw	TRINITY_DN2642_c0_g2.p1|TRINITY_DN2642_c0_g2.p1|TRINITY_DN2642_c0_g2.p1	1.76E+07
FEPVSSLPLSR	25.82	1230.6608	11	-2.7	616.336	44.85	1	32361	HFX_Peptide_LFQ_DBPSN024_PAS840.raw	TRINITY_DN1415_c0_g1.p1|TRINITY_DN1415_c0_g1.p1|TRINITY_DN1415_c0_g1.p1	1.13E+06
HTLPVH	25.8	702.3813	6	-1	352.1976	16.93	1	6547	HFX_Peptide_LFQ_DBPSN024_PAS840.raw	TRINITY_DN4449_c0_g1.p1|TRINITY_DN4449_c0_g1.p1|TRINITY_DN4449_c0_g1.p1	2.41E+05
SKPGTQTPPAN	25.8	1096.5513	11	-12	549.2763	21.93	1	11763	HFX_Peptide_LFQ_DBPSN024_PAS840.raw	TRINITY_DN2933_c0_g3.p1|TRINITY_DN2933_c0_g3.p1|TRINITY_DN2933_c0_g3.p1	8.08E+07
GPLGPIGPR	25.79	862.5024	9	-1.5	432.2578	27.11	1	18134	HFX_Peptide_LFQ_DBPSN024_PAS840.raw	TRINITY_DN933_c0_g1.p1|TRINITY_DN933_c0_g1.p1|TRINITY_DN933_c0_g1.p1	2.04E+07
VQPAPPTPPA	25.78	973.5233	10	-2.2	487.7679	24.8	1	15305	HFX_Peptide_LFQ_DBPSN024_PAS840.raw	TRINITY_DN1938_c0_g1.p1|TRINITY_DN1938_c0_g1.p1|TRINITY_DN1938_c0_g1.p1:TRINITY_DN75_c1_g2.p1|TRINITY_DN75_c1_g2.p1|TRINITY_DN75_c1_g2.p1	8.41E+06
LNLQQQPQRPGGNR	25.74	1604.8495	14	-1.7	535.9562	16.06	1	5798	HFX_Peptide_LFQ_DBPSN024_PAS840.raw	TRINITY_DN41701_c0_g1.p1|TRINITY_DN41701_c0_g1.p1|TRINITY_DN41701_c0_g1.p1	3.92E+05
SQPGFPRPNQPPFG	25.7	1524.7473	14	0	763.3809	39.63	1	29463	HFX_Peptide_LFQ_DBPSN024_PAS840.raw	TRINITY_DN649_c0_g1.p1|TRINITY_DN649_c0_g1.p1|TRINITY_DN649_c0_g1.p1
PPSAPGLPE	25.69	863.4388	9	-1.3	432.7261	30.24	1	21804	HFX_Peptide_LFQ_DBPSN024_PAS840.raw	TRINITY_DN446_c0_g1.p1|TRINITY_DN446_c0_g1.p1|TRINITY_DN446_c0_g1.p1	2.12E+06
PLPIVPSPG	25.67	875.5116	9	-1.6	438.7624	51.24	1	35630	HFX_Peptide_LFQ_DBPSN024_PAS840.raw	TRINITY_DN4896_c3_g2.p1|TRINITY_DN4896_c3_g2.p1|TRINITY_DN4896_c3_g2.p1	3.63E+06
SPPTPRPPY	25.67	1010.5185	9	-1.1	506.266	21.33	1	11045	HFX_Peptide_LFQ_DBPSN024_PAS840.raw	TRINITY_DN408_c0_g1.p1|TRINITY_DN408_c0_g1.p1|TRINITY_DN408_c0_g1.p1
VPPKF	25.66	586.3478	5	-1.6	294.1807	32.6	1	24219	HFX_Peptide_LFQ_DBPSN024_PAS840.raw	TRINITY_DN8970_c0_g1.p1|TRINITY_DN8970_c0_g1.p1|TRINITY_DN8970_c0_g1.p1	1.95E+07
YGDDGQYR	25.64	972.3937	8	-1.5	487.2034	12.06	1	3137	HFX_Peptide_LFQ_DBPSN024_PAS840.raw	TRINITY_DN1412_c0_g1.p1|TRINITY_DN1412_c0_g1.p1|TRINITY_DN1412_c0_g1.p1	2.16E+05
NALVEFPK	25.63	916.5018	8	0.6	459.2584	32.89	1	24495	HFX_Peptide_LFQ_DBPSN024_PAS840.raw	TRINITY_DN1356_c0_g1.p1|TRINITY_DN1356_c0_g1.p1|TRINITY_DN1356_c0_g1.p1	5.28E+07
APVAVGPAPI	25.55	890.5225	10	-1.5	446.2679	45.18	1	32533	HFX_Peptide_LFQ_DBPSN024_PAS840.raw	TRINITY_DN29282_c0_g1.p1|TRINITY_DN29282_c0_g1.p1|TRINITY_DN29282_c0_g1.p1	5.02E+06
VPVPHAY	25.48	781.4122	7	-1.9	391.7126	21.44	1	11169	HFX_Peptide_LFQ_DBPSN024_PAS840.raw	TRINITY_DN4854_c0_g3.p1|TRINITY_DN4854_c0_g3.p1|TRINITY_DN4854_c0_g3.p1	2.66E+06
APAFDPR	25.46	772.3867	7	0.5	387.2008	29.07	1	20450	HFX_Peptide_LFQ_DBPSN024_PAS840.raw	TRINITY_DN1815_c0_g1.p1|TRINITY_DN1815_c0_g1.p1|TRINITY_DN1815_c0_g1.p1	8.26E+05
PGFPQPQ	25.46	769.3759	7	-1.5	385.6946	24.93	1	15469	HFX_Peptide_LFQ_DBPSN024_PAS840.raw	TRINITY_DN649_c0_g1.p1|TRINITY_DN649_c0_g1.p1|TRINITY_DN649_c0_g1.p1	6.48E+07
DAILPPSRPT	25.43	1065.5818	10	-1.4	533.7974	26.04	1	16822	HFX_Peptide_LFQ_DBPSN024_PAS840.raw	TRINITY_DN2822_c0_g1.p1|TRINITY_DN2822_c0_g1.p1|TRINITY_DN2822_c0_g1.p1	2.66E+07
RVPVPNVSVV	25.39	1064.6342	10	0.7	533.3247	41.16	1	30383	HFX_Peptide_LFQ_DBPSN024_PAS840.raw	TRINITY_DN1259_c0_g1.p1|TRINITY_DN1259_c0_g1.p1|TRINITY_DN1259_c0_g1.p1	1.91E+06
YEDNFKV	25.37	913.4181	7	-1.3	457.7157	24.6	1	15063	HFX_Peptide_LFQ_DBPSN024_PAS840.raw	TRINITY_DN637_c0_g1.p1|TRINITY_DN637_c0_g1.p1|TRINITY_DN637_c0_g1.p1	4.88E+06
TGPVGPR	25.34	682.3762	7	-2.3	342.1946	11.46	1	2807	HFX_Peptide_LFQ_DBPSN024_PAS840.raw	TRINITY_DN933_c0_g1.p1|TRINITY_DN933_c0_g1.p1|TRINITY_DN933_c0_g1.p1	1.31E+06
IGGLPDFDR	25.33	988.4977	9	-0.5	495.2559	39.39	1	29308	HFX_Peptide_LFQ_DBPSN024_PAS840.raw	TRINITY_DN174_c0_g1.p1|TRINITY_DN174_c0_g1.p1|TRINITY_DN174_c0_g1.p1	1.88E+06
VLDRPSPPEN	25.33	1122.5669	10	0	562.2907	17.44	1	7000	HFX_Peptide_LFQ_DBPSN024_PAS840.raw	TRINITY_DN446_c0_g1.p1|TRINITY_DN446_c0_g1.p1|TRINITY_DN446_c0_g1.p1
LDPNEVVK	25.26	912.4916	8	-2.8	457.2518	21.33	1	11046	HFX_Peptide_LFQ_DBPSN024_PAS840.raw	TRINITY_DN446_c0_g1.p1|TRINITY_DN446_c0_g1.p1|TRINITY_DN446_c0_g1.p1	1.33E+06
GYHVR	25.26	630.3238	5	-1.1	316.1688	9.87	1	2052	HFX_Peptide_LFQ_DBPSN024_PAS840.raw	TRINITY_DN955_c0_g1.p2|TRINITY_DN955_c0_g1.p2|TRINITY_DN955_c0_g1.p2
HISPTPGTPSQPG	25.25	1274.6255	13	-3.9	638.3175	16.83	1	6461	HFX_Peptide_LFQ_DBPSN024_PAS840.raw	TRINITY_DN649_c0_g1.p1|TRINITY_DN649_c0_g1.p1|TRINITY_DN649_c0_g1.p1	4.89E+05
APPIINF	25.24	770.4326	7	-2.7	386.2225	60.47	1	40129	HFX_Peptide_LFQ_DBPSN024_PAS840.raw	TRINITY_DN1806_c0_g1.p1|TRINITY_DN1806_c0_g1.p1|TRINITY_DN1806_c0_g1.p1	5.40E+06
GVPGVGVPGVGVPGGVPGVGVPGGVPG	25.22	2176.2004	27	-3.8	726.4047	69.54	1	44630	HFX_Peptide_LFQ_DBPSN024_PAS840.raw	TRINITY_DN2723_c0_g1.p1|TRINITY_DN2723_c0_g1.p1|TRINITY_DN2723_c0_g1.p1	1.61E+05
KMPPPELP	25.2	907.4837	8	-4.7	454.747	32.86	1	24459	HFX_Peptide_LFQ_DBPSN024_PAS840.raw	TRINITY_DN4047_c0_g5.p1|TRINITY_DN4047_c0_g5.p1|TRINITY_DN4047_c0_g5.p1	5.21E+05
IAAHPEENEAGAGSAPQPAYK	25.2	2106.9971	21	-8.9	703.3334	17.2	1	6796	HFX_Peptide_LFQ_DBPSN024_PAS840.raw	TRINITY_DN35926_c0_g1.p1|TRINITY_DN35926_c0_g1.p1|TRINITY_DN35926_c0_g1.p1
YPYAYGQQ	25.2	988.429	8	2.6	495.2231	25.27	1	15888	HFX_Peptide_LFQ_DBPSN024_PAS840.raw	TRINITY_DN3271_c0_g1.p1|TRINITY_DN3271_c0_g1.p1|TRINITY_DN3271_c0_g1.p1	8.33E+05
DLVLPPPYEVNPY	25.18	1514.7656	13	-1.7	758.3888	69.59	1	44657	HFX_Peptide_LFQ_DBPSN024_PAS840.raw	TRINITY_DN296_c0_g1.p1|TRINITY_DN296_c0_g1.p1|TRINITY_DN296_c0_g1.p1	1.32E+05
NYVSDPVNGFR	25.13	1266.5992	11	-1.4	634.306	30.68	1	22284	HFX_Peptide_LFQ_DBPSN024_PAS840.raw	TRINITY_DN6776_c1_g1.p1|TRINITY_DN6776_c1_g1.p1|TRINITY_DN6776_c1_g1.p1	4.47E+05
FTFYVI	25.12	788.4108	6	9.4	395.2164	45.57	1	32732	HFX_Peptide_LFQ_DBPSN024_PAS840.raw	TRINITY_DN296_c0_g1.p1|TRINITY_DN296_c0_g1.p1|TRINITY_DN296_c0_g1.p1
KPDIPEIP	25.1	907.5015	8	-2.3	454.757	29.42	1	20855	HFX_Peptide_LFQ_DBPSN024_PAS840.raw	TRINITY_DN2223_c0_g1.p1|TRINITY_DN2223_c0_g1.p1|TRINITY_DN2223_c0_g1.p1	2.28E+06
AYNPNLR	25.09	846.4348	7	-1.5	424.224	15.22	1	5161	HFX_Peptide_LFQ_DBPSN024_PAS840.raw	TRINITY_DN296_c0_g2.p1|TRINITY_DN296_c0_g2.p1|TRINITY_DN296_c0_g2.p1:TRINITY_DN296_c0_g3.p1|TRINITY_DN296_c0_g3.p1|TRINITY_DN296_c0_g3.p1	1.53E+06
GRPYEPPYTPG	25.07	1232.5825	11	-0.9	617.298	23.57	1	13803	HFX_Peptide_LFQ_DBPSN024_PAS840.raw	TRINITY_DN174_c0_g1.p1|TRINITY_DN174_c0_g1.p1|TRINITY_DN174_c0_g1.p1	1.90E+06
LEYIAAHPEE	25.06	1170.5557	10	-4.8	586.2823	24.67	1	15146	HFX_Peptide_LFQ_DBPSN024_PAS840.raw	TRINITY_DN35926_c0_g1.p1|TRINITY_DN35926_c0_g1.p1|TRINITY_DN35926_c0_g1.p1
FHLPERPK	25	1022.5661	8	1	512.2908	17.81	1	7344	HFX_Peptide_LFQ_DBPSN024_PAS840.raw	TRINITY_DN409_c0_g1.p1|TRINITY_DN409_c0_g1.p1|TRINITY_DN409_c0_g1.p1	1.34E+06
LYPAPYRPA	25	1046.5548	9	-0.8	524.2842	24.77	1	15274	HFX_Peptide_LFQ_DBPSN024_PAS840.raw	TRINITY_DN1415_c0_g1.p1|TRINITY_DN1415_c0_g1.p1|TRINITY_DN1415_c0_g1.p1	1.70E+06
PAGEYIISTR	24.95	1105.5768	10	-3.9	553.7935	24.88	1	15408	HFX_Peptide_LFQ_DBPSN024_PAS840.raw	TRINITY_DN44_c0_g1.p1|TRINITY_DN44_c0_g1.p1|TRINITY_DN44_c0_g1.p1	6.70E+05
YGDLGLR	24.92	792.413	7	-1.7	397.2131	25.49	1	16158	HFX_Peptide_LFQ_DBPSN024_PAS840.raw	TRINITY_DN948_c0_g1.p1|TRINITY_DN948_c0_g1.p1|TRINITY_DN948_c0_g1.p1	2.01E+07
ILEDVRDLEK	24.89	1228.6663	10	-2.1	615.3391	28.13	1	19348	HFX_Peptide_LFQ_DBPSN024_PAS840.raw	TRINITY_DN48_c0_g2.p1|TRINITY_DN48_c0_g2.p1|TRINITY_DN48_c0_g2.p1	8.68E+06
KPPRF	24.87	643.3806	5	11.6	322.7013	31.11	1	22736	HFX_Peptide_LFQ_DBPSN024_PAS840.raw	TRINITY_DN446_c0_g1.p1|TRINITY_DN446_c0_g1.p1|TRINITY_DN446_c0_g1.p1:TRINITY_DN7789_c0_g1.p1|TRINITY_DN7789_c0_g1.p1|TRINITY_DN7789_c0_g1.p1
GLIPGHEY	24.83	884.4392	8	-1.8	443.2261	26.6	1	17519	HFX_Peptide_LFQ_DBPSN024_PAS840.raw	TRINITY_DN446_c0_g1.p1|TRINITY_DN446_c0_g1.p1|TRINITY_DN446_c0_g1.p1	7.18E+06
ESVVVDNPEFSAR	24.82	1447.6943	13	0.7	724.8549	30.31	1	21889	HFX_Peptide_LFQ_DBPSN024_PAS840.raw	TRINITY_DN29282_c0_g1.p1|TRINITY_DN29282_c0_g1.p1|TRINITY_DN29282_c0_g1.p1	2.06E+05
AHGAPLPV	24.8	760.4232	8	-1	381.2185	23.93	1	14240	HFX_Peptide_LFQ_DBPSN024_PAS840.raw	TRINITY_DN1412_c0_g1.p1|TRINITY_DN1412_c0_g1.p1|TRINITY_DN1412_c0_g1.p1	2.80E+07
VLDRPSPPE	24.8	1008.524	9	-0.8	505.2689	18.81	1	8272	HFX_Peptide_LFQ_DBPSN024_PAS840.raw	TRINITY_DN446_c0_g1.p1|TRINITY_DN446_c0_g1.p1|TRINITY_DN446_c0_g1.p1	1.09E+06
PWPLTF	24.8	759.3955	6	-7.3	380.7022	37.14	1	27796	HFX_Peptide_LFQ_DBPSN024_PAS840.raw	TRINITY_DN3475_c0_g2.p1|TRINITY_DN3475_c0_g2.p1|TRINITY_DN3475_c0_g2.p1
IPGFALLP	24.76	826.4952	8	0.5	414.2551	29.9	1	21408	HFX_Peptide_LFQ_DBPSN024_PAS840.raw	TRINITY_DN3494_c2_g1.p1|TRINITY_DN3494_c2_g1.p1|TRINITY_DN3494_c2_g1.p1	6.82E+05
TPDSCC	24.75	624.1884	6	-13.8	313.0971	16.95	1	6563	HFX_Peptide_LFQ_DBPSN024_PAS840.raw	TRINITY_DN166_c0_g1.p1|TRINITY_DN166_c0_g1.p1|TRINITY_DN166_c0_g1.p1	2.89E+05
PTPAPGPP	24.74	732.3806	8	-1.8	367.1969	13.09	1	3753	HFX_Peptide_LFQ_DBPSN024_PAS840.raw	TRINITY_DN31293_c0_g1.p1|TRINITY_DN31293_c0_g1.p1|TRINITY_DN31293_c0_g1.p1	2.77E+06
ASYVSDPVNGFR	24.73	1310.6255	12	-1.9	656.3188	31.62	1	23269	HFX_Peptide_LFQ_DBPSN024_PAS840.raw	TRINITY_DN7093_c0_g1.p1|TRINITY_DN7093_c0_g1.p1|TRINITY_DN7093_c0_g1.p1	1.74E+06
LPPPPPPQ	24.71	841.4697	8	-0.8	421.7418	22.11	1	11989	HFX_Peptide_LFQ_DBPSN024_PAS840.raw	TRINITY_DN10355_c0_g1.p1|TRINITY_DN10355_c0_g1.p1|TRINITY_DN10355_c0_g1.p1	4.82E+06
PPTAPPPG	24.71	732.3806	8	-1.2	367.1971	31.14	1	22777	HFX_Peptide_LFQ_DBPSN024_PAS840.raw	TRINITY_DN15694_c0_g2.p1|TRINITY_DN15694_c0_g2.p1|TRINITY_DN15694_c0_g2.p1
PIRPPGP	24.71	732.4282	7	1	367.2218	32.62	1	24239	HFX_Peptide_LFQ_DBPSN024_PAS840.raw	TRINITY_DN5637_c0_g1.p1|TRINITY_DN5637_c0_g1.p1|TRINITY_DN5637_c0_g1.p1
VLPVPPLVGGV	24.68	1045.6536	11	-1.5	523.8333	72.76	1	46091	HFX_Peptide_LFQ_DBPSN024_PAS840.raw	TRINITY_DN7302_c0_g1.p1|TRINITY_DN7302_c0_g1.p1|TRINITY_DN7302_c0_g1.p1	3.02E+05
AAKAAHFAAYGAAA	24.68	1289.6516	14	-4.8	645.83	18.12	1	7618	HFX_Peptide_LFQ_DBPSN024_PAS840.raw	TRINITY_DN1412_c0_g1.p1|TRINITY_DN1412_c0_g1.p1|TRINITY_DN1412_c0_g1.p1:TRINITY_DN22817_c0_g1.p1|TRINITY_DN22817_c0_g1.p1|TRINITY_DN22817_c0_g1.p1:TRINITY_DN4390_c0_g1.p2|TRINITY_DN4390_c0_g1.p2|TRINITY_DN4390_c0_g1.p2	1.55E+05
SGHTYTAPGIVA	24.67	1172.5825	12	1.2	587.2993	24.98	1	15531	HFX_Peptide_LFQ_DBPSN024_PAS840.raw	TRINITY_DN6776_c1_g1.p1|TRINITY_DN6776_c1_g1.p1|TRINITY_DN6776_c1_g1.p1	2.01E+06
TIHDVDHP	24.66	932.4352	8	-2.1	467.2239	11.05	1	2585	HFX_Peptide_LFQ_DBPSN024_PAS840.raw	TRINITY_DN5252_c0_g1.p1|TRINITY_DN5252_c0_g1.p1|TRINITY_DN5252_c0_g1.p1
RSPEFQSIVQT	24.65	1290.6567	11	-0.1	646.3356	31.69	1	23339	HFX_Peptide_LFQ_DBPSN024_PAS840.raw	TRINITY_DN730_c0_g1.p1|TRINITY_DN730_c0_g1.p1|TRINITY_DN730_c0_g1.p1	1.84E+06
SPPDPALP	24.64	792.4017	8	-1.6	397.2075	30.43	1	22022	HFX_Peptide_LFQ_DBPSN024_PAS840.raw	TRINITY_DN26773_c0_g2.p1|TRINITY_DN26773_c0_g2.p1|TRINITY_DN26773_c0_g2.p1	1.02E+08
PFPFPHPA	24.61	908.4544	8	-1.5	455.2338	50.19	1	35074	HFX_Peptide_LFQ_DBPSN024_PAS840.raw	TRINITY_DN10565_c0_g2.p1|TRINITY_DN10565_c0_g2.p1|TRINITY_DN10565_c0_g2.p1	3.60E+08
KDVIIFH	24.59	870.4963	7	-1.6	436.2547	24.05	1	14392	HFX_Peptide_LFQ_DBPSN024_PAS840.raw	TRINITY_DN296_c0_g3.p1|TRINITY_DN296_c0_g3.p1|TRINITY_DN296_c0_g3.p1	3.84E+06
DVGPPRPPLTP	24.59	1144.624	11	6.8	573.3232	38.38	1	28672	HFX_Peptide_LFQ_DBPSN024_PAS840.raw	TRINITY_DN716_c0_g1.p1|TRINITY_DN716_c0_g1.p1|TRINITY_DN716_c0_g1.p1	1.53E+06
VPSEEPAP	24.58	824.3915	8	-1.6	413.2024	10.74	1	2439	HFX_Peptide_LFQ_DBPSN024_PAS840.raw	TRINITY_DN4943_c0_g1.p1|TRINITY_DN4943_c0_g1.p1|TRINITY_DN4943_c0_g1.p1
SYPFDTVR	24.58	983.4712	8	-0.5	492.7426	28.6	1	19900	HFX_Peptide_LFQ_DBPSN024_PAS840.raw	TRINITY_DN1710_c2_g1.p1|TRINITY_DN1710_c2_g1.p1|TRINITY_DN1710_c2_g1.p1	5.09E+06
LGGGP	24.57	399.2118	5	-1.5	400.2184	14.85	1	4905	HFX_Peptide_LFQ_DBPSN024_PAS840.raw	TRINITY_DN437_c0_g1.p1|TRINITY_DN437_c0_g1.p1|TRINITY_DN437_c0_g1.p1
IGGGP	24.57	399.2118	5	-1.5	400.2184	14.85	1	4905	HFX_Peptide_LFQ_DBPSN024_PAS840.raw	TRINITY_DN19974_c0_g1.p1|TRINITY_DN19974_c0_g1.p1|TRINITY_DN19974_c0_g1.p1:TRINITY_DN16949_c0_g2.p1|TRINITY_DN16949_c0_g2.p1|TRINITY_DN16949_c0_g2.p1
NKDPLNDTVVD	24.56	1228.5935	11	-1.3	615.3032	24.18	1	14540	HFX_Peptide_LFQ_DBPSN024_PAS840.raw	TRINITY_DN62_c0_g1.p1|TRINITY_DN62_c0_g1.p1|TRINITY_DN62_c0_g1.p1	6.67E+05
GPLAGVPV	24.48	708.417	8	0.1	709.4243	47.16	1	33538	HFX_Peptide_LFQ_DBPSN024_PAS840.raw	TRINITY_DN1412_c0_g1.p1|TRINITY_DN1412_c0_g1.p1|TRINITY_DN1412_c0_g1.p1	2.05E+06
ILQEIRPT	24.48	968.5654	8	-0.8	485.2896	23.4	1	13584	HFX_Peptide_LFQ_DBPSN024_PAS840.raw	TRINITY_DN41839_c0_g1.p1|TRINITY_DN41839_c0_g1.p1|TRINITY_DN41839_c0_g1.p1	1.24E+07
AVFPSIVGRPR	24.47	1197.6981	11	-3.5	400.2386	30.57	1	22176	HFX_Peptide_LFQ_DBPSN024_PAS840.raw	TRINITY_DN2642_c0_g2.p1|TRINITY_DN2642_c0_g2.p1|TRINITY_DN2642_c0_g2.p1	3.14E+07
PIIEDYHGGFK	24.44	1274.6295	11	-1.6	638.321	27.58	1	18701	HFX_Peptide_LFQ_DBPSN024_PAS840.raw	TRINITY_DN44_c0_g1.p1|TRINITY_DN44_c0_g1.p1|TRINITY_DN44_c0_g1.p1	1.50E+06
GVPGVGVPGVGVPGGVPGVGV	24.43	1711.962	21	-2.1	856.9865	68.9	1	44303	HFX_Peptide_LFQ_DBPSN024_PAS840.raw	TRINITY_DN2723_c0_g1.p1|TRINITY_DN2723_c0_g1.p1|TRINITY_DN2723_c0_g1.p1	2.70E+05
EAPLTPPP	24.43	820.433	8	-1.9	411.223	43.2	1	31522	HFX_Peptide_LFQ_DBPSN024_PAS840.raw	TRINITY_DN5673_c0_g1.p1|TRINITY_DN5673_c0_g1.p1|TRINITY_DN5673_c0_g1.p1	2.31E+06
DIGDHYDIEAN	24.43	1260.5259	11	1	631.2709	27.64	1	18777	HFX_Peptide_LFQ_DBPSN024_PAS840.raw	TRINITY_DN296_c0_g1.p1|TRINITY_DN296_c0_g1.p1|TRINITY_DN296_c0_g1.p1
IRNLNDEIAHQ	24.43	1321.6738	11	-5.7	661.8404	18.69	1	8157	HFX_Peptide_LFQ_DBPSN024_PAS840.raw	TRINITY_DN62_c0_g1.p1|TRINITY_DN62_c0_g1.p1|TRINITY_DN62_c0_g1.p1	1.74E+05
YGGEPEPVPR	24.42	1099.5298	10	1.3	550.7729	18.35	1	7840	HFX_Peptide_LFQ_DBPSN024_PAS840.raw	TRINITY_DN446_c0_g1.p1|TRINITY_DN446_c0_g1.p1|TRINITY_DN446_c0_g1.p1	2.01E+05
FGPWEK	24.39	762.3701	6	0	382.1923	26.14	1	16948	HFX_Peptide_LFQ_DBPSN024_PAS840.raw	TRINITY_DN446_c0_g1.p1|TRINITY_DN446_c0_g1.p1|TRINITY_DN446_c0_g1.p1	1.78E+06
SVITPDYPSYR	24.36	1296.635	11	-9.5	649.3186	30.15	1	21700	HFX_Peptide_LFQ_DBPSN024_PAS840.raw	TRINITY_DN2151_c0_g1.p1|TRINITY_DN2151_c0_g1.p1|TRINITY_DN2151_c0_g1.p1
FCGPPP	24.32	616.2679	6	8.5	309.1438	20.45	1	10018	HFX_Peptide_LFQ_DBPSN024_PAS840.raw	TRINITY_DN5319_c0_g1.p1|TRINITY_DN5319_c0_g1.p1|TRINITY_DN5319_c0_g1.p1
VPGGVPGVGVPGGVPG	24.32	1300.7139	16	11.9	651.3719	50.99	1	35501	HFX_Peptide_LFQ_DBPSN024_PAS840.raw	TRINITY_DN2723_c0_g1.p1|TRINITY_DN2723_c0_g1.p1|TRINITY_DN2723_c0_g1.p1	6.82E+04
LLDQIGEGGR	24.32	1056.5564	10	0.8	529.2859	24.43	1	14858	HFX_Peptide_LFQ_DBPSN024_PAS840.raw	TRINITY_DN62_c0_g1.p1|TRINITY_DN62_c0_g1.p1|TRINITY_DN62_c0_g1.p1	2.37E+06
GNPKPPSP	24.28	792.413	8	0.6	397.214	24.24	1	14619	HFX_Peptide_LFQ_DBPSN024_PAS840.raw	TRINITY_DN6878_c0_g1.p1|TRINITY_DN6878_c0_g1.p1|TRINITY_DN6878_c0_g1.p1	1.56E+06
VPQPPLPP	24.28	843.4854	8	-9.3	422.7461	29.74	1	21237	HFX_Peptide_LFQ_DBPSN024_PAS840.raw	TRINITY_DN5920_c0_g1.p1|TRINITY_DN5920_c0_g1.p1|TRINITY_DN5920_c0_g1.p1	6.76E+05
SEGAPLKEIYFL	24.26	1365.718	12	3.3	683.8685	53.19	1	36663	HFX_Peptide_LFQ_DBPSN024_PAS840.raw	TRINITY_DN9784_c0_g1.p1|TRINITY_DN9784_c0_g1.p1|TRINITY_DN9784_c0_g1.p1	5.99E+06
TVPPAAAPAAVP	24.26	1060.5917	12	-3	531.3015	30.72	1	22329	HFX_Peptide_LFQ_DBPSN024_PAS840.raw	TRINITY_DN36571_c0_g1.p1|TRINITY_DN36571_c0_g1.p1|TRINITY_DN36571_c0_g1.p1	8.67E+05
LPTAPPVPPA	24.22	958.5487	10	-2	480.2807	50.65	1	35319	HFX_Peptide_LFQ_DBPSN024_PAS840.raw	TRINITY_DN2306_c0_g1.p1|TRINITY_DN2306_c0_g1.p1|TRINITY_DN2306_c0_g1.p1
PAESLPPPQPS	24.21	1118.5608	11	-3.6	560.2856	23.63	1	13871	HFX_Peptide_LFQ_DBPSN024_PAS840.raw	TRINITY_DN2787_c0_g1.p1|TRINITY_DN2787_c0_g1.p1|TRINITY_DN2787_c0_g1.p1	2.74E+06
TGIIDIHCKLEEK	24.21	1497.7861	13	2.6	500.2706	13.88	1	4269	HFX_Peptide_LFQ_DBPSN024_PAS840.raw	TRINITY_DN1566_c1_g1.p1|TRINITY_DN1566_c1_g1.p1|TRINITY_DN1566_c1_g1.p1
PANPILRPA	24.2	947.5552	9	-2.3	474.7838	23.41	1	13596	HFX_Peptide_LFQ_DBPSN024_PAS840.raw	TRINITY_DN1761_c0_g1.p1|TRINITY_DN1761_c0_g1.p1|TRINITY_DN1761_c0_g1.p1	7.56E+05
VLPPPYEVNPY	24.15	1286.6547	11	-1.4	644.3337	52.59	1	36351	HFX_Peptide_LFQ_DBPSN024_PAS840.raw	TRINITY_DN296_c0_g1.p1|TRINITY_DN296_c0_g1.p1|TRINITY_DN296_c0_g1.p1	2.78E+06
ITGWLEK	24.15	845.4647	7	-2.6	423.7385	27.17	1	18212	HFX_Peptide_LFQ_DBPSN024_PAS840.raw	TRINITY_DN62_c0_g1.p1|TRINITY_DN62_c0_g1.p1|TRINITY_DN62_c0_g1.p1	6.86E+05
GIVLDSGDGVSHTVPI	24.13	1564.8097	16	1	783.4129	52.62	1	36375	HFX_Peptide_LFQ_DBPSN024_PAS840.raw	TRINITY_DN2642_c0_g2.p1|TRINITY_DN2642_c0_g2.p1|TRINITY_DN2642_c0_g2.p1	3.12E+05
SQLGDLGSGAGKGGGGGGSIR	24.06	1786.8921	21	2.1	596.6392	19.46	1	8931	HFX_Peptide_LFQ_DBPSN024_PAS840.raw	TRINITY_DN9931_c0_g1.p1|TRINITY_DN9931_c0_g1.p1|TRINITY_DN9931_c0_g1.p1	2.09E+05
HAVDRISVPGYR	24.04	1368.7262	12	-0.8	457.249	20.74	1	10349	HFX_Peptide_LFQ_DBPSN024_PAS840.raw	TRINITY_DN1415_c0_g1.p1|TRINITY_DN1415_c0_g1.p1|TRINITY_DN1415_c0_g1.p1	7.81E+05
SFPSFK	24.02	711.3591	6	-1.2	356.6864	26.44	1	17314	HFX_Peptide_LFQ_DBPSN024_PAS840.raw	TRINITY_DN35330_c0_g1.p1|TRINITY_DN35330_c0_g1.p1|TRINITY_DN35330_c0_g1.p1	5.03E+07
PTPPAPAP	24.02	746.3962	8	-2.8	374.2043	23.91	1	14211	HFX_Peptide_LFQ_DBPSN024_PAS840.raw	TRINITY_DN4943_c0_g1.p1|TRINITY_DN4943_c0_g1.p1|TRINITY_DN4943_c0_g1.p1	2.85E+06
SLPGGEEK	24.02	815.4025	8	-1.4	408.7079	12.04	1	3120	HFX_Peptide_LFQ_DBPSN024_PAS840.raw	TRINITY_DN62_c0_g1.p1|TRINITY_DN62_c0_g1.p1|TRINITY_DN62_c0_g1.p1	1.79E+05
FLNEIH	24	771.3915	6	-1.4	386.7025	23.8	1	14082	HFX_Peptide_LFQ_DBPSN024_PAS840.raw	TRINITY_DN730_c0_g1.p1|TRINITY_DN730_c0_g1.p1|TRINITY_DN730_c0_g1.p1	3.53E+06
LPAATSF	24	705.3697	7	-2.2	353.6913	43.54	1	31686	HFX_Peptide_LFQ_DBPSN024_PAS840.raw	TRINITY_DN2605_c0_g1.p1|TRINITY_DN2605_c0_g1.p1|TRINITY_DN2605_c0_g1.p1	2.56E+05
LSIENSDLLR	23.99	1158.6244	10	-0.7	580.3191	40.52	1	30009	HFX_Peptide_LFQ_DBPSN024_PAS840.raw	TRINITY_DN62_c0_g1.p1|TRINITY_DN62_c0_g1.p1|TRINITY_DN62_c0_g1.p1	3.66E+06
YYQNPPSGTPQ	23.98	1250.5568	11	-2.3	626.2842	18.78	1	8248	HFX_Peptide_LFQ_DBPSN024_PAS840.raw	TRINITY_DN800_c0_g1.p1|TRINITY_DN800_c0_g1.p1|TRINITY_DN800_c0_g1.p1	1.49E+06
SHDAAVPF	23.96	842.3922	8	-2.6	422.2023	26.32	1	17163	HFX_Peptide_LFQ_DBPSN024_PAS840.raw	TRINITY_DN434_c0_g1.p1|TRINITY_DN434_c0_g1.p1|TRINITY_DN434_c0_g1.p1	1.53E+06
RLDEAESNAL	23.93	1116.541	10	-1.9	559.2767	20.59	1	10185	HFX_Peptide_LFQ_DBPSN024_PAS840.raw	TRINITY_DN62_c0_g1.p1|TRINITY_DN62_c0_g1.p1|TRINITY_DN62_c0_g1.p1	1.22E+06
NLYPAPYR	23.93	992.5079	8	-1.1	497.2607	24.37	1	14783	HFX_Peptide_LFQ_DBPSN024_PAS840.raw	TRINITY_DN1415_c0_g1.p1|TRINITY_DN1415_c0_g1.p1|TRINITY_DN1415_c0_g1.p1	2.26E+06
PIPKPQPPS	23.92	959.5439	9	-1.2	480.7787	19.73	1	9220	HFX_Peptide_LFQ_DBPSN024_PAS840.raw	TRINITY_DN4_c0_g1.p1|TRINITY_DN4_c0_g1.p1|TRINITY_DN4_c0_g1.p1	1.44E+06
VTQVNPPKYE	23.88	1173.6029	10	-1.7	587.8077	19.58	1	9050	HFX_Peptide_LFQ_DBPSN024_PAS840.raw	TRINITY_DN62_c0_g1.p1|TRINITY_DN62_c0_g1.p1|TRINITY_DN62_c0_g1.p1	6.12E+04
GVPVPH	23.87	604.3333	6	-2.2	303.1732	17.47	1	7030	HFX_Peptide_LFQ_DBPSN024_PAS840.raw	TRINITY_DN16676_c0_g3.p1|TRINITY_DN16676_c0_g3.p1|TRINITY_DN16676_c0_g3.p1	1.11E+06
YDAVRSPEFQ	23.84	1210.5618	10	7.5	606.2927	24.28	1	14674	HFX_Peptide_LFQ_DBPSN024_PAS840.raw	TRINITY_DN730_c0_g1.p1|TRINITY_DN730_c0_g1.p1|TRINITY_DN730_c0_g1.p1
APPIPEAIQR	23.84	1090.6134	10	-1.1	546.3134	27.9	1	19080	HFX_Peptide_LFQ_DBPSN024_PAS840.raw	TRINITY_DN71_c0_g1.p1|TRINITY_DN71_c0_g1.p1|TRINITY_DN71_c0_g1.p1	1.79E+06
VLPPPYE	23.84	813.4272	7	-1.8	407.7202	31.76	1	23410	HFX_Peptide_LFQ_DBPSN024_PAS840.raw	TRINITY_DN296_c0_g2.p1|TRINITY_DN296_c0_g2.p1|TRINITY_DN296_c0_g2.p1:TRINITY_DN296_c0_g1.p1|TRINITY_DN296_c0_g1.p1|TRINITY_DN296_c0_g1.p1	1.52E+06
NIVNNPGHAV	23.83	1033.5305	10	-1.1	517.772	19.32	1	8783	HFX_Peptide_LFQ_DBPSN024_PAS840.raw	TRINITY_DN3637_c0_g1.p1|TRINITY_DN3637_c0_g1.p1|TRINITY_DN3637_c0_g1.p1	2.32E+06
VHAAPV	23.82	592.3333	6	-1.8	297.1734	13.03	1	3719	HFX_Peptide_LFQ_DBPSN024_PAS840.raw	TRINITY_DN7093_c0_g1.p1|TRINITY_DN7093_c0_g1.p1|TRINITY_DN7093_c0_g1.p1:TRINITY_DN20176_c0_g1.p1|TRINITY_DN20176_c0_g1.p1|TRINITY_DN20176_c0_g1.p1:TRINITY_DN12178_c0_g1.p1|TRINITY_DN12178_c0_g1.p1|TRINITY_DN12178_c0_g1.p1	1.48E+06
IDVGPPRPP	23.81	946.5236	9	-1.1	474.2685	27.61	1	18734	HFX_Peptide_LFQ_DBPSN024_PAS840.raw	TRINITY_DN716_c0_g1.p1|TRINITY_DN716_c0_g1.p1|TRINITY_DN716_c0_g1.p1	1.12E+06
GFVPQAPH	23.8	851.429	8	0.6	426.722	23.54	1	13758	HFX_Peptide_LFQ_DBPSN024_PAS840.raw	TRINITY_DN71_c0_g1.p1|TRINITY_DN71_c0_g1.p1|TRINITY_DN71_c0_g1.p1	2.83E+05
PPSQPGVPK	23.78	905.497	9	-1.1	453.7553	14.1	1	4412	HFX_Peptide_LFQ_DBPSN024_PAS840.raw	TRINITY_DN446_c0_g1.p1|TRINITY_DN446_c0_g1.p1|TRINITY_DN446_c0_g1.p1	2.95E+05
LPAPHEPR	23.78	915.4926	8	0.7	458.7539	13.29	1	3889	HFX_Peptide_LFQ_DBPSN024_PAS840.raw	TRINITY_DN1031_c0_g1.p1|TRINITY_DN1031_c0_g1.p1|TRINITY_DN1031_c0_g1.p1	1.00E+05
RDSYLSPV	23.77	935.4712	8	-2	468.7419	25.91	1	16662	HFX_Peptide_LFQ_DBPSN024_PAS840.raw	TRINITY_DN1415_c0_g1.p1|TRINITY_DN1415_c0_g1.p1|TRINITY_DN1415_c0_g1.p1	1.79E+06
PAPQSAPPELP	23.76	1102.5658	11	8.9	552.2951	22.8	1	12841	HFX_Peptide_LFQ_DBPSN024_PAS840.raw	TRINITY_DN3611_c0_g1.p1|TRINITY_DN3611_c0_g1.p1|TRINITY_DN3611_c0_g1.p1	5.57E+05
VPRNGY	23.76	704.3605	6	10.6	353.1913	19.05	1	8508	HFX_Peptide_LFQ_DBPSN024_PAS840.raw	TRINITY_DN8728_c0_g1.p1|TRINITY_DN8728_c0_g1.p1|TRINITY_DN8728_c0_g1.p1
APGVVGPPGP	23.75	846.4599	10	2	424.2381	27.64	1	18765	HFX_Peptide_LFQ_DBPSN024_PAS840.raw	TRINITY_DN23119_c0_g1.p1|TRINITY_DN23119_c0_g1.p1|TRINITY_DN23119_c0_g1.p1	6.59E+05
TSPDFK	23.75	693.3333	6	-1.7	347.6733	12.97	1	3681	HFX_Peptide_LFQ_DBPSN024_PAS840.raw	TRINITY_DN730_c0_g1.p1|TRINITY_DN730_c0_g1.p1|TRINITY_DN730_c0_g1.p1	6.90E+06
TSPPHPRPQPS	23.74	1199.6047	11	0.5	600.8099	10.62	1	2391	HFX_Peptide_LFQ_DBPSN024_PAS840.raw	TRINITY_DN649_c0_g1.p1|TRINITY_DN649_c0_g1.p1|TRINITY_DN649_c0_g1.p1	5.65E+04
VGNIAYSPPVVY	23.73	1277.6655	12	-1.1	639.8394	56.36	1	38235	HFX_Peptide_LFQ_DBPSN024_PAS840.raw	TRINITY_DN32933_c0_g1.p1|TRINITY_DN32933_c0_g1.p1|TRINITY_DN32933_c0_g1.p1	1.46E+06
GFPQPHPTQPQ	23.71	1232.5938	11	-2.3	617.3027	20.22	1	9754	HFX_Peptide_LFQ_DBPSN024_PAS840.raw	TRINITY_DN649_c0_g1.p1|TRINITY_DN649_c0_g1.p1|TRINITY_DN649_c0_g1.p1	1.69E+06
YPYGVAP	23.68	765.3697	7	13	383.6971	27.14	1	18177	HFX_Peptide_LFQ_DBPSN024_PAS840.raw	TRINITY_DN22817_c0_g1.p1|TRINITY_DN22817_c0_g1.p1|TRINITY_DN22817_c0_g1.p1	9.17E+07
PGTPSQPGLV	23.67	951.5025	10	-1.8	476.7577	28.45	1	19733	HFX_Peptide_LFQ_DBPSN024_PAS840.raw	TRINITY_DN649_c0_g1.p1|TRINITY_DN649_c0_g1.p1|TRINITY_DN649_c0_g1.p1	1.05E+07
PGAAAVPGP	23.66	735.3915	9	-1.5	368.7025	28.58	1	19888	HFX_Peptide_LFQ_DBPSN024_PAS840.raw	TRINITY_DN1080_c0_g1.p1|TRINITY_DN1080_c0_g1.p1|TRINITY_DN1080_c0_g1.p1	5.73E+05
PAPEGAPPAP	23.65	902.4497	10	-2.7	452.2309	25	1	15553	HFX_Peptide_LFQ_DBPSN024_PAS840.raw	TRINITY_DN14707_c0_g1.p1|TRINITY_DN14707_c0_g1.p1|TRINITY_DN14707_c0_g1.p1	3.46E+06
DELINKL	23.64	843.4702	7	-2.6	422.7412	34.22	1	25633	HFX_Peptide_LFQ_DBPSN024_PAS840.raw	TRINITY_DN62_c0_g1.p1|TRINITY_DN62_c0_g1.p1|TRINITY_DN62_c0_g1.p1	4.73E+07
DELLNKL	23.64	843.4702	7	-2.6	422.7412	34.22	1	25633	HFX_Peptide_LFQ_DBPSN024_PAS840.raw		4.73E+07
SAYNPNLR	23.61	933.4668	8	-1.5	467.74	16.2	1	5917	HFX_Peptide_LFQ_DBPSN024_PAS840.raw	TRINITY_DN296_c0_g3.p1|TRINITY_DN296_c0_g3.p1|TRINITY_DN296_c0_g3.p1	1.27E+05
SANTAGGFAYSTQ	23.58	1273.5575	13	-0.7	637.7856	25.64	1	16338	HFX_Peptide_LFQ_DBPSN024_PAS840.raw	TRINITY_DN7093_c0_g1.p1|TRINITY_DN7093_c0_g1.p1|TRINITY_DN7093_c0_g1.p1	4.25E+05
IIRPPVA	23.58	764.4908	7	-1.5	383.2521	24.2	1	14570	HFX_Peptide_LFQ_DBPSN024_PAS840.raw	TRINITY_DN1806_c0_g1.p1|TRINITY_DN1806_c0_g1.p1|TRINITY_DN1806_c0_g1.p1	9.21E+06
EPKIPEPK	23.57	936.528	8	9.9	469.2759	23.68	1	13938	HFX_Peptide_LFQ_DBPSN024_PAS840.raw	TRINITY_DN1938_c0_g1.p1|TRINITY_DN1938_c0_g1.p1|TRINITY_DN1938_c0_g1.p1	4.47E+05
TLYGMICAYP	23.54	1130.514	10	-7.6	566.26	31.14	1	22771	HFX_Peptide_LFQ_DBPSN024_PAS840.raw	TRINITY_DN1300_c0_g1.p1|TRINITY_DN1300_c0_g1.p1|TRINITY_DN1300_c0_g1.p1	5.94E+05
LTIAPERP	23.54	895.5127	8	-1.5	448.763	21.73	1	11524	HFX_Peptide_LFQ_DBPSN024_PAS840.raw	TRINITY_DN4_c0_g1.p1|TRINITY_DN4_c0_g1.p1|TRINITY_DN4_c0_g1.p1	2.49E+06
ALGNTGHADIIR	23.54	1236.6575	12	-1.5	413.2258	18.84	1	8309	HFX_Peptide_LFQ_DBPSN024_PAS840.raw	TRINITY_DN637_c0_g1.p1|TRINITY_DN637_c0_g1.p1|TRINITY_DN637_c0_g1.p1	3.03E+06
PTPETPR	23.52	796.4079	7	-2.2	399.2104	11.25	1	2692	HFX_Peptide_LFQ_DBPSN024_PAS840.raw	TRINITY_DN2306_c0_g1.p1|TRINITY_DN2306_c0_g1.p1|TRINITY_DN2306_c0_g1.p1	2.09E+05
EYNLAHPEE	23.51	1100.4774	9	-0.2	551.2458	20.7	1	10308	HFX_Peptide_LFQ_DBPSN024_PAS840.raw	TRINITY_DN71_c0_g1.p1|TRINITY_DN71_c0_g1.p1|TRINITY_DN71_c0_g1.p1:TRINITY_DN71_c0_g2.p1|TRINITY_DN71_c0_g2.p1|TRINITY_DN71_c0_g2.p1	3.59E+05
GGHGGAGGGGAGGGGLGGGGLGGGGLGGGGGGGR	23.5	2332.0764	34	2.1	778.3677	20.72	1	10336	HFX_Peptide_LFQ_DBPSN024_PAS840.raw	TRINITY_DN38563_c0_g1.p1|TRINITY_DN38563_c0_g1.p1|TRINITY_DN38563_c0_g1.p1
LDYVTPSPR	23.5	1046.5397	9	-3.4	524.2753	22.96	1	13042	HFX_Peptide_LFQ_DBPSN024_PAS840.raw	TRINITY_DN687_c0_g1.p1|TRINITY_DN687_c0_g1.p1|TRINITY_DN687_c0_g1.p1	6.59E+05
SLPDVKPF	23.49	901.4908	8	-1.8	451.7519	41.26	1	30445	HFX_Peptide_LFQ_DBPSN024_PAS840.raw	TRINITY_DN296_c0_g1.p1|TRINITY_DN296_c0_g1.p1|TRINITY_DN296_c0_g1.p1	1.69E+07
ALPDLSIPQLVK	23.49	1292.7704	12	-1.6	647.3914	66.2	1	42855	HFX_Peptide_LFQ_DBPSN024_PAS840.raw	TRINITY_DN16_c1_g1.p1|TRINITY_DN16_c1_g1.p1|TRINITY_DN16_c1_g1.p1	3.61E+05
LYPAPYRP	23.44	975.5178	8	0.5	488.7664	25.4	1	16047	HFX_Peptide_LFQ_DBPSN024_PAS840.raw	TRINITY_DN1415_c0_g1.p1|TRINITY_DN1415_c0_g1.p1|TRINITY_DN1415_c0_g1.p1	1.41E+06
PPRPKPP	23.44	787.4704	7	-1.4	394.7419	17.77	1	7303	HFX_Peptide_LFQ_DBPSN024_PAS840.raw	TRINITY_DN5276_c0_g1.p1|TRINITY_DN5276_c0_g1.p1|TRINITY_DN5276_c0_g1.p1	2.98E+06
VGPVGPR	23.42	680.3969	7	0.4	341.2059	14.17	1	4455	HFX_Peptide_LFQ_DBPSN024_PAS840.raw	TRINITY_DN453_c7_g1.p1|TRINITY_DN453_c7_g1.p1|TRINITY_DN453_c7_g1.p1	5.93E+05
APLNPK	23.41	638.3751	6	-3.9	320.1936	11.43	1	2784	HFX_Peptide_LFQ_DBPSN024_PAS840.raw	TRINITY_DN2642_c0_g2.p1|TRINITY_DN2642_c0_g2.p1|TRINITY_DN2642_c0_g2.p1	3.58E+05
VAYHSVPEVAFQ	23.4	1345.6666	12	-1	673.8399	37.58	1	28111	HFX_Peptide_LFQ_DBPSN024_PAS840.raw	TRINITY_DN169_c0_g1.p1|TRINITY_DN169_c0_g1.p1|TRINITY_DN169_c0_g1.p1	6.11E+05
PPYNDLGK	23.39	902.4498	8	-0.4	452.232	17.26	1	6837	HFX_Peptide_LFQ_DBPSN024_PAS840.raw	TRINITY_DN403_c2_g1.p1|TRINITY_DN403_c2_g1.p1|TRINITY_DN403_c2_g1.p1	2.86E+05
PNVPFHPTVPGPSPR	23.37	1597.8364	15	-1.7	533.6185	30.5	1	22111	HFX_Peptide_LFQ_DBPSN024_PAS840.raw	TRINITY_DN42852_c0_g1.p1|TRINITY_DN42852_c0_g1.p1|TRINITY_DN42852_c0_g1.p1	4.13E+05
FYNFLK	23.36	830.4326	6	-2.4	416.2226	41.68	1	30676	HFX_Peptide_LFQ_DBPSN024_PAS840.raw	TRINITY_DN730_c0_g1.p1|TRINITY_DN730_c0_g1.p1|TRINITY_DN730_c0_g1.p1	2.14E+05
SDLDELLNEAK	23.33	1245.6088	11	0	623.8116	49.33	1	34631	HFX_Peptide_LFQ_DBPSN024_PAS840.raw	TRINITY_DN62_c0_g1.p1|TRINITY_DN62_c0_g1.p1|TRINITY_DN62_c0_g1.p1	7.89E+05
SEPAPPPPPPEDK	23.31	1356.656	13	-0.3	679.3351	17.24	1	6826	HFX_Peptide_LFQ_DBPSN024_PAS840.raw	TRINITY_DN522_c0_g1.p1|TRINITY_DN522_c0_g1.p1|TRINITY_DN522_c0_g1.p1	6.99E+05
FAGQEIPR	23.3	916.4766	8	-2	459.2447	20.32	1	9870	HFX_Peptide_LFQ_DBPSN024_PAS840.raw	TRINITY_DN159_c0_g1.p1|TRINITY_DN159_c0_g1.p1|TRINITY_DN159_c0_g1.p1	9.28E+05
YIPGTK	23.24	677.3748	6	-3.8	339.6934	13.86	1	4261	HFX_Peptide_LFQ_DBPSN024_PAS840.raw	TRINITY_DN2659_c0_g1.p1|TRINITY_DN2659_c0_g1.p1|TRINITY_DN2659_c0_g1.p1	1.62E+05
IFLGPK	23.22	673.4163	6	-2.8	337.7145	24.92	1	15454	HFX_Peptide_LFQ_DBPSN024_PAS840.raw	TRINITY_DN296_c0_g1.p1|TRINITY_DN296_c0_g1.p1|TRINITY_DN296_c0_g1.p1	3.42E+05
EPQPGFNQPQPGFNRPGFNQPQPA	23.17	2648.252	24	2.6	883.7603	39.51	1	29379	HFX_Peptide_LFQ_DBPSN024_PAS840.raw	TRINITY_DN622_c0_g1.p1|TRINITY_DN622_c0_g1.p1|TRINITY_DN622_c0_g1.p1	1.35E+06
ASYGHAEPF	23.15	977.4243	9	-1.1	489.7188	22.01	1	11864	HFX_Peptide_LFQ_DBPSN024_PAS840.raw	TRINITY_DN3637_c0_g1.p1|TRINITY_DN3637_c0_g1.p1|TRINITY_DN3637_c0_g1.p1	3.56E+06
IGYGFGAP	23.13	780.3806	8	-3.3	391.1963	25.62	1	16316	HFX_Peptide_LFQ_DBPSN024_PAS840.raw	TRINITY_DN2934_c1_g3.p1|TRINITY_DN2934_c1_g3.p1|TRINITY_DN2934_c1_g3.p1	2.60E+06
GYPGQPGQPGHPGQPGQPG	23.12	1811.8339	19	-1.6	906.9227	17.82	1	7351	HFX_Peptide_LFQ_DBPSN024_PAS840.raw	TRINITY_DN4896_c2_g2.p1|TRINITY_DN4896_c2_g2.p1|TRINITY_DN4896_c2_g2.p1	2.32E+05
LTPPFNK	23.11	815.4541	7	1.2	408.7348	23.16	1	13288	HFX_Peptide_LFQ_DBPSN024_PAS840.raw	TRINITY_DN41794_c0_g1.p1|TRINITY_DN41794_c0_g1.p1|TRINITY_DN41794_c0_g1.p1
ALGPDSPDTPKEE	23.11	1354.6252	13	1	678.3206	18.51	1	7986	HFX_Peptide_LFQ_DBPSN024_PAS840.raw	TRINITY_DN6037_c0_g1.p1|TRINITY_DN6037_c0_g1.p1|TRINITY_DN6037_c0_g1.p1	6.73E+05
AAPYAHF	23.11	775.3653	7	-3.3	388.6886	23.14	1	13266	HFX_Peptide_LFQ_DBPSN024_PAS840.raw	TRINITY_DN3637_c0_g1.p1|TRINITY_DN3637_c0_g1.p1|TRINITY_DN3637_c0_g1.p1	6.27E+05
FNQPGFN	23.1	822.366	7	-1.9	412.1895	26.08	1	16867	HFX_Peptide_LFQ_DBPSN024_PAS840.raw	TRINITY_DN622_c0_g1.p1|TRINITY_DN622_c0_g1.p1|TRINITY_DN622_c0_g1.p1	3.62E+06
HRPLPAASAP	23.05	1015.5563	10	-12.6	508.779	31.1	1	22722	HFX_Peptide_LFQ_DBPSN024_PAS840.raw	TRINITY_DN2933_c0_g5.p1|TRINITY_DN2933_c0_g5.p1|TRINITY_DN2933_c0_g5.p1	3.21E+06
IEELPNGVLR	23.04	1138.6345	10	-2.2	570.3233	35.58	1	26637	HFX_Peptide_LFQ_DBPSN024_PAS840.raw	TRINITY_DN174_c0_g1.p1|TRINITY_DN174_c0_g1.p1|TRINITY_DN174_c0_g1.p1	1.65E+07
YAAPAYR	23.02	810.4024	7	-1.1	406.208	16.12	1	5850	HFX_Peptide_LFQ_DBPSN024_PAS840.raw	TRINITY_DN5165_c0_g3.p1|TRINITY_DN5165_c0_g3.p1|TRINITY_DN5165_c0_g3.p1
AFAPF	23.01	551.2744	5	-0.7	552.2812	48.58	1	34269	HFX_Peptide_LFQ_DBPSN024_PAS840.raw	TRINITY_DN3271_c0_g1.p1|TRINITY_DN3271_c0_g1.p1|TRINITY_DN3271_c0_g1.p1:TRINITY_DN7757_c0_g1.p1|TRINITY_DN7757_c0_g1.p1|TRINITY_DN7757_c0_g1.p1	4.25E+07
THGFAAPY	23.01	862.3973	8	-0.5	432.2057	23.24	1	13383	HFX_Peptide_LFQ_DBPSN024_PAS840.raw	TRINITY_DN7564_c0_g2.p1|TRINITY_DN7564_c0_g2.p1|TRINITY_DN7564_c0_g2.p1	1.06E+06
NLQDDLNDF	23	1092.4723	9	-1.4	547.2427	51.81	1	35950	HFX_Peptide_LFQ_DBPSN024_PAS840.raw	TRINITY_DN730_c0_g1.p1|TRINITY_DN730_c0_g1.p1|TRINITY_DN730_c0_g1.p1	1.95E+07
VQPAPPTPPAAQ	22.99	1172.6189	12	-2.8	587.3151	24.24	1	14615	HFX_Peptide_LFQ_DBPSN024_PAS840.raw	TRINITY_DN1938_c0_g1.p1|TRINITY_DN1938_c0_g1.p1|TRINITY_DN1938_c0_g1.p1:TRINITY_DN75_c1_g2.p1|TRINITY_DN75_c1_g2.p1|TRINITY_DN75_c1_g2.p1	1.50E+06
AVKPIAPAPLPV	22.98	1171.7328	12	-2.1	586.8724	48.61	1	34281	HFX_Peptide_LFQ_DBPSN024_PAS840.raw	TRINITY_DN4_c0_g1.p1|TRINITY_DN4_c0_g1.p1|TRINITY_DN4_c0_g1.p1	3.81E+06
TYIYVP	22.97	754.3901	6	-2.5	378.2014	25.81	1	16540	HFX_Peptide_LFQ_DBPSN024_PAS840.raw	TRINITY_DN10513_c0_g3.p1|TRINITY_DN10513_c0_g3.p1|TRINITY_DN10513_c0_g3.p1	7.67E+06
SLPTGPLK	22.95	811.4803	8	-1.4	406.7469	23.5	1	13709	HFX_Peptide_LFQ_DBPSN024_PAS840.raw	TRINITY_DN745_c0_g1.p1|TRINITY_DN745_c0_g1.p1|TRINITY_DN745_c0_g1.p1	4.39E+06
KYPVYPK	22.93	893.501	7	-2.1	447.7568	14.67	1	4780	HFX_Peptide_LFQ_DBPSN024_PAS840.raw	TRINITY_DN2836_c0_g1.p1|TRINITY_DN2836_c0_g1.p1|TRINITY_DN2836_c0_g1.p1	1.01E+06
PPAPSAPPPA	22.92	900.4705	10	-1.6	451.2418	20.86	1	10495	HFX_Peptide_LFQ_DBPSN024_PAS840.raw	TRINITY_DN35029_c0_g1.p1|TRINITY_DN35029_c0_g1.p1|TRINITY_DN35029_c0_g1.p1	4.90E+06
APPSHYDPT	22.92	983.4348	9	-1.4	492.724	13.69	1	4146	HFX_Peptide_LFQ_DBPSN024_PAS840.raw	TRINITY_DN49_c0_g1.p1|TRINITY_DN49_c0_g1.p1|TRINITY_DN49_c0_g1.p1	5.60E+05
GPFWP	22.91	602.2853	5	-1	302.1496	26.55	1	17460	HFX_Peptide_LFQ_DBPSN024_PAS840.raw	TRINITY_DN1496_c0_g1.p1|TRINITY_DN1496_c0_g1.p1|TRINITY_DN1496_c0_g1.p1
DHGSGF	22.9	618.2397	6	3.2	310.1281	15.14	1	5108	HFX_Peptide_LFQ_DBPSN024_PAS840.raw	TRINITY_DN2740_c0_g1.p1|TRINITY_DN2740_c0_g1.p1|TRINITY_DN2740_c0_g1.p1
IPTPPPVP	22.89	816.4745	8	11	409.249	30.4	1	21988	HFX_Peptide_LFQ_DBPSN024_PAS840.raw	TRINITY_DN16949_c0_g2.p1|TRINITY_DN16949_c0_g2.p1|TRINITY_DN16949_c0_g2.p1	2.93E+05
PGVPGLY	22.87	701.3748	7	-1.3	351.6942	28.96	1	20318	HFX_Peptide_LFQ_DBPSN024_PAS840.raw	TRINITY_DN948_c0_g1.p1|TRINITY_DN948_c0_g1.p1|TRINITY_DN948_c0_g1.p1	2.28E+06
LASLPPTPETPR	22.86	1277.6979	12	-0.1	639.8561	29.55	1	20998	HFX_Peptide_LFQ_DBPSN024_PAS840.raw	TRINITY_DN2306_c0_g1.p1|TRINITY_DN2306_c0_g1.p1|TRINITY_DN2306_c0_g1.p1	3.94E+06
IGPAGEDGVP	22.86	910.4396	10	-4.9	456.2249	23.16	1	13287	HFX_Peptide_LFQ_DBPSN024_PAS840.raw	TRINITY_DN948_c0_g1.p1|TRINITY_DN948_c0_g1.p1|TRINITY_DN948_c0_g1.p1	5.86E+05
IPHHF	22.83	649.3336	5	-2.7	650.3392	56.14	1	38121	HFX_Peptide_LFQ_DBPSN024_PAS840.raw	TRINITY_DN1187_c0_g1.p1|TRINITY_DN1187_c0_g1.p1|TRINITY_DN1187_c0_g1.p1	1.85E+06
LPHHF	22.83	649.3336	5	-2.7	650.3392	56.14	1	38121	HFX_Peptide_LFQ_DBPSN024_PAS840.raw		1.85E+06
AAAPPSPPTPTPV	22.81	1201.6343	13	-0.1	601.8243	34.95	1	26138	HFX_Peptide_LFQ_DBPSN024_PAS840.raw	TRINITY_DN406_c0_g1.p1|TRINITY_DN406_c0_g1.p1|TRINITY_DN406_c0_g1.p1	4.07E+06
APDLPDLK	22.81	867.4702	8	-3.1	434.741	29.06	1	20434	HFX_Peptide_LFQ_DBPSN024_PAS840.raw	TRINITY_DN11747_c0_g1.p1|TRINITY_DN11747_c0_g1.p1|TRINITY_DN11747_c0_g1.p1	1.09E+06
IELLYK	22.81	777.4636	6	-1.8	389.7384	30.79	1	22404	HFX_Peptide_LFQ_DBPSN024_PAS840.raw	TRINITY_DN773_c0_g1.p1|TRINITY_DN773_c0_g1.p1|TRINITY_DN773_c0_g1.p1	6.70E+05
IELIYK	22.81	777.4636	6	-1.8	389.7384	30.79	1	22404	HFX_Peptide_LFQ_DBPSN024_PAS840.raw	TRINITY_DN2842_c0_g1.p1|TRINITY_DN2842_c0_g1.p1|TRINITY_DN2842_c0_g1.p1	6.70E+05
IKIIAPPER	22.8	1035.644	9	-1	518.8288	22.22	1	12111	HFX_Peptide_LFQ_DBPSN024_PAS840.raw	TRINITY_DN2642_c0_g2.p1|TRINITY_DN2642_c0_g2.p1|TRINITY_DN2642_c0_g2.p1	7.65E+05
LDPDDLINTPKPD	22.78	1451.7144	13	-0.4	726.8642	45.75	1	32835	HFX_Peptide_LFQ_DBPSN024_PAS840.raw	TRINITY_DN231_c0_g1.p1|TRINITY_DN231_c0_g1.p1|TRINITY_DN231_c0_g1.p1	2.54E+04
PFTVP	22.76	559.3006	5	-1.1	560.3073	57.72	1	38890	HFX_Peptide_LFQ_DBPSN024_PAS840.raw	TRINITY_DN446_c0_g1.p1|TRINITY_DN446_c0_g1.p1|TRINITY_DN446_c0_g1.p1:TRINITY_DN9505_c0_g1.p1|TRINITY_DN9505_c0_g1.p1|TRINITY_DN9505_c0_g1.p1	7.22E+06
AGAPQPSPQQPPA	22.75	1244.6149	13	-0.1	623.3146	18.55	1	8028	HFX_Peptide_LFQ_DBPSN024_PAS840.raw	TRINITY_DN649_c0_g1.p1|TRINITY_DN649_c0_g1.p1|TRINITY_DN649_c0_g1.p1	2.82E+05
PQMGLGGAP	22.71	826.4007	9	-5.6	414.2053	15.66	1	5487	HFX_Peptide_LFQ_DBPSN024_PAS840.raw	TRINITY_DN36571_c0_g1.p1|TRINITY_DN36571_c0_g1.p1|TRINITY_DN36571_c0_g1.p1	7.98E+04
AEPAPPTPPA	22.7	946.476	10	-2	474.2443	23.77	1	14037	HFX_Peptide_LFQ_DBPSN024_PAS840.raw	TRINITY_DN1938_c0_g1.p1|TRINITY_DN1938_c0_g1.p1|TRINITY_DN1938_c0_g1.p1	3.59E+07
AFQTSDGISR	22.7	1080.52	10	-2.7	541.2658	17.91	1	7437	HFX_Peptide_LFQ_DBPSN024_PAS840.raw	TRINITY_DN38991_c0_g1.p1|TRINITY_DN38991_c0_g1.p1|TRINITY_DN38991_c0_g1.p1	4.28E+05
HRNLFE	22.7	814.4086	6	1.2	408.2121	38.94	1	29038	HFX_Peptide_LFQ_DBPSN024_PAS840.raw	TRINITY_DN2958_c2_g1.p1|TRINITY_DN2958_c2_g1.p1|TRINITY_DN2958_c2_g1.p1	2.52E+05
KDPVNAVH	22.7	878.461	8	1.3	440.2383	10.59	1	2381	HFX_Peptide_LFQ_DBPSN024_PAS840.raw	TRINITY_DN2933_c1_g1.p1|TRINITY_DN2933_c1_g1.p1|TRINITY_DN2933_c1_g1.p1
LDELEDSLER	22.69	1217.5775	10	-2.7	609.7944	30.37	1	21961	HFX_Peptide_LFQ_DBPSN024_PAS840.raw	TRINITY_DN62_c0_g1.p1|TRINITY_DN62_c0_g1.p1|TRINITY_DN62_c0_g1.p1	1.17E+06
NQVGPWIER	22.66	1097.5618	9	-0.4	549.788	27.97	1	19164	HFX_Peptide_LFQ_DBPSN024_PAS840.raw	TRINITY_DN231_c0_g1.p1|TRINITY_DN231_c0_g1.p1|TRINITY_DN231_c0_g1.p1	1.18E+06
NDEELNK	22.65	860.3876	7	-2.3	431.2001	10.12	1	2201	HFX_Peptide_LFQ_DBPSN024_PAS840.raw	TRINITY_DN36816_c0_g1.p1|TRINITY_DN36816_c0_g1.p1|TRINITY_DN36816_c0_g1.p1:TRINITY_DN1978_c0_g1.p1|TRINITY_DN1978_c0_g1.p1|TRINITY_DN1978_c0_g1.p1	1.63E+05
SAPAPAPAPRPSPPRPS	22.63	1651.8794	17	-1.7	551.6328	17.29	1	6872	HFX_Peptide_LFQ_DBPSN024_PAS840.raw	TRINITY_DN6461_c0_g1.p1|TRINITY_DN6461_c0_g1.p1|TRINITY_DN6461_c0_g1.p1	2.65E+06
VVIAPPR	22.63	750.4752	7	0.3	376.245	21.54	1	11295	HFX_Peptide_LFQ_DBPSN024_PAS840.raw	TRINITY_DN174_c0_g1.p1|TRINITY_DN174_c0_g1.p1|TRINITY_DN174_c0_g1.p1	3.36E+05
GGPLPSNNYP	22.63	1014.4771	10	-12.8	508.2393	50.44	1	35207	HFX_Peptide_LFQ_DBPSN024_PAS840.raw	TRINITY_DN1076_c0_g1.p1|TRINITY_DN1076_c0_g1.p1|TRINITY_DN1076_c0_g1.p1	2.82E+05
AGQYVGHY	22.62	893.4031	8	-1.9	447.708	16.29	1	5995	HFX_Peptide_LFQ_DBPSN024_PAS840.raw	TRINITY_DN1412_c0_g1.p1|TRINITY_DN1412_c0_g1.p1|TRINITY_DN1412_c0_g1.p1	3.54E+05
KNQFDVPGRPGRPE	22.57	1595.8168	14	-0.4	532.946	17.49	1	7054	HFX_Peptide_LFQ_DBPSN024_PAS840.raw	TRINITY_DN446_c0_g1.p1|TRINITY_DN446_c0_g1.p1|TRINITY_DN446_c0_g1.p1	2.72E+05
YPAPSPLDR	22.57	1014.5134	9	-0.7	508.2636	23.56	1	13790	HFX_Peptide_LFQ_DBPSN024_PAS840.raw	TRINITY_DN1658_c0_g1.p1|TRINITY_DN1658_c0_g1.p1|TRINITY_DN1658_c0_g1.p1	1.59E+06
VIRYRGAP	22.56	930.5399	8	-7.4	466.2738	28.01	1	19208	HFX_Peptide_LFQ_DBPSN024_PAS840.raw	TRINITY_DN2959_c2_g1.p1|TRINITY_DN2959_c2_g1.p1|TRINITY_DN2959_c2_g1.p1
RSPEFQSIVQ	22.52	1189.6091	10	-2.7	595.8102	28.74	1	20070	HFX_Peptide_LFQ_DBPSN024_PAS840.raw	TRINITY_DN730_c0_g1.p1|TRINITY_DN730_c0_g1.p1|TRINITY_DN730_c0_g1.p1	3.88E+05
FWPTGR	22.52	762.3813	6	-0.8	382.1976	25.56	1	16248	HFX_Peptide_LFQ_DBPSN024_PAS840.raw	TRINITY_DN44_c0_g1.p1|TRINITY_DN44_c0_g1.p1|TRINITY_DN44_c0_g1.p1	1.45E+07
EGAPVVEGATAAPAP	22.49	1335.667	15	-5.5	668.8371	27.79	1	18944	HFX_Peptide_LFQ_DBPSN024_PAS840.raw	TRINITY_DN14707_c0_g1.p1|TRINITY_DN14707_c0_g1.p1|TRINITY_DN14707_c0_g1.p1	1.00E+05
AAPYAVH	22.48	727.3653	7	-2	364.6892	15.15	1	5114	HFX_Peptide_LFQ_DBPSN024_PAS840.raw	TRINITY_DN20176_c0_g1.p1|TRINITY_DN20176_c0_g1.p1|TRINITY_DN20176_c0_g1.p1	2.90E+05
YPFDRPI	22.46	906.4599	7	-1.8	454.2364	33.87	1	25355	HFX_Peptide_LFQ_DBPSN024_PAS840.raw	TRINITY_DN296_c0_g2.p1|TRINITY_DN296_c0_g2.p1|TRINITY_DN296_c0_g2.p1	4.61E+06
VPGGVPGVGVPGRIPSVGVPS	22.45	1883.0629	21	0.1	942.5388	68.12	1	43897	HFX_Peptide_LFQ_DBPSN024_PAS840.raw	TRINITY_DN2723_c0_g1.p1|TRINITY_DN2723_c0_g1.p1|TRINITY_DN2723_c0_g1.p1	2.41E+05
PDYPSYR	22.43	896.4028	7	-1	449.2082	20.71	1	10315	HFX_Peptide_LFQ_DBPSN024_PAS840.raw	TRINITY_DN296_c0_g2.p1|TRINITY_DN296_c0_g2.p1|TRINITY_DN296_c0_g2.p1:TRINITY_DN2151_c0_g1.p1|TRINITY_DN2151_c0_g1.p1|TRINITY_DN2151_c0_g1.p1	1.50E+06
FDIGTLYPKYI	22.41	1328.7015	11	-12.1	665.35	57.5	1	38782	HFX_Peptide_LFQ_DBPSN024_PAS840.raw	TRINITY_DN34702_c0_g1.p1|TRINITY_DN34702_c0_g1.p1|TRINITY_DN34702_c0_g1.p1
RLADELRAEQDHAQTQ	22.41	1879.9136	16	-0.9	627.6446	18.61	1	8087	HFX_Peptide_LFQ_DBPSN024_PAS840.raw	TRINITY_DN62_c0_g1.p1|TRINITY_DN62_c0_g1.p1|TRINITY_DN62_c0_g1.p1	1.53E+05
LVVIAPPR	22.4	863.5592	8	-1.7	432.7862	31.22	1	22859	HFX_Peptide_LFQ_DBPSN024_PAS840.raw	TRINITY_DN174_c0_g1.p1|TRINITY_DN174_c0_g1.p1|TRINITY_DN174_c0_g1.p1	2.61E+06
HVAAAKGY	22.4	815.429	8	9.4	408.7256	17.46	1	7025	HFX_Peptide_LFQ_DBPSN024_PAS840.raw	TRINITY_DN320_c0_g1.p1|TRINITY_DN320_c0_g1.p1|TRINITY_DN320_c0_g1.p1	2.87E+04
GRPYEPPYTP	22.39	1175.561	10	-2.4	588.7864	25.21	1	15819	HFX_Peptide_LFQ_DBPSN024_PAS840.raw	TRINITY_DN174_c0_g1.p1|TRINITY_DN174_c0_g1.p1|TRINITY_DN174_c0_g1.p1
LGYDKPELA	22.39	1004.5178	9	-1.6	503.2654	25.37	1	16004	HFX_Peptide_LFQ_DBPSN024_PAS840.raw	TRINITY_DN41839_c0_g1.p1|TRINITY_DN41839_c0_g1.p1|TRINITY_DN41839_c0_g1.p1	1.01E+06
VEDFP	22.35	605.2697	5	-2.3	606.2755	43.76	1	31800	HFX_Peptide_LFQ_DBPSN024_PAS840.raw	TRINITY_DN7320_c0_g1.p1|TRINITY_DN7320_c0_g1.p1|TRINITY_DN7320_c0_g1.p1
QFQPQPQPQP	22.35	1193.5829	10	-0.8	597.7982	20.12	1	9645	HFX_Peptide_LFQ_DBPSN024_PAS840.raw	TRINITY_DN8744_c0_g1.p1|TRINITY_DN8744_c0_g1.p1|TRINITY_DN8744_c0_g1.p1	5.72E+06
APVAVAAPVAVGPA	22.33	1188.6866	14	8.6	595.3557	30.03	1	21569	HFX_Peptide_LFQ_DBPSN024_PAS840.raw	TRINITY_DN29282_c0_g1.p1|TRINITY_DN29282_c0_g1.p1|TRINITY_DN29282_c0_g1.p1	2.65E+07
RLADELR	22.32	871.4875	7	-2.8	436.7498	15.85	1	5635	HFX_Peptide_LFQ_DBPSN024_PAS840.raw	TRINITY_DN62_c0_g1.p1|TRINITY_DN62_c0_g1.p1|TRINITY_DN62_c0_g1.p1	7.36E+05
SPYGDELPSK	22.31	1091.5134	10	-0.4	546.7638	19.9	1	9402	HFX_Peptide_LFQ_DBPSN024_PAS840.raw	TRINITY_DN1027_c1_g1.p1|TRINITY_DN1027_c1_g1.p1|TRINITY_DN1027_c1_g1.p1	1.07E+06
YIELIR	22.3	805.4697	6	-5.5	403.7399	31.92	1	23579	HFX_Peptide_LFQ_DBPSN024_PAS840.raw	TRINITY_DN730_c0_g1.p1|TRINITY_DN730_c0_g1.p1|TRINITY_DN730_c0_g1.p1:TRINITY_DN41715_c0_g1.p1|TRINITY_DN41715_c0_g1.p1|TRINITY_DN41715_c0_g1.p1	1.45E+06
YLELIR	22.3	805.4697	6	-5.5	403.7399	31.92	1	23579	HFX_Peptide_LFQ_DBPSN024_PAS840.raw		1.45E+06
VPGDRPFPE	22.29	1012.4977	9	-1.7	507.2553	22.91	1	12973	HFX_Peptide_LFQ_DBPSN024_PAS840.raw	TRINITY_DN446_c0_g1.p1|TRINITY_DN446_c0_g1.p1|TRINITY_DN446_c0_g1.p1	4.04E+06
AAPDVSEVVSV	22.28	1071.5448	11	-1.6	536.7788	46.6	1	33272	HFX_Peptide_LFQ_DBPSN024_PAS840.raw	TRINITY_DN7093_c0_g1.p1|TRINITY_DN7093_c0_g1.p1|TRINITY_DN7093_c0_g1.p1	5.79E+06
LIDEEPPAPR	22.28	1135.5873	10	-3.6	568.7989	21.98	1	11825	HFX_Peptide_LFQ_DBPSN024_PAS840.raw	TRINITY_DN41978_c0_g1.p1|TRINITY_DN41978_c0_g1.p1|TRINITY_DN41978_c0_g1.p1	7.42E+05
KPVGCF	22.25	649.3257	6	-8.8	325.6673	25.12	1	15702	HFX_Peptide_LFQ_DBPSN024_PAS840.raw	TRINITY_DN5473_c0_g1.p1|TRINITY_DN5473_c0_g1.p1|TRINITY_DN5473_c0_g1.p1	1.22E+06
SSFGPR	22.24	649.3184	6	-3	325.6655	13.15	1	3791	HFX_Peptide_LFQ_DBPSN024_PAS840.raw	TRINITY_DN188_c0_g1.p1|TRINITY_DN188_c0_g1.p1|TRINITY_DN188_c0_g1.p1	2.24E+05
LPIGNPLAY	22.2	956.5331	9	0.5	479.274	45.92	1	32936	HFX_Peptide_LFQ_DBPSN024_PAS840.raw	TRINITY_DN12527_c0_g2.p1|TRINITY_DN12527_c0_g2.p1|TRINITY_DN12527_c0_g2.p1	5.54E+06
PPPPPPPPQAP	22.19	1090.5811	11	-1.1	546.2972	26.03	1	16820	HFX_Peptide_LFQ_DBPSN024_PAS840.raw	TRINITY_DN9566_c0_g1.p1|TRINITY_DN9566_c0_g1.p1|TRINITY_DN9566_c0_g1.p1	9.80E+05
FWQSYVR	22.16	984.4818	7	-2.3	493.247	30.2	1	21765	HFX_Peptide_LFQ_DBPSN024_PAS840.raw	TRINITY_DN1415_c0_g1.p1|TRINITY_DN1415_c0_g1.p1|TRINITY_DN1415_c0_g1.p1	3.30E+06
IGPIGEPGIPGFP	22.16	1249.6707	13	-1	417.5638	37.42	1	27992	HFX_Peptide_LFQ_DBPSN024_PAS840.raw	TRINITY_DN1483_c1_g1.p1|TRINITY_DN1483_c1_g1.p1|TRINITY_DN1483_c1_g1.p1
LPGVWKEYVYP	22.16	1349.7019	11	-4.3	675.8553	55.35	1	37723	HFX_Peptide_LFQ_DBPSN024_PAS840.raw	TRINITY_DN32978_c0_g1.p1|TRINITY_DN32978_c0_g1.p1|TRINITY_DN32978_c0_g1.p1	2.38E+04
PLHDPNLR	22.15	960.5141	8	-3.1	481.2628	19.57	1	9038	HFX_Peptide_LFQ_DBPSN024_PAS840.raw	TRINITY_DN309_c0_g1.p1|TRINITY_DN309_c0_g1.p1|TRINITY_DN309_c0_g1.p1	2.62E+05
FDQLGR	22.14	734.3711	6	-2	368.1921	16.99	1	6597	HFX_Peptide_LFQ_DBPSN024_PAS840.raw	TRINITY_DN20100_c0_g1.p1|TRINITY_DN20100_c0_g1.p1|TRINITY_DN20100_c0_g1.p1	5.25E+06
DLESQLHDTQ	22.14	1184.5309	10	0.5	593.273	24.46	1	14893	HFX_Peptide_LFQ_DBPSN024_PAS840.raw	TRINITY_DN62_c0_g1.p1|TRINITY_DN62_c0_g1.p1|TRINITY_DN62_c0_g1.p1	5.35E+05
DVSDPRHPR	22.14	1077.5315	9	0.4	539.7733	17.11	1	6708	HFX_Peptide_LFQ_DBPSN024_PAS840.raw	TRINITY_DN6_c0_g1.p1|TRINITY_DN6_c0_g1.p1|TRINITY_DN6_c0_g1.p1	1.54E+05
FPWQA	22.13	647.3067	5	0.7	648.3145	46.99	1	33458	HFX_Peptide_LFQ_DBPSN024_PAS840.raw	TRINITY_DN10213_c0_g2.p1|TRINITY_DN10213_c0_g2.p1|TRINITY_DN10213_c0_g2.p1	9.70E+05
DIAGF	22.13	521.2485	5	-4.5	522.2535	52.49	1	36305	HFX_Peptide_LFQ_DBPSN024_PAS840.raw	TRINITY_DN62_c0_g1.p1|TRINITY_DN62_c0_g1.p1|TRINITY_DN62_c0_g1.p1	3.26E+06
DLAGF	22.13	521.2485	5	-4.5	522.2535	52.49	1	36305	HFX_Peptide_LFQ_DBPSN024_PAS840.raw	TRINITY_DN5649_c1_g4.p1|TRINITY_DN5649_c1_g4.p1|TRINITY_DN5649_c1_g4.p1:TRINITY_DN2142_c1_g2.p1|TRINITY_DN2142_c1_g2.p1|TRINITY_DN2142_c1_g2.p1	3.26E+06
PIVDFYP	22.11	849.4272	7	-7.9	425.7175	29.54	1	20988	HFX_Peptide_LFQ_DBPSN024_PAS840.raw	TRINITY_DN23119_c0_g1.p1|TRINITY_DN23119_c0_g1.p1|TRINITY_DN23119_c0_g1.p1	4.97E+06
SLPDVKP	22.11	754.4225	7	-1.9	378.2178	22.58	1	12562	HFX_Peptide_LFQ_DBPSN024_PAS840.raw	TRINITY_DN296_c0_g1.p1|TRINITY_DN296_c0_g1.p1|TRINITY_DN296_c0_g1.p1	3.34E+06
RPPVPH	22.1	701.3973	6	-2.3	351.7051	28.05	1	19258	HFX_Peptide_LFQ_DBPSN024_PAS840.raw	TRINITY_DN2147_c0_g2.p1|TRINITY_DN2147_c0_g2.p1|TRINITY_DN2147_c0_g2.p1	1.28E+06
APLVITF	22.1	759.4531	7	11.3	380.7381	43.01	1	31413	HFX_Peptide_LFQ_DBPSN024_PAS840.raw	TRINITY_DN36213_c0_g1.p1|TRINITY_DN36213_c0_g1.p1|TRINITY_DN36213_c0_g1.p1	4.24E+06
KPPTFI	22.09	701.4112	6	-1.9	351.7122	27.73	1	18877	HFX_Peptide_LFQ_DBPSN024_PAS840.raw	TRINITY_DN203_c0_g1.p1|TRINITY_DN203_c0_g1.p1|TRINITY_DN203_c0_g1.p1	1.08E+06
DLPPF	22.09	587.2955	5	-0.9	588.3022	46.14	1	33050	HFX_Peptide_LFQ_DBPSN024_PAS840.raw	TRINITY_DN8719_c0_g1.p1|TRINITY_DN8719_c0_g1.p1|TRINITY_DN8719_c0_g1.p1:TRINITY_DN5346_c0_g1.p1|TRINITY_DN5346_c0_g1.p1|TRINITY_DN5346_c0_g1.p1	1.27E+06
PAAAAPAPP	22.09	761.4071	9	-2.7	381.7098	30.26	1	21832	HFX_Peptide_LFQ_DBPSN024_PAS840.raw	TRINITY_DN2748_c0_g1.p1|TRINITY_DN2748_c0_g1.p1|TRINITY_DN2748_c0_g1.p1	1.51E+03
LSGLKPGGAPV	22.09	994.5811	11	-1.5	498.2971	25.23	1	15839	HFX_Peptide_LFQ_DBPSN024_PAS840.raw	TRINITY_DN649_c0_g1.p1|TRINITY_DN649_c0_g1.p1|TRINITY_DN649_c0_g1.p1	3.05E+06
THLVPH	22.08	702.3813	6	-0.6	352.1977	14.45	1	4635	HFX_Peptide_LFQ_DBPSN024_PAS840.raw	TRINITY_DN1020_c0_g1.p1|TRINITY_DN1020_c0_g1.p1|TRINITY_DN1020_c0_g1.p1:TRINITY_DN2607_c0_g1.p1|TRINITY_DN2607_c0_g1.p1|TRINITY_DN2607_c0_g1.p1
ELLQNLR	22.08	884.5079	7	-2.2	443.2603	27.21	1	18257	HFX_Peptide_LFQ_DBPSN024_PAS840.raw		3.20E+07
DYPEEPGFH	22.08	1089.4403	9	0.2	545.7275	25.79	1	16524	HFX_Peptide_LFQ_DBPSN024_PAS840.raw	TRINITY_DN305_c1_g2.p1|TRINITY_DN305_c1_g2.p1|TRINITY_DN305_c1_g2.p1	5.97E+05
LDLIR	22.06	628.3908	5	-1.5	315.2022	26.11	1	16907	HFX_Peptide_LFQ_DBPSN024_PAS840.raw	TRINITY_DN223_c0_g1.p1|TRINITY_DN223_c0_g1.p1|TRINITY_DN223_c0_g1.p1:TRINITY_DN18089_c0_g2.p1|TRINITY_DN18089_c0_g2.p1|TRINITY_DN18089_c0_g2.p1	4.25E+06
LDILR	22.06	628.3908	5	-1.5	315.2022	26.11	1	16907	HFX_Peptide_LFQ_DBPSN024_PAS840.raw	TRINITY_DN2990_c0_g1.p1|TRINITY_DN2990_c0_g1.p1|TRINITY_DN2990_c0_g1.p1	4.25E+06
LDLLR	22.06	628.3908	5	-1.5	315.2022	26.11	1	16907	HFX_Peptide_LFQ_DBPSN024_PAS840.raw	TRINITY_DN2577_c0_g1.p1|TRINITY_DN2577_c0_g1.p1|TRINITY_DN2577_c0_g1.p1:TRINITY_DN1829_c0_g1.p1|TRINITY_DN1829_c0_g1.p1|TRINITY_DN1829_c0_g1.p1:TRINITY_DN40723_c0_g1.p1|TRINITY_DN40723_c0_g1.p1|TRINITY_DN40723_c0_g1.p1	4.25E+06
IDLLR	22.06	628.3908	5	-1.5	315.2022	26.11	1	16907	HFX_Peptide_LFQ_DBPSN024_PAS840.raw	TRINITY_DN10105_c1_g3.p1|TRINITY_DN10105_c1_g3.p1|TRINITY_DN10105_c1_g3.p1	4.25E+06
LDIIR	22.06	628.3908	5	-1.5	315.2022	26.11	1	16907	HFX_Peptide_LFQ_DBPSN024_PAS840.raw	TRINITY_DN18175_c0_g3.p1|TRINITY_DN18175_c0_g3.p1|TRINITY_DN18175_c0_g3.p1:TRINITY_DN8636_c0_g1.p1|TRINITY_DN8636_c0_g1.p1|TRINITY_DN8636_c0_g1.p1	4.25E+06
IDLIR	22.06	628.3908	5	-1.5	315.2022	26.11	1	16907	HFX_Peptide_LFQ_DBPSN024_PAS840.raw		4.25E+06
IDILR	22.06	628.3908	5	-1.5	315.2022	26.11	1	16907	HFX_Peptide_LFQ_DBPSN024_PAS840.raw		4.25E+06
AAPDVSEVVSVA	22.05	1142.5819	12	-1.1	572.2976	47.5	1	33709	HFX_Peptide_LFQ_DBPSN024_PAS840.raw	TRINITY_DN7093_c0_g1.p1|TRINITY_DN7093_c0_g1.p1|TRINITY_DN7093_c0_g1.p1	8.93E+06
QPPVVAPV	22.04	805.4697	8	-1.9	403.7414	35.82	1	26817	HFX_Peptide_LFQ_DBPSN024_PAS840.raw	TRINITY_DN7439_c0_g1.p1|TRINITY_DN7439_c0_g1.p1|TRINITY_DN7439_c0_g1.p1	5.29E+06
SNEVGYEYPAGR	22.03	1340.5996	12	0.3	671.3073	20.63	1	10220	HFX_Peptide_LFQ_DBPSN024_PAS840.raw	TRINITY_DN174_c0_g1.p1|TRINITY_DN174_c0_g1.p1|TRINITY_DN174_c0_g1.p1	1.16E+07
IDDFDPHPE	21.98	1083.4508	9	-1.4	542.7319	24.18	1	14543	HFX_Peptide_LFQ_DBPSN024_PAS840.raw	TRINITY_DN5165_c0_g3.p1|TRINITY_DN5165_c0_g3.p1|TRINITY_DN5165_c0_g3.p1	3.06E+05
AHASSS	21.98	558.2397	6	4.7	280.1284	17.23	1	6814	HFX_Peptide_LFQ_DBPSN024_PAS840.raw	TRINITY_DN19952_c0_g3.p1|TRINITY_DN19952_c0_g3.p1|TRINITY_DN19952_c0_g3.p1
KPGPPFGPGGPFG	21.97	1210.6134	13	-3	606.3121	44.59	1	32221	HFX_Peptide_LFQ_DBPSN024_PAS840.raw	TRINITY_DN223_c0_g1.p1|TRINITY_DN223_c0_g1.p1|TRINITY_DN223_c0_g1.p1	3.15E+06
VPMGPLGP	21.95	766.4047	8	6.2	384.212	32.9	1	24500	HFX_Peptide_LFQ_DBPSN024_PAS840.raw	TRINITY_DN42126_c0_g1.p1|TRINITY_DN42126_c0_g1.p1|TRINITY_DN42126_c0_g1.p1	1.53E+05
PIVTPELPK	21.93	992.5906	9	-0.8	497.3022	34.56	1	25864	HFX_Peptide_LFQ_DBPSN024_PAS840.raw	TRINITY_DN1938_c0_g1.p1|TRINITY_DN1938_c0_g1.p1|TRINITY_DN1938_c0_g1.p1	3.66E+06
PGVGYPGGVP	21.92	898.4548	10	-2.4	450.2336	27.71	1	18849	HFX_Peptide_LFQ_DBPSN024_PAS840.raw	TRINITY_DN2723_c0_g1.p1|TRINITY_DN2723_c0_g1.p1|TRINITY_DN2723_c0_g1.p1	6.10E+06
APPVSFN	21.9	730.365	7	-1.2	366.1893	29.93	1	21445	HFX_Peptide_LFQ_DBPSN024_PAS840.raw	TRINITY_DN169_c0_g1.p1|TRINITY_DN169_c0_g1.p1|TRINITY_DN169_c0_g1.p1	6.16E+06
TLTLITVP	21.88	856.527	8	-1.1	429.2703	40.44	1	29959	HFX_Peptide_LFQ_DBPSN024_PAS840.raw	TRINITY_DN5582_c0_g1.p1|TRINITY_DN5582_c0_g1.p1|TRINITY_DN5582_c0_g1.p1
EDELLK	21.87	745.3857	6	-6.1	373.6979	16.61	1	6264	HFX_Peptide_LFQ_DBPSN024_PAS840.raw
EDEILK	21.87	745.3857	6	-6.1	373.6979	16.61	1	6264	HFX_Peptide_LFQ_DBPSN024_PAS840.raw	TRINITY_DN3063_c0_g1.p1|TRINITY_DN3063_c0_g1.p1|TRINITY_DN3063_c0_g1.p1
SYVGDEAQSK	21.84	1082.488	10	-3	542.2497	12.29	1	3275	HFX_Peptide_LFQ_DBPSN024_PAS840.raw	TRINITY_DN2642_c0_g2.p1|TRINITY_DN2642_c0_g2.p1|TRINITY_DN2642_c0_g2.p1
LLLPGELAK	21.83	952.5957	9	-1.6	477.3044	44.87	1	32373	HFX_Peptide_LFQ_DBPSN024_PAS840.raw	TRINITY_DN40227_c0_g1.p1|TRINITY_DN40227_c0_g1.p1|TRINITY_DN40227_c0_g1.p1	1.45E+07
DELFPGSK	21.82	891.4338	8	-2.4	446.7231	26.08	1	16868	HFX_Peptide_LFQ_DBPSN024_PAS840.raw	TRINITY_DN446_c0_g1.p1|TRINITY_DN446_c0_g1.p1|TRINITY_DN446_c0_g1.p1	1.12E+06
LDKPDKPGEPL	21.81	1207.6448	11	0.1	604.8297	18.44	1	7929	HFX_Peptide_LFQ_DBPSN024_PAS840.raw	TRINITY_DN446_c0_g1.p1|TRINITY_DN446_c0_g1.p1|TRINITY_DN446_c0_g1.p1	2.51E+05
ISGGGPAPLAP	21.78	935.5076	11	-0.7	468.7607	28.95	1	20311	HFX_Peptide_LFQ_DBPSN024_PAS840.raw	TRINITY_DN12103_c0_g1.p1|TRINITY_DN12103_c0_g1.p1|TRINITY_DN12103_c0_g1.p1	8.80E+06
GWNKTPF	21.77	848.4181	7	-0.7	425.216	28.61	1	19917	HFX_Peptide_LFQ_DBPSN024_PAS840.raw	TRINITY_DN1415_c0_g1.p1|TRINITY_DN1415_c0_g1.p1|TRINITY_DN1415_c0_g1.p1	4.32E+06
GIPLNNNFVK	21.77	1114.6135	10	-2.4	558.3127	34.92	1	26121	HFX_Peptide_LFQ_DBPSN024_PAS840.raw	TRINITY_DN1259_c0_g1.p1|TRINITY_DN1259_c0_g1.p1|TRINITY_DN1259_c0_g1.p1	5.80E+06
AIPTPH	21.75	634.3439	6	-2.6	318.1784	15.86	1	5645	HFX_Peptide_LFQ_DBPSN024_PAS840.raw	TRINITY_DN2088_c0_g1.p1|TRINITY_DN2088_c0_g1.p1|TRINITY_DN2088_c0_g1.p1	5.59E+05
GPPGLPGFT	21.73	841.4333	9	-0.1	421.7239	31.39	1	23036	HFX_Peptide_LFQ_DBPSN024_PAS840.raw	TRINITY_DN948_c0_g1.p1|TRINITY_DN948_c0_g1.p1|TRINITY_DN948_c0_g1.p1	4.13E+05
PIYNR	21.72	661.3547	5	-1.5	331.6841	23.9	1	14202	HFX_Peptide_LFQ_DBPSN024_PAS840.raw	TRINITY_DN1415_c0_g1.p1|TRINITY_DN1415_c0_g1.p1|TRINITY_DN1415_c0_g1.p1	2.97E+06
FDLVSR	21.72	735.3915	6	-1.9	368.7023	25.63	1	16331	HFX_Peptide_LFQ_DBPSN024_PAS840.raw	TRINITY_DN5886_c0_g1.p1|TRINITY_DN5886_c0_g1.p1|TRINITY_DN5886_c0_g1.p1	3.64E+06
LNHKPF	21.71	754.4126	6	-3.4	378.2123	13.27	1	3877	HFX_Peptide_LFQ_DBPSN024_PAS840.raw	TRINITY_DN296_c0_g2.p1|TRINITY_DN296_c0_g2.p1|TRINITY_DN296_c0_g2.p1:TRINITY_DN296_c0_g1.p1|TRINITY_DN296_c0_g1.p1|TRINITY_DN296_c0_g1.p1:TRINITY_DN296_c0_g3.p1|TRINITY_DN296_c0_g3.p1|TRINITY_DN296_c0_g3.p1	3.05E+05
KPFTPR	21.7	744.4282	6	-14.3	373.2161	23.36	1	13540	HFX_Peptide_LFQ_DBPSN024_PAS840.raw	TRINITY_DN480_c0_g1.p1|TRINITY_DN480_c0_g1.p1|TRINITY_DN480_c0_g1.p1	1.06E+06
FKFPP	21.7	634.3478	5	9.8	212.4586	18.65	1	8120	HFX_Peptide_LFQ_DBPSN024_PAS840.raw	TRINITY_DN42279_c0_g1.p1|TRINITY_DN42279_c0_g1.p1|TRINITY_DN42279_c0_g1.p1:TRINITY_DN2105_c0_g1.p1|TRINITY_DN2105_c0_g1.p1|TRINITY_DN2105_c0_g1.p1
DIYVKF	21.69	783.4166	6	12.4	392.7205	33.36	1	24895	HFX_Peptide_LFQ_DBPSN024_PAS840.raw	TRINITY_DN203_c0_g1.p1|TRINITY_DN203_c0_g1.p1|TRINITY_DN203_c0_g1.p1
LSIGDGIAR	21.69	900.5029	9	2.3	451.2598	27.63	1	18756	HFX_Peptide_LFQ_DBPSN024_PAS840.raw	TRINITY_DN1565_c0_g1.p1|TRINITY_DN1565_c0_g1.p1|TRINITY_DN1565_c0_g1.p1	1.08E+06
DLNTLEPH	21.67	937.4505	8	-1.3	469.7319	25.23	1	15841	HFX_Peptide_LFQ_DBPSN024_PAS840.raw	TRINITY_DN1027_c1_g1.p1|TRINITY_DN1027_c1_g1.p1|TRINITY_DN1027_c1_g1.p1	4.63E+06
EDLLNIK	21.66	843.4702	7	-0.3	422.7422	32.85	1	24453	HFX_Peptide_LFQ_DBPSN024_PAS840.raw	TRINITY_DN689_c0_g1.p1|TRINITY_DN689_c0_g1.p1|TRINITY_DN689_c0_g1.p1	1.71E+06
SVPGYR	21.65	677.3497	6	-3.3	339.681	13.39	1	3942	HFX_Peptide_LFQ_DBPSN024_PAS840.raw	TRINITY_DN1415_c0_g1.p1|TRINITY_DN1415_c0_g1.p1|TRINITY_DN1415_c0_g1.p1	9.79E+05
AAPVAVGPAPI	21.64	961.5596	11	-1.3	481.7865	47.33	1	33625	HFX_Peptide_LFQ_DBPSN024_PAS840.raw	TRINITY_DN29282_c0_g1.p1|TRINITY_DN29282_c0_g1.p1|TRINITY_DN29282_c0_g1.p1	3.76E+07
AWDDHL	21.64	755.3239	6	-2.6	378.6682	24.6	1	15065	HFX_Peptide_LFQ_DBPSN024_PAS840.raw	TRINITY_DN1415_c0_g1.p1|TRINITY_DN1415_c0_g1.p1|TRINITY_DN1415_c0_g1.p1	1.37E+06
IALQVVQR	21.64	925.5709	8	-0.2	463.7926	26.47	1	17358	HFX_Peptide_LFQ_DBPSN024_PAS840.raw	TRINITY_DN62_c0_g1.p1|TRINITY_DN62_c0_g1.p1|TRINITY_DN62_c0_g1.p1	3.37E+06
GSHLPTPPPIPE	21.62	1240.6451	12	0.7	621.3303	39.13	1	29149	HFX_Peptide_LFQ_DBPSN024_PAS840.raw	TRINITY_DN35926_c0_g1.p1|TRINITY_DN35926_c0_g1.p1|TRINITY_DN35926_c0_g1.p1	3.73E+06
VAGGVANKPP	21.59	908.5079	10	11.1	455.2663	24.45	1	14888	HFX_Peptide_LFQ_DBPSN024_PAS840.raw	TRINITY_DN24548_c0_g1.p1|TRINITY_DN24548_c0_g1.p1|TRINITY_DN24548_c0_g1.p1	5.26E+06
PPTLVPPP	21.57	816.4745	8	-1.1	409.2441	33.48	1	25002	HFX_Peptide_LFQ_DBPSN024_PAS840.raw	TRINITY_DN3798_c0_g1.p1|TRINITY_DN3798_c0_g1.p1|TRINITY_DN3798_c0_g1.p1
PLQAPPTP	21.56	819.449	8	-3.5	410.7303	30.86	1	22483	HFX_Peptide_LFQ_DBPSN024_PAS840.raw	TRINITY_DN1938_c0_g1.p1|TRINITY_DN1938_c0_g1.p1|TRINITY_DN1938_c0_g1.p1	9.64E+04
FQPQPQPQPQ	21.56	1193.5829	10	0.9	597.7993	19.82	1	9321	HFX_Peptide_LFQ_DBPSN024_PAS840.raw	TRINITY_DN8744_c0_g1.p1|TRINITY_DN8744_c0_g1.p1|TRINITY_DN8744_c0_g1.p1	5.72E+06
SEETLGNEIPK	21.56	1215.5983	11	-0.5	608.8061	24.14	1	14502	HFX_Peptide_LFQ_DBPSN024_PAS840.raw	TRINITY_DN5886_c0_g1.p1|TRINITY_DN5886_c0_g1.p1|TRINITY_DN5886_c0_g1.p1	1.38E+05
IGAIMTLGVP	21.55	970.5521	10	-9.3	486.2788	43.49	1	31658	HFX_Peptide_LFQ_DBPSN024_PAS840.raw	TRINITY_DN3787_c2_g1.p1|TRINITY_DN3787_c2_g1.p1|TRINITY_DN3787_c2_g1.p1	1.01E+06
DKDTDQIEPR	21.55	1215.5731	10	-8.9	608.7885	25.05	1	15611	HFX_Peptide_LFQ_DBPSN024_PAS840.raw	TRINITY_DN31883_c0_g1.p1|TRINITY_DN31883_c0_g1.p1|TRINITY_DN31883_c0_g1.p1	8.95E+05
VLQGPGGAPGGPAVR	21.55	1331.731	15	-0.1	666.8727	21.9	1	11731	HFX_Peptide_LFQ_DBPSN024_PAS840.raw	TRINITY_DN4240_c0_g1.p1|TRINITY_DN4240_c0_g1.p1|TRINITY_DN4240_c0_g1.p1	7.50E+05
TVETHFQ	21.55	860.4028	7	-12.9	431.2032	13.61	1	4087	HFX_Peptide_LFQ_DBPSN024_PAS840.raw	TRINITY_DN41695_c0_g1.p1|TRINITY_DN41695_c0_g1.p1|TRINITY_DN41695_c0_g1.p1
SPPMPSIP	21.55	824.4102	8	-10.5	413.208	25.24	1	15848	HFX_Peptide_LFQ_DBPSN024_PAS840.raw	TRINITY_DN18460_c0_g2.p1|TRINITY_DN18460_c0_g2.p1|TRINITY_DN18460_c0_g2.p1	1.35E+06
LTEAPLNPK	21.53	981.5494	9	-2.6	491.7807	22.37	1	12303	HFX_Peptide_LFQ_DBPSN024_PAS840.raw	TRINITY_DN2642_c0_g2.p1|TRINITY_DN2642_c0_g2.p1|TRINITY_DN2642_c0_g2.p1	4.28E+05
PLRPGVP	21.53	734.4438	7	-1.4	368.2287	31.94	1	23592	HFX_Peptide_LFQ_DBPSN024_PAS840.raw	TRINITY_DN36159_c0_g1.p1|TRINITY_DN36159_c0_g1.p1|TRINITY_DN36159_c0_g1.p1	5.20E+05
FHNVFPA	21.52	830.4075	7	-2.2	416.2101	29.44	1	20872	HFX_Peptide_LFQ_DBPSN024_PAS840.raw	TRINITY_DN637_c0_g1.p1|TRINITY_DN637_c0_g1.p1|TRINITY_DN637_c0_g1.p1	9.81E+05
AHLGPAPV	21.51	760.4232	8	-1.6	381.2183	23.66	1	13911	HFX_Peptide_LFQ_DBPSN024_PAS840.raw	TRINITY_DN37923_c0_g1.p1|TRINITY_DN37923_c0_g1.p1|TRINITY_DN37923_c0_g1.p1	9.47E+07
YKPENPEL	21.5	988.4865	8	-2.8	495.2491	20.63	1	10222	HFX_Peptide_LFQ_DBPSN024_PAS840.raw	TRINITY_DN3044_c1_g2.p1|TRINITY_DN3044_c1_g2.p1|TRINITY_DN3044_c1_g2.p1	2.05E+06
GGPGGPPPGHGGPPV	21.5	1235.6046	15	-1.3	618.8088	18.86	1	8325	HFX_Peptide_LFQ_DBPSN024_PAS840.raw	TRINITY_DN3080_c0_g1.p1|TRINITY_DN3080_c0_g1.p1|TRINITY_DN3080_c0_g1.p1	5.09E+05
PLLEEHAP	21.44	904.4654	8	-13.8	453.2337	42.08	1	30893	HFX_Peptide_LFQ_DBPSN024_PAS840.raw	TRINITY_DN203_c0_g1.p1|TRINITY_DN203_c0_g1.p1|TRINITY_DN203_c0_g1.p1	2.10E+06
PPPPPPPPP	21.41	891.4854	9	-4	446.7482	23.57	1	13807	HFX_Peptide_LFQ_DBPSN024_PAS840.raw	TRINITY_DN9566_c0_g1.p1|TRINITY_DN9566_c0_g1.p1|TRINITY_DN9566_c0_g1.p1:TRINITY_DN1265_c0_g1.p1|TRINITY_DN1265_c0_g1.p1|TRINITY_DN1265_c0_g1.p1:TRINITY_DN2509_c0_g1.p1|TRINITY_DN2509_c0_g1.p1|TRINITY_DN2509_c0_g1.p1:TRINITY_DN31256_c0_g1.p1|TRINITY_DN31256_c0_g1.p1|TRINITY_DN31256_c0_g1.p1:TRINITY_DN7495_c1_g2.p1|TRINITY_DN7495_c1_g2.p1|TRINITY_DN7495_c1_g2.p1:TRINITY_DN624_c1_g1.p1|TRINITY_DN624…	1.48E+06
YAAAVPAP	21.41	758.3962	8	-0.6	380.2052	26.3	1	17141	HFX_Peptide_LFQ_DBPSN024_PAS840.raw	TRINITY_DN4369_c0_g3.p1|TRINITY_DN4369_c0_g3.p1|TRINITY_DN4369_c0_g3.p1	6.28E+05
TTVKSPVK	21.4	858.5175	8	-1	430.2656	23.89	1	14190	HFX_Peptide_LFQ_DBPSN024_PAS840.raw	TRINITY_DN1872_c0_g1.p1|TRINITY_DN1872_c0_g1.p1|TRINITY_DN1872_c0_g1.p1	2.73E+06
LDLAGR	21.4	643.3653	6	-1.2	322.6895	18.68	1	8148	HFX_Peptide_LFQ_DBPSN024_PAS840.raw	TRINITY_DN2642_c0_g2.p1|TRINITY_DN2642_c0_g2.p1|TRINITY_DN2642_c0_g2.p1	1.34E+06
IDIAGR	21.4	643.3653	6	-1.2	322.6895	18.68	1	8148	HFX_Peptide_LFQ_DBPSN024_PAS840.raw		1.34E+06
LDIAGR	21.4	643.3653	6	-1.2	322.6895	18.68	1	8148	HFX_Peptide_LFQ_DBPSN024_PAS840.raw	TRINITY_DN2691_c0_g1.p1|TRINITY_DN2691_c0_g1.p1|TRINITY_DN2691_c0_g1.p1	1.34E+06
LADIY	21.38	593.306	5	-2	594.3121	39.49	1	29364	HFX_Peptide_LFQ_DBPSN024_PAS840.raw	TRINITY_DN203_c0_g1.p1|TRINITY_DN203_c0_g1.p1|TRINITY_DN203_c0_g1.p1:TRINITY_DN15061_c0_g1.p1|TRINITY_DN15061_c0_g1.p1|TRINITY_DN15061_c0_g1.p1
IADLY	21.38	593.306	5	-2	594.3121	39.49	1	29364	HFX_Peptide_LFQ_DBPSN024_PAS840.raw	TRINITY_DN3611_c0_g1.p1|TRINITY_DN3611_c0_g1.p1|TRINITY_DN3611_c0_g1.p1
LADLY	21.38	593.306	5	-2	594.3121	39.49	1	29364	HFX_Peptide_LFQ_DBPSN024_PAS840.raw	TRINITY_DN2888_c0_g1.p1|TRINITY_DN2888_c0_g1.p1|TRINITY_DN2888_c0_g1.p1
IADIY	21.38	593.306	5	-2	594.3121	39.49	1	29364	HFX_Peptide_LFQ_DBPSN024_PAS840.raw
KDLLDQIGEGGR	21.37	1299.6782	12	-2.8	434.2321	30.46	1	22053	HFX_Peptide_LFQ_DBPSN024_PAS840.raw	TRINITY_DN62_c0_g1.p1|TRINITY_DN62_c0_g1.p1|TRINITY_DN62_c0_g1.p1	2.15E+05
GSLEDQVVQ	21.37	973.4716	9	-0.2	487.743	25.94	1	16699	HFX_Peptide_LFQ_DBPSN024_PAS840.raw	TRINITY_DN62_c0_g1.p1|TRINITY_DN62_c0_g1.p1|TRINITY_DN62_c0_g1.p1	3.07E+06
KLIFP	21.34	616.3948	5	-2.2	309.204	30.93	1	22548	HFX_Peptide_LFQ_DBPSN024_PAS840.raw		2.38E+06
KILFP	21.34	616.3948	5	-2.2	309.204	30.93	1	22548	HFX_Peptide_LFQ_DBPSN024_PAS840.raw	TRINITY_DN1243_c0_g2.p1|TRINITY_DN1243_c0_g2.p1|TRINITY_DN1243_c0_g2.p1	2.38E+06
AKPPFDPPSQPGVPK	21.34	1560.83	15	2	521.285	25.41	1	16055	HFX_Peptide_LFQ_DBPSN024_PAS840.raw	TRINITY_DN446_c0_g1.p1|TRINITY_DN446_c0_g1.p1|TRINITY_DN446_c0_g1.p1	1.44E+06
DFDVYP	21.34	754.3173	6	0	378.1659	37.56	1	28094	HFX_Peptide_LFQ_DBPSN024_PAS840.raw	TRINITY_DN127_c0_g1.p1|TRINITY_DN127_c0_g1.p1|TRINITY_DN127_c0_g1.p1	7.85E+05
GDSLPGAPGAP	21.33	937.4504	11	-2	469.7315	24.94	1	15472	HFX_Peptide_LFQ_DBPSN024_PAS840.raw	TRINITY_DN948_c0_g1.p1|TRINITY_DN948_c0_g1.p1|TRINITY_DN948_c0_g1.p1	4.63E+06
PPNSVFM	21.31	790.3683	7	-11.5	396.1869	10.86	1	2495	HFX_Peptide_LFQ_DBPSN024_PAS840.raw	TRINITY_DN1019_c0_g1.p1|TRINITY_DN1019_c0_g1.p1|TRINITY_DN1019_c0_g1.p1
QPIAPPVP	21.31	817.4697	8	-1.2	409.7417	27.93	1	19116	HFX_Peptide_LFQ_DBPSN024_PAS840.raw	TRINITY_DN741_c0_g1.p1|TRINITY_DN741_c0_g1.p1|TRINITY_DN741_c0_g1.p1	9.37E+05
GVPGVGVPGVGVPG	21.3	1146.6396	14	-1.6	574.3262	51.23	1	35623	HFX_Peptide_LFQ_DBPSN024_PAS840.raw	TRINITY_DN2723_c0_g1.p1|TRINITY_DN2723_c0_g1.p1|TRINITY_DN2723_c0_g1.p1:TRINITY_DN723_c0_g1.p1|TRINITY_DN723_c0_g1.p1|TRINITY_DN723_c0_g1.p1	7.56E+06
PGSVGQPGVP	21.3	893.4606	10	3	447.739	24.57	1	15022	HFX_Peptide_LFQ_DBPSN024_PAS840.raw	TRINITY_DN453_c7_g1.p1|TRINITY_DN453_c7_g1.p1|TRINITY_DN453_c7_g1.p1	1.36E+06
GLPSLLAAPP	21.3	934.5487	10	0.6	468.2819	28.94	1	20301	HFX_Peptide_LFQ_DBPSN024_PAS840.raw	TRINITY_DN1599_c0_g1.p1|TRINITY_DN1599_c0_g1.p1|TRINITY_DN1599_c0_g1.p1	1.27E+06
ALPHAILR	21.29	889.5497	8	-2.2	445.7812	21.47	1	11209	HFX_Peptide_LFQ_DBPSN024_PAS840.raw	TRINITY_DN2642_c0_g2.p1|TRINITY_DN2642_c0_g2.p1|TRINITY_DN2642_c0_g2.p1	1.35E+06
SYVSDPVNGFR	21.28	1239.5884	11	-0.2	620.8013	30.88	1	22496	HFX_Peptide_LFQ_DBPSN024_PAS840.raw	TRINITY_DN7093_c0_g1.p1|TRINITY_DN7093_c0_g1.p1|TRINITY_DN7093_c0_g1.p1	5.40E+06
EAITQ	21.27	560.2806	5	0	561.2878	12.23	1	3235	HFX_Peptide_LFQ_DBPSN024_PAS840.raw	TRINITY_DN14557_c0_g1.p1|TRINITY_DN14557_c0_g1.p1|TRINITY_DN14557_c0_g1.p1:TRINITY_DN2214_c1_g2.p1|TRINITY_DN2214_c1_g2.p1|TRINITY_DN2214_c1_g2.p1:TRINITY_DN850_c0_g2.p1|TRINITY_DN850_c0_g2.p1|TRINITY_DN850_c0_g2.p1
EALTQ	21.27	560.2806	5	0	561.2878	12.23	1	3235	HFX_Peptide_LFQ_DBPSN024_PAS840.raw	TRINITY_DN501_c0_g1.p1|TRINITY_DN501_c0_g1.p1|TRINITY_DN501_c0_g1.p1
PVPKPYPV	21.27	895.5167	8	-1.3	448.765	24.2	1	14571	HFX_Peptide_LFQ_DBPSN024_PAS840.raw	TRINITY_DN36685_c0_g1.p1|TRINITY_DN36685_c0_g1.p1|TRINITY_DN36685_c0_g1.p1	4.72E+06
PAPAPEPQAPPAPV	21.26	1337.6979	14	0.1	669.8563	35.75	1	26754	HFX_Peptide_LFQ_DBPSN024_PAS840.raw	TRINITY_DN17710_c0_g1.p1|TRINITY_DN17710_c0_g1.p1|TRINITY_DN17710_c0_g1.p1
TIAEHIAGP	21.25	907.4763	9	-13.6	454.7393	27.31	1	18388	HFX_Peptide_LFQ_DBPSN024_PAS840.raw	TRINITY_DN4736_c1_g2.p1|TRINITY_DN4736_c1_g2.p1|TRINITY_DN4736_c1_g2.p1	4.68E+06
HPTQPQPGFPQ	21.24	1232.5938	11	-3	617.3023	20.1	1	9621	HFX_Peptide_LFQ_DBPSN024_PAS840.raw	TRINITY_DN649_c0_g1.p1|TRINITY_DN649_c0_g1.p1|TRINITY_DN649_c0_g1.p1	1.69E+06
IPGSP	21.22	469.2536	5	-2.3	470.2598	42.8	1	31298	HFX_Peptide_LFQ_DBPSN024_PAS840.raw	TRINITY_DN159_c0_g1.p1|TRINITY_DN159_c0_g1.p1|TRINITY_DN159_c0_g1.p1:TRINITY_DN1566_c1_g1.p1|TRINITY_DN1566_c1_g1.p1|TRINITY_DN1566_c1_g1.p1:TRINITY_DN6961_c0_g1.p1|TRINITY_DN6961_c0_g1.p1|TRINITY_DN6961_c0_g1.p1:TRINITY_DN113_c0_g1.p1|TRINITY_DN113_c0_g1.p1|TRINITY_DN113_c0_g1.p1:TRINITY_DN8715_c0_g2.p1|TRINITY_DN8715_c0_g2.p1|TRINITY_DN8715_c0_g2.p1	2.56E+07
LPGSP	21.22	469.2536	5	-2.3	470.2598	42.8	1	31298	HFX_Peptide_LFQ_DBPSN024_PAS840.raw	TRINITY_DN948_c0_g1.p1|TRINITY_DN948_c0_g1.p1|TRINITY_DN948_c0_g1.p1:TRINITY_DN933_c0_g1.p1|TRINITY_DN933_c0_g1.p1|TRINITY_DN933_c0_g1.p1:TRINITY_DN3797_c0_g2.p1|TRINITY_DN3797_c0_g2.p1|TRINITY_DN3797_c0_g2.p1:TRINITY_DN4353_c0_g1.p1|TRINITY_DN4353_c0_g1.p1|TRINITY_DN4353_c0_g1.p1	2.56E+07
YLPVSR	21.21	733.4122	6	-1.9	367.7127	18.3	1	7793	HFX_Peptide_LFQ_DBPSN024_PAS840.raw	TRINITY_DN1415_c0_g1.p1|TRINITY_DN1415_c0_g1.p1|TRINITY_DN1415_c0_g1.p1	2.68E+05
LGHVYPQ	21.2	812.4181	7	-1.5	407.2157	27.44	1	18535	HFX_Peptide_LFQ_DBPSN024_PAS840.raw	TRINITY_DN1479_c2_g1.p1|TRINITY_DN1479_c2_g1.p1|TRINITY_DN1479_c2_g1.p1	7.09E+05
GLGHGGVP	21.19	692.3605	8	11.9	347.1917	12.36	1	3309	HFX_Peptide_LFQ_DBPSN024_PAS840.raw	TRINITY_DN11375_c0_g2.p1|TRINITY_DN11375_c0_g2.p1|TRINITY_DN11375_c0_g2.p1
PAPYRPA	21.17	770.4075	7	-0.4	386.2108	13.51	1	4029	HFX_Peptide_LFQ_DBPSN024_PAS840.raw	TRINITY_DN1415_c0_g1.p1|TRINITY_DN1415_c0_g1.p1|TRINITY_DN1415_c0_g1.p1	6.46E+05
PIPQPPPKQPE	21.17	1226.6659	11	-0.9	614.3397	18.91	1	8377	HFX_Peptide_LFQ_DBPSN024_PAS840.raw	TRINITY_DN5648_c0_g1.p1|TRINITY_DN5648_c0_g1.p1|TRINITY_DN5648_c0_g1.p1	5.74E+05
GYGLGGLGH	21.17	829.4082	9	-1.3	415.7108	26.61	1	17523	HFX_Peptide_LFQ_DBPSN024_PAS840.raw	TRINITY_DN1038_c0_g1.p1|TRINITY_DN1038_c0_g1.p1|TRINITY_DN1038_c0_g1.p1	1.45E+06
VEPLHDPNLR	21.15	1188.6251	10	-2.7	595.3182	19.51	1	8977	HFX_Peptide_LFQ_DBPSN024_PAS840.raw	TRINITY_DN309_c0_g1.p1|TRINITY_DN309_c0_g1.p1|TRINITY_DN309_c0_g1.p1	1.46E+06
VPYPYA	21.14	708.3483	6	-2	709.3541	43.94	1	31884	HFX_Peptide_LFQ_DBPSN024_PAS840.raw	TRINITY_DN12131_c0_g2.p1|TRINITY_DN12131_c0_g2.p1|TRINITY_DN12131_c0_g2.p1	4.40E+05
AVHAPV	21.12	592.3333	6	-3.1	297.173	15.67	1	5495	HFX_Peptide_LFQ_DBPSN024_PAS840.raw	TRINITY_DN20176_c0_g1.p1|TRINITY_DN20176_c0_g1.p1|TRINITY_DN20176_c0_g1.p1	8.36E+05
VGVPGGVPGVGVPGRIPS	21.12	1599.9097	18	-5.9	800.9574	68.25	1	43969	HFX_Peptide_LFQ_DBPSN024_PAS840.raw	TRINITY_DN2723_c0_g1.p1|TRINITY_DN2723_c0_g1.p1|TRINITY_DN2723_c0_g1.p1	1.20E+05
TIKTWIQ	21.12	888.5069	7	5.5	445.2632	34.77	1	25999	HFX_Peptide_LFQ_DBPSN024_PAS840.raw	TRINITY_DN9364_c1_g1.p1|TRINITY_DN9364_c1_g1.p1|TRINITY_DN9364_c1_g1.p1	6.45E+06
ERTNETVGP	21.11	1001.4778	9	0.8	501.7466	21.57	1	11325	HFX_Peptide_LFQ_DBPSN024_PAS840.raw	TRINITY_DN15681_c1_g1.p1|TRINITY_DN15681_c1_g1.p1|TRINITY_DN15681_c1_g1.p1	7.51E+05
EEPLHAVDRISVPGYR	21.11	1836.9482	16	-5.4	613.3201	34.94	1	26134	HFX_Peptide_LFQ_DBPSN024_PAS840.raw	TRINITY_DN1415_c0_g1.p1|TRINITY_DN1415_c0_g1.p1|TRINITY_DN1415_c0_g1.p1	1.12E+06
VPPPINQF	21.1	910.4912	8	-0.4	456.2527	46.1	1	33027	HFX_Peptide_LFQ_DBPSN024_PAS840.raw	TRINITY_DN2393_c0_g1.p1|TRINITY_DN2393_c0_g1.p1|TRINITY_DN2393_c0_g1.p1	3.33E+06
PAPRYP	21.07	699.3704	6	0.7	350.6927	13.91	1	4290	HFX_Peptide_LFQ_DBPSN024_PAS840.raw	TRINITY_DN14545_c1_g1.p1|TRINITY_DN14545_c1_g1.p1|TRINITY_DN14545_c1_g1.p1	2.70E+05
PYAPR	21.05	602.3176	5	-1	302.1658	11.05	1	2582	HFX_Peptide_LFQ_DBPSN024_PAS840.raw	TRINITY_DN941_c0_g1.p1|TRINITY_DN941_c0_g1.p1|TRINITY_DN941_c0_g1.p1:TRINITY_DN32951_c0_g1.p1|TRINITY_DN32951_c0_g1.p1|TRINITY_DN32951_c0_g1.p1	6.51E+06
YEGYALPHAI	21.04	1132.5553	10	3.2	567.2867	41.76	1	30709	HFX_Peptide_LFQ_DBPSN024_PAS840.raw	TRINITY_DN2642_c0_g2.p1|TRINITY_DN2642_c0_g2.p1|TRINITY_DN2642_c0_g2.p1	2.62E+06
LQNPVIPPIIK	21.04	1230.7699	11	-2.5	616.3907	54.97	1	37531	HFX_Peptide_LFQ_DBPSN024_PAS840.raw	TRINITY_DN5332_c0_g1.p1|TRINITY_DN5332_c0_g1.p1|TRINITY_DN5332_c0_g1.p1	5.11E+04
TPPEIVKP	21.02	879.5065	8	-2.5	440.7594	22.68	1	12685	HFX_Peptide_LFQ_DBPSN024_PAS840.raw	TRINITY_DN446_c0_g1.p1|TRINITY_DN446_c0_g1.p1|TRINITY_DN446_c0_g1.p1	2.44E+06
TVDPSVAVLP	21.02	996.5491	10	-12.8	499.2755	46.55	1	33252	HFX_Peptide_LFQ_DBPSN024_PAS840.raw	TRINITY_DN24084_c0_g1.p1|TRINITY_DN24084_c0_g1.p1|TRINITY_DN24084_c0_g1.p1
GVPGPAGPAGP	21.01	875.4501	11	-2.1	438.7314	25.6	1	16300	HFX_Peptide_LFQ_DBPSN024_PAS840.raw	TRINITY_DN23119_c0_g1.p1|TRINITY_DN23119_c0_g1.p1|TRINITY_DN23119_c0_g1.p1	9.19E+05
APPAEIAPPVE	21.01	1089.5706	11	-0.4	545.7924	39.52	1	29388	HFX_Peptide_LFQ_DBPSN024_PAS840.raw	TRINITY_DN14707_c0_g1.p1|TRINITY_DN14707_c0_g1.p1|TRINITY_DN14707_c0_g1.p1	2.09E+06
VAVSGGFVAGP	21	959.5076	11	-11.1	480.7557	20.45	1	10014	HFX_Peptide_LFQ_DBPSN024_PAS840.raw	TRINITY_DN10415_c0_g2.p1|TRINITY_DN10415_c0_g2.p1|TRINITY_DN10415_c0_g2.p1	1.52E+06
VPVPH	21	547.3118	5	-2.8	274.6624	14.39	1	4595	HFX_Peptide_LFQ_DBPSN024_PAS840.raw	TRINITY_DN2509_c0_g1.p1|TRINITY_DN2509_c0_g1.p1|TRINITY_DN2509_c0_g1.p1:TRINITY_DN4854_c0_g3.p1|TRINITY_DN4854_c0_g3.p1|TRINITY_DN4854_c0_g3.p1:TRINITY_DN16676_c0_g3.p1|TRINITY_DN16676_c0_g3.p1|TRINITY_DN16676_c0_g3.p1:TRINITY_DN7198_c0_g1.p1|TRINITY_DN7198_c0_g1.p1|TRINITY_DN7198_c0_g1.p1:TRINITY_DN980_c1_g1.p1|TRINITY_DN980_c1_g1.p1|TRINITY_DN980_c1_g1.p1	4.41E+06
IEPYPDPNLK	21	1184.6077	10	-2.5	593.3096	28.05	1	19256	HFX_Peptide_LFQ_DBPSN024_PAS840.raw	TRINITY_DN309_c0_g1.p1|TRINITY_DN309_c0_g1.p1|TRINITY_DN309_c0_g1.p1	1.71E+06
LGYPYGVAP	21	935.4752	9	9.6	468.7494	21.94	1	11779	HFX_Peptide_LFQ_DBPSN024_PAS840.raw	TRINITY_DN22817_c0_g1.p1|TRINITY_DN22817_c0_g1.p1|TRINITY_DN22817_c0_g1.p1	3.20E+06
GHTYTAPGIV	20.98	1014.5134	10	4.5	508.2663	25.2	1	15806	HFX_Peptide_LFQ_DBPSN024_PAS840.raw	TRINITY_DN6776_c1_g1.p1|TRINITY_DN6776_c1_g1.p1|TRINITY_DN6776_c1_g1.p1	8.39E+05
YLDIPR	20.98	775.4228	6	-2.6	388.7177	26.94	1	17929	HFX_Peptide_LFQ_DBPSN024_PAS840.raw	TRINITY_DN231_c0_g1.p1|TRINITY_DN231_c0_g1.p1|TRINITY_DN231_c0_g1.p1	6.05E+06
IGINGFGR	20.91	832.4555	8	-0.6	417.2348	28.56	1	19859	HFX_Peptide_LFQ_DBPSN024_PAS840.raw	TRINITY_DN1259_c0_g1.p1|TRINITY_DN1259_c0_g1.p1|TRINITY_DN1259_c0_g1.p1	4.59E+06
TLPFGWNK	20.91	961.5021	8	-0.9	481.7579	43.1	1	31465	HFX_Peptide_LFQ_DBPSN024_PAS840.raw	TRINITY_DN1415_c0_g1.p1|TRINITY_DN1415_c0_g1.p1|TRINITY_DN1415_c0_g1.p1	6.91E+06
VPRAVY	20.9	703.4017	6	-0.8	352.7078	24.74	1	15227	HFX_Peptide_LFQ_DBPSN024_PAS840.raw	TRINITY_DN1263_c2_g1.p1|TRINITY_DN1263_c2_g1.p1|TRINITY_DN1263_c2_g1.p1	3.69E+06
GDPAQTYAVK	20.9	1048.5189	10	-2.4	525.2655	12.89	1	3629	HFX_Peptide_LFQ_DBPSN024_PAS840.raw	TRINITY_DN555_c0_g1.p1|TRINITY_DN555_c0_g1.p1|TRINITY_DN555_c0_g1.p1	1.74E+05
QPGKPGQPGYPGQPS	20.88	1493.7262	15	1	747.8712	16.33	1	6027	HFX_Peptide_LFQ_DBPSN024_PAS840.raw	TRINITY_DN4896_c2_g2.p1|TRINITY_DN4896_c2_g2.p1|TRINITY_DN4896_c2_g2.p1	2.71E+05
AYPSLRP	20.84	802.4337	7	-1.6	402.2235	20.78	1	10388	HFX_Peptide_LFQ_DBPSN024_PAS840.raw	TRINITY_DN1415_c0_g1.p1|TRINITY_DN1415_c0_g1.p1|TRINITY_DN1415_c0_g1.p1	8.05E+06
RGEAGPSGLP	20.84	939.4774	10	3.4	470.7475	29.46	1	20897	HFX_Peptide_LFQ_DBPSN024_PAS840.raw	TRINITY_DN1483_c1_g1.p1|TRINITY_DN1483_c1_g1.p1|TRINITY_DN1483_c1_g1.p1
PPGELKPT	20.83	837.4596	8	-1.3	419.7365	27.45	1	18553	HFX_Peptide_LFQ_DBPSN024_PAS840.raw	TRINITY_DN4_c0_g1.p1|TRINITY_DN4_c0_g1.p1|TRINITY_DN4_c0_g1.p1	7.26E+05
GVFRIP	20.83	687.4067	6	-1.6	344.7101	28.04	1	19241	HFX_Peptide_LFQ_DBPSN024_PAS840.raw	TRINITY_DN174_c0_g1.p1|TRINITY_DN174_c0_g1.p1|TRINITY_DN174_c0_g1.p1	9.44E+07
DWFVNGRPVPT	20.81	1286.6407	11	-3.2	644.3256	47.17	1	33544	HFX_Peptide_LFQ_DBPSN024_PAS840.raw	TRINITY_DN309_c0_g1.p1|TRINITY_DN309_c0_g1.p1|TRINITY_DN309_c0_g1.p1	9.77E+05
KQFEQQ	20.8	806.3922	6	-3.4	404.202	16.31	1	6007	HFX_Peptide_LFQ_DBPSN024_PAS840.raw	TRINITY_DN5898_c0_g1.p1|TRINITY_DN5898_c0_g1.p1|TRINITY_DN5898_c0_g1.p1
SPPPYNDL	20.76	901.4181	8	-1.1	451.7158	31.03	1	22647	HFX_Peptide_LFQ_DBPSN024_PAS840.raw	TRINITY_DN403_c2_g1.p1|TRINITY_DN403_c2_g1.p1|TRINITY_DN403_c2_g1.p1	1.99E+06
LLPDSQLNVR	20.74	1153.6455	10	-0.6	577.8297	30.3	1	21875	HFX_Peptide_LFQ_DBPSN024_PAS840.raw	TRINITY_DN2330_c0_g1.p1|TRINITY_DN2330_c0_g1.p1|TRINITY_DN2330_c0_g1.p1	6.23E+05
FSPWDK	20.74	778.365	6	-3.2	390.1885	24.87	1	15390	HFX_Peptide_LFQ_DBPSN024_PAS840.raw	TRINITY_DN6_c0_g1.p1|TRINITY_DN6_c0_g1.p1|TRINITY_DN6_c0_g1.p1	5.89E+05
ADIDRLYPS	20.73	1048.5189	9	-2.8	525.2653	29.2	1	20602	HFX_Peptide_LFQ_DBPSN024_PAS840.raw	TRINITY_DN1415_c0_g1.p1|TRINITY_DN1415_c0_g1.p1|TRINITY_DN1415_c0_g1.p1	1.17E+06
THLPGYVS	20.73	872.4392	8	-1.9	437.226	21.81	1	11621	HFX_Peptide_LFQ_DBPSN024_PAS840.raw	TRINITY_DN462_c0_g1.p1|TRINITY_DN462_c0_g1.p1|TRINITY_DN462_c0_g1.p1	1.83E+06
VLPVPPLVG	20.72	889.5637	9	-1.5	445.7885	69.28	1	44502	HFX_Peptide_LFQ_DBPSN024_PAS840.raw	TRINITY_DN7302_c0_g1.p1|TRINITY_DN7302_c0_g1.p1|TRINITY_DN7302_c0_g1.p1	4.28E+07
LDAFP	20.72	561.2798	5	-1.1	562.2865	37.49	1	28037	HFX_Peptide_LFQ_DBPSN024_PAS840.raw	TRINITY_DN1355_c0_g1.p1|TRINITY_DN1355_c0_g1.p1|TRINITY_DN1355_c0_g1.p1
VLPVPPLVGGVP	20.71	1142.7063	12	-0.4	572.3602	73.36	1	46344	HFX_Peptide_LFQ_DBPSN024_PAS840.raw	TRINITY_DN7302_c0_g1.p1|TRINITY_DN7302_c0_g1.p1|TRINITY_DN7302_c0_g1.p1	2.76E+06
AIPPPLPPK	20.7	928.5745	9	-14.3	465.2879	27.01	1	18023	HFX_Peptide_LFQ_DBPSN024_PAS840.raw	TRINITY_DN203_c0_g1.p1|TRINITY_DN203_c0_g1.p1|TRINITY_DN203_c0_g1.p1	2.80E+05
SIEYNLAHPEED	20.7	1415.6205	12	0	708.8175	29.09	1	20475	HFX_Peptide_LFQ_DBPSN024_PAS840.raw	TRINITY_DN71_c0_g1.p1|TRINITY_DN71_c0_g1.p1|TRINITY_DN71_c0_g1.p1:TRINITY_DN71_c0_g2.p1|TRINITY_DN71_c0_g2.p1|TRINITY_DN71_c0_g2.p1	1.02E+06
VADFLNEIH	20.7	1056.5239	9	-2.5	529.2679	45.94	1	32942	HFX_Peptide_LFQ_DBPSN024_PAS840.raw	TRINITY_DN730_c0_g1.p1|TRINITY_DN730_c0_g1.p1|TRINITY_DN730_c0_g1.p1	9.25E+05
LPTTTPVP	20.69	824.4644	8	-10.9	413.235	23.35	1	13520	HFX_Peptide_LFQ_DBPSN024_PAS840.raw	TRINITY_DN17675_c0_g1.p1|TRINITY_DN17675_c0_g1.p1|TRINITY_DN17675_c0_g1.p1	9.95E+05
VPVDGPGVP	20.69	835.4439	9	-14.1	418.7234	22.65	1	12652	HFX_Peptide_LFQ_DBPSN024_PAS840.raw	TRINITY_DN3885_c0_g1.p1|TRINITY_DN3885_c0_g1.p1|TRINITY_DN3885_c0_g1.p1	1.49E+04
ATNIPVGPDAPVVH	20.69	1385.7302	14	-3.3	693.8701	35.06	1	26226	HFX_Peptide_LFQ_DBPSN024_PAS840.raw	TRINITY_DN906_c0_g1.p1|TRINITY_DN906_c0_g1.p1|TRINITY_DN906_c0_g1.p1
IDSGTVEVK	20.68	946.4971	9	-2.2	474.2548	38.11	1	28482	HFX_Peptide_LFQ_DBPSN024_PAS840.raw	TRINITY_DN16869_c0_g1.p1|TRINITY_DN16869_c0_g1.p1|TRINITY_DN16869_c0_g1.p1	6.28E+05
DEPDAPGKPL	20.65	1037.5029	10	-2.6	519.7574	20.4	1	9959	HFX_Peptide_LFQ_DBPSN024_PAS840.raw	TRINITY_DN446_c0_g1.p1|TRINITY_DN446_c0_g1.p1|TRINITY_DN446_c0_g1.p1	1.82E+06
KALETQIKEL	20.64	1171.6812	10	-1.6	586.8469	23.29	1	13452	HFX_Peptide_LFQ_DBPSN024_PAS840.raw	TRINITY_DN62_c0_g1.p1|TRINITY_DN62_c0_g1.p1|TRINITY_DN62_c0_g1.p1	1.17E+05
AVGASTK	20.64	632.3493	7	-3.4	317.1808	13.66	1	4122	HFX_Peptide_LFQ_DBPSN024_PAS840.raw	TRINITY_DN1759_c0_g5.p1|TRINITY_DN1759_c0_g5.p1|TRINITY_DN1759_c0_g5.p1
LGTISNPNQ	20.64	942.4771	9	4.7	472.248	24.21	1	14579	HFX_Peptide_LFQ_DBPSN024_PAS840.raw	TRINITY_DN15956_c0_g2.p1|TRINITY_DN15956_c0_g2.p1|TRINITY_DN15956_c0_g2.p1	5.27E+04
EEFPPPP	20.63	811.3752	7	12.3	406.6999	28.73	1	20062	HFX_Peptide_LFQ_DBPSN024_PAS840.raw	TRINITY_DN9950_c0_g1.p1|TRINITY_DN9950_c0_g1.p1|TRINITY_DN9950_c0_g1.p1
SYVAPDGKTY	20.6	1099.5186	10	-3.5	550.7646	19.88	1	9388	HFX_Peptide_LFQ_DBPSN024_PAS840.raw	TRINITY_DN2080_c0_g1.p1|TRINITY_DN2080_c0_g1.p1|TRINITY_DN2080_c0_g1.p1	8.69E+05
PVGPRGLPGP	20.6	945.5396	10	-1.5	473.7763	22.95	1	13021	HFX_Peptide_LFQ_DBPSN024_PAS840.raw	TRINITY_DN933_c0_g1.p1|TRINITY_DN933_c0_g1.p1|TRINITY_DN933_c0_g1.p1	3.18E+06
PLGGPIPPP	20.6	843.4854	9	-1.5	422.7493	66.53	1	43032	HFX_Peptide_LFQ_DBPSN024_PAS840.raw	TRINITY_DN1938_c0_g1.p1|TRINITY_DN1938_c0_g1.p1|TRINITY_DN1938_c0_g1.p1	1.96E+06
SRHPPAP	20.59	760.398	7	-13.5	381.2011	34.3	1	25697	HFX_Peptide_LFQ_DBPSN024_PAS840.raw	TRINITY_DN36226_c0_g1.p1|TRINITY_DN36226_c0_g1.p1|TRINITY_DN36226_c0_g1.p1
PHAILR	20.57	705.4286	6	-1.2	353.7211	21.55	1	11306	HFX_Peptide_LFQ_DBPSN024_PAS840.raw	TRINITY_DN2642_c0_g2.p1|TRINITY_DN2642_c0_g2.p1|TRINITY_DN2642_c0_g2.p1	5.44E+05
IAGGGVIPH	20.57	819.4603	9	-2	410.7366	22.39	1	12313	HFX_Peptide_LFQ_DBPSN024_PAS840.raw	TRINITY_DN15438_c0_g2.p1|TRINITY_DN15438_c0_g2.p1|TRINITY_DN15438_c0_g2.p1	2.29E+06
VEEPVPTPPR	20.56	1119.5924	10	-1.3	560.8027	22.17	1	12055	HFX_Peptide_LFQ_DBPSN024_PAS840.raw	TRINITY_DN309_c0_g1.p1|TRINITY_DN309_c0_g1.p1|TRINITY_DN309_c0_g1.p1	2.17E+06
PSLRPY	20.56	731.3966	6	-3	366.7045	28.32	1	19574	HFX_Peptide_LFQ_DBPSN024_PAS840.raw	TRINITY_DN1415_c0_g1.p1|TRINITY_DN1415_c0_g1.p1|TRINITY_DN1415_c0_g1.p1	6.78E+05
NLPVAPKAPAVVEPA	20.55	1471.8398	15	-1.1	736.9264	41.38	1	30517	HFX_Peptide_LFQ_DBPSN024_PAS840.raw	TRINITY_DN7302_c0_g1.p1|TRINITY_DN7302_c0_g1.p1|TRINITY_DN7302_c0_g1.p1
LESILPR	20.52	826.4912	7	-2.7	414.2518	29.4	1	20840	HFX_Peptide_LFQ_DBPSN024_PAS840.raw	TRINITY_DN1031_c0_g1.p1|TRINITY_DN1031_c0_g1.p1|TRINITY_DN1031_c0_g1.p1	9.47E+05
FPFDR	20.52	680.3282	5	-1.5	341.1709	26.81	1	17766	HFX_Peptide_LFQ_DBPSN024_PAS840.raw	TRINITY_DN296_c0_g1.p1|TRINITY_DN296_c0_g1.p1|TRINITY_DN296_c0_g1.p1	5.37E+06
QQAPQQPPT	20.51	993.4879	9	1.8	497.7521	30.69	1	22302	HFX_Peptide_LFQ_DBPSN024_PAS840.raw	TRINITY_DN1000_c0_g1.p1|TRINITY_DN1000_c0_g1.p1|TRINITY_DN1000_c0_g1.p1	2.47E+07
DKIIGEWK	20.5	987.5389	8	-0.6	494.7764	23.23	1	13382	HFX_Peptide_LFQ_DBPSN024_PAS840.raw	TRINITY_DN62_c0_g1.p1|TRINITY_DN62_c0_g1.p1|TRINITY_DN62_c0_g1.p1	1.47E+06
PNIIGGEHY	20.5	998.4821	9	-0.8	500.2479	24.24	1	14612	HFX_Peptide_LFQ_DBPSN024_PAS840.raw	TRINITY_DN1156_c0_g1.p1|TRINITY_DN1156_c0_g1.p1|TRINITY_DN1156_c0_g1.p1	2.60E+06
SFVTPEGKVVK	20.48	1189.6707	11	-2.1	595.8414	20.07	1	9592	HFX_Peptide_LFQ_DBPSN024_PAS840.raw	TRINITY_DN32933_c0_g1.p1|TRINITY_DN32933_c0_g1.p1|TRINITY_DN32933_c0_g1.p1
DISVF	20.47	579.2904	5	-1	580.2971	50.12	1	35035	HFX_Peptide_LFQ_DBPSN024_PAS840.raw	TRINITY_DN203_c0_g1.p1|TRINITY_DN203_c0_g1.p1|TRINITY_DN203_c0_g1.p1:TRINITY_DN15681_c1_g1.p1|TRINITY_DN15681_c1_g1.p1|TRINITY_DN15681_c1_g1.p1:TRINITY_DN41715_c0_g1.p1|TRINITY_DN41715_c0_g1.p1|TRINITY_DN41715_c0_g1.p1:TRINITY_DN3673_c0_g1.p1|TRINITY_DN3673_c0_g1.p1|TRINITY_DN3673_c0_g1.p1	6.61E+06
DLSVF	20.47	579.2904	5	-1	580.2971	50.12	1	35035	HFX_Peptide_LFQ_DBPSN024_PAS840.raw	TRINITY_DN3346_c0_g1.p1|TRINITY_DN3346_c0_g1.p1|TRINITY_DN3346_c0_g1.p1	6.61E+06
IFGIP	20.45	545.3213	5	-1.5	546.3278	66.63	1	43084	HFX_Peptide_LFQ_DBPSN024_PAS840.raw	TRINITY_DN22617_c0_g2.p1|TRINITY_DN22617_c0_g2.p1|TRINITY_DN22617_c0_g2.p1	9.22E+06
LFGIP	20.45	545.3213	5	-1.5	546.3278	66.63	1	43084	HFX_Peptide_LFQ_DBPSN024_PAS840.raw	TRINITY_DN12178_c0_g1.p1|TRINITY_DN12178_c0_g1.p1|TRINITY_DN12178_c0_g1.p1:TRINITY_DN3096_c1_g3.p1|TRINITY_DN3096_c1_g3.p1|TRINITY_DN3096_c1_g3.p1	9.22E+06
LFGLP	20.45	545.3213	5	-1.5	546.3278	66.63	1	43084	HFX_Peptide_LFQ_DBPSN024_PAS840.raw	TRINITY_DN9835_c0_g3.p1|TRINITY_DN9835_c0_g3.p1|TRINITY_DN9835_c0_g3.p1	9.22E+06
YFTVFF	20.45	822.3952	6	5.5	412.2072	44.27	1	32054	HFX_Peptide_LFQ_DBPSN024_PAS840.raw	TRINITY_DN16474_c0_g1.p1|TRINITY_DN16474_c0_g1.p1|TRINITY_DN16474_c0_g1.p1
LPGVPGPP	20.42	732.417	8	13.7	367.2208	34.46	1	25798	HFX_Peptide_LFQ_DBPSN024_PAS840.raw	TRINITY_DN1483_c1_g1.p1|TRINITY_DN1483_c1_g1.p1|TRINITY_DN1483_c1_g1.p1
IYPPESQLKPD	20.42	1285.6554	11	-3.3	643.8328	25.86	1	16614	HFX_Peptide_LFQ_DBPSN024_PAS840.raw	TRINITY_DN948_c0_g1.p1|TRINITY_DN948_c0_g1.p1|TRINITY_DN948_c0_g1.p1	1.06E+05
YAPHYY	20.38	812.3493	6	-1.2	407.1815	18.73	1	8190	HFX_Peptide_LFQ_DBPSN024_PAS840.raw	TRINITY_DN7093_c0_g1.p1|TRINITY_DN7093_c0_g1.p1|TRINITY_DN7093_c0_g1.p1:TRINITY_DN6776_c1_g1.p1|TRINITY_DN6776_c1_g1.p1|TRINITY_DN6776_c1_g1.p1	6.59E+05
NSPPTPRPPYD	20.35	1239.5884	11	-2.5	620.7999	21.49	1	11239	HFX_Peptide_LFQ_DBPSN024_PAS840.raw	TRINITY_DN408_c0_g1.p1|TRINITY_DN408_c0_g1.p1|TRINITY_DN408_c0_g1.p1	6.33E+05
PVAPPLPPH	20.33	923.5228	9	-0.9	462.7683	36.43	1	27273	HFX_Peptide_LFQ_DBPSN024_PAS840.raw	TRINITY_DN4748_c0_g1.p1|TRINITY_DN4748_c0_g1.p1|TRINITY_DN4748_c0_g1.p1	3.56E+06
VPPSDAPPAPA	20.33	1017.5131	11	-1	509.7633	22.11	1	11984	HFX_Peptide_LFQ_DBPSN024_PAS840.raw	TRINITY_DN14707_c0_g1.p1|TRINITY_DN14707_c0_g1.p1|TRINITY_DN14707_c0_g1.p1	8.53E+06
PAPYRPAP	20.32	867.4602	8	-2.8	434.7362	16.36	1	6048	HFX_Peptide_LFQ_DBPSN024_PAS840.raw	TRINITY_DN1415_c0_g1.p1|TRINITY_DN1415_c0_g1.p1|TRINITY_DN1415_c0_g1.p1	3.36E+05
LLLPR	20.31	610.4166	5	-1.8	306.215	26.17	1	16986	HFX_Peptide_LFQ_DBPSN024_PAS840.raw	TRINITY_DN296_c0_g2.p1|TRINITY_DN296_c0_g2.p1|TRINITY_DN296_c0_g2.p1:TRINITY_DN2151_c0_g1.p1|TRINITY_DN2151_c0_g1.p1|TRINITY_DN2151_c0_g1.p1	2.39E+07
LIIPR	20.31	610.4166	5	-1.8	306.215	26.17	1	16986	HFX_Peptide_LFQ_DBPSN024_PAS840.raw	TRINITY_DN95_c0_g1.p1|TRINITY_DN95_c0_g1.p1|TRINITY_DN95_c0_g1.p1:TRINITY_DN501_c0_g1.p1|TRINITY_DN501_c0_g1.p1|TRINITY_DN501_c0_g1.p1	2.39E+07
ILLPR	20.31	610.4166	5	-1.8	306.215	26.17	1	16986	HFX_Peptide_LFQ_DBPSN024_PAS840.raw		2.39E+07
IILPR	20.31	610.4166	5	-1.8	306.215	26.17	1	16986	HFX_Peptide_LFQ_DBPSN024_PAS840.raw	TRINITY_DN30506_c1_g1.p1|TRINITY_DN30506_c1_g1.p1|TRINITY_DN30506_c1_g1.p1	2.39E+07
IIIPR	20.31	610.4166	5	-1.8	306.215	26.17	1	16986	HFX_Peptide_LFQ_DBPSN024_PAS840.raw		2.39E+07
IAPPER	20.3	681.3809	6	-1.2	341.6973	13.08	1	3743	HFX_Peptide_LFQ_DBPSN024_PAS840.raw	TRINITY_DN2642_c0_g2.p1|TRINITY_DN2642_c0_g2.p1|TRINITY_DN2642_c0_g2.p1:TRINITY_DN2138_c0_g1.p1|TRINITY_DN2138_c0_g1.p1|TRINITY_DN2138_c0_g1.p1	1.34E+07
PAGQTPH	20.3	706.3398	7	-1.2	354.1768	13.17	1	3810	HFX_Peptide_LFQ_DBPSN024_PAS840.raw	TRINITY_DN4392_c0_g1.p1|TRINITY_DN4392_c0_g1.p1|TRINITY_DN4392_c0_g1.p1
AAIPELK	20.3	740.4432	7	-0.9	371.2285	24.14	1	14489	HFX_Peptide_LFQ_DBPSN024_PAS840.raw	TRINITY_DN1111_c0_g1.p1|TRINITY_DN1111_c0_g1.p1|TRINITY_DN1111_c0_g1.p1	9.35E+05
APPAPSAEAPPA	20.29	1074.5345	12	-0.6	538.2742	21.83	1	11645	HFX_Peptide_LFQ_DBPSN024_PAS840.raw	TRINITY_DN14707_c0_g1.p1|TRINITY_DN14707_c0_g1.p1|TRINITY_DN14707_c0_g1.p1	2.21E+06
VSRLLP	20.29	683.433	6	-1	342.7234	25.23	1	15840	HFX_Peptide_LFQ_DBPSN024_PAS840.raw	TRINITY_DN2223_c0_g1.p1|TRINITY_DN2223_c0_g1.p1|TRINITY_DN2223_c0_g1.p1	3.33E+05
VSRILP	20.29	683.433	6	-1	342.7234	25.23	1	15840	HFX_Peptide_LFQ_DBPSN024_PAS840.raw		3.33E+05
VSRLIP	20.29	683.433	6	-1	342.7234	25.23	1	15840	HFX_Peptide_LFQ_DBPSN024_PAS840.raw		3.33E+05
VSRIIP	20.29	683.433	6	-1	342.7234	25.23	1	15840	HFX_Peptide_LFQ_DBPSN024_PAS840.raw		3.33E+05
APPTPPAAEPA	20.27	1017.5131	11	-3.2	509.7622	25.77	1	16497	HFX_Peptide_LFQ_DBPSN024_PAS840.raw	TRINITY_DN1938_c0_g1.p1|TRINITY_DN1938_c0_g1.p1|TRINITY_DN1938_c0_g1.p1	4.15E+06
DLLQKLR	20.27	884.5443	7	-3.2	443.278	26.28	1	17114	HFX_Peptide_LFQ_DBPSN024_PAS840.raw	TRINITY_DN730_c0_g1.p1|TRINITY_DN730_c0_g1.p1|TRINITY_DN730_c0_g1.p1	8.07E+06
DLLQKIR	20.27	884.5443	7	-3.2	443.278	26.28	1	17114	HFX_Peptide_LFQ_DBPSN024_PAS840.raw		8.07E+06
KNKYVP	20.27	747.4279	6	-2.6	374.7203	28.49	1	19777	HFX_Peptide_LFQ_DBPSN024_PAS840.raw	TRINITY_DN1356_c0_g1.p1|TRINITY_DN1356_c0_g1.p1|TRINITY_DN1356_c0_g1.p1	7.26E+06
TQPAGPAGP	20.26	794.3922	9	-2	398.2026	11.41	1	2777	HFX_Peptide_LFQ_DBPSN024_PAS840.raw	TRINITY_DN23085_c1_g1.p1|TRINITY_DN23085_c1_g1.p1|TRINITY_DN23085_c1_g1.p1
PVPADR	20.25	653.3496	6	-0.2	327.682	12.06	1	3136	HFX_Peptide_LFQ_DBPSN024_PAS840.raw	TRINITY_DN20635_c0_g1.p1|TRINITY_DN20635_c0_g1.p1|TRINITY_DN20635_c0_g1.p1	1.43E+05
RELTPF	20.24	761.4072	6	-1.7	381.7102	27.94	1	19121	HFX_Peptide_LFQ_DBPSN024_PAS840.raw	TRINITY_DN1415_c0_g1.p1|TRINITY_DN1415_c0_g1.p1|TRINITY_DN1415_c0_g1.p1	1.88E+07
ERLPSVP	20.24	796.4443	7	10.4	399.2336	19.14	1	8604	HFX_Peptide_LFQ_DBPSN024_PAS840.raw	TRINITY_DN651_c0_g1.p1|TRINITY_DN651_c0_g1.p1|TRINITY_DN651_c0_g1.p1	1.67E+07
IPPPTEP	20.22	749.3959	7	0.1	375.7053	27.66	1	18792	HFX_Peptide_LFQ_DBPSN024_PAS840.raw	TRINITY_DN18290_c0_g1.p1|TRINITY_DN18290_c0_g1.p1|TRINITY_DN18290_c0_g1.p1	2.58E+06
GADILALK	20.21	799.4803	8	-2.4	400.7465	29.41	1	20841	HFX_Peptide_LFQ_DBPSN024_PAS840.raw	TRINITY_DN6663_c0_g1.p1|TRINITY_DN6663_c0_g1.p1|TRINITY_DN6663_c0_g1.p1	1.80E+06
GQPGQPGQPGYPG	20.2	1238.568	13	-2	620.29	19.42	1	8889	HFX_Peptide_LFQ_DBPSN024_PAS840.raw	TRINITY_DN4896_c2_g1.p1|TRINITY_DN4896_c2_g1.p1|TRINITY_DN4896_c2_g1.p1:TRINITY_DN4896_c2_g2.p1|TRINITY_DN4896_c2_g2.p1|TRINITY_DN4896_c2_g2.p1	1.07E+06
IAGATGGQGLP	20.18	940.4977	11	-0.5	471.2559	31.14	1	22770	HFX_Peptide_LFQ_DBPSN024_PAS840.raw	TRINITY_DN948_c0_g1.p1|TRINITY_DN948_c0_g1.p1|TRINITY_DN948_c0_g1.p1	2.43E+06
PLIVEPKIP	20.17	1004.627	9	-2.5	503.3195	53.14	1	36639	HFX_Peptide_LFQ_DBPSN024_PAS840.raw	TRINITY_DN5332_c0_g1.p1|TRINITY_DN5332_c0_g1.p1|TRINITY_DN5332_c0_g1.p1	9.49E+06
DRGPIGPQ	20.17	838.4297	8	-0.6	420.2219	15.26	1	5194	HFX_Peptide_LFQ_DBPSN024_PAS840.raw	TRINITY_DN453_c7_g1.p1|TRINITY_DN453_c7_g1.p1|TRINITY_DN453_c7_g1.p1	1.16E+05
LNTEIPDTR	20.16	1057.5404	9	-0.8	529.777	21.69	1	11476	HFX_Peptide_LFQ_DBPSN024_PAS840.raw	TRINITY_DN3412_c0_g1.p1|TRINITY_DN3412_c0_g1.p1|TRINITY_DN3412_c0_g1.p1	3.51E+05
ALERWPT	20.16	871.4552	7	-0.4	436.7347	25	1	15551	HFX_Peptide_LFQ_DBPSN024_PAS840.raw	TRINITY_DN1031_c0_g1.p1|TRINITY_DN1031_c0_g1.p1|TRINITY_DN1031_c0_g1.p1	4.62E+06
LTVDV	20.14	545.3061	5	-0.7	546.313	39.06	1	29106	HFX_Peptide_LFQ_DBPSN024_PAS840.raw	TRINITY_DN1356_c0_g1.p1|TRINITY_DN1356_c0_g1.p1|TRINITY_DN1356_c0_g1.p1	2.56E+06
ITVDV	20.14	545.3061	5	-0.7	546.313	39.06	1	29106	HFX_Peptide_LFQ_DBPSN024_PAS840.raw	TRINITY_DN11955_c0_g1.p1|TRINITY_DN11955_c0_g1.p1|TRINITY_DN11955_c0_g1.p1:TRINITY_DN8475_c0_g4.p1|TRINITY_DN8475_c0_g4.p1|TRINITY_DN8475_c0_g4.p1	2.56E+06
LHATTT	20.13	642.3337	6	4	322.1754	25.42	1	16069	HFX_Peptide_LFQ_DBPSN024_PAS840.raw	TRINITY_DN17631_c2_g1.p1|TRINITY_DN17631_c2_g1.p1|TRINITY_DN17631_c2_g1.p1
VHVAAAP	20.13	663.3704	7	-1.7	332.6919	13.83	1	4237	HFX_Peptide_LFQ_DBPSN024_PAS840.raw	TRINITY_DN906_c0_g1.p1|TRINITY_DN906_c0_g1.p1|TRINITY_DN906_c0_g1.p1	6.34E+05
TGILLVK	20.12	742.4952	7	-1.8	372.2542	30.84	1	22457	HFX_Peptide_LFQ_DBPSN024_PAS840.raw	TRINITY_DN933_c0_g1.p1|TRINITY_DN933_c0_g1.p1|TRINITY_DN933_c0_g1.p1	4.76E+05
NFAFKDKY	20.12	1031.5076	8	-3.1	516.7595	21.78	1	11584	HFX_Peptide_LFQ_DBPSN024_PAS840.raw	TRINITY_DN1710_c2_g1.p1|TRINITY_DN1710_c2_g1.p1|TRINITY_DN1710_c2_g1.p1	1.42E+06
SLAPGAVAVP	20.12	880.5018	10	-2.2	441.2572	21.73	1	11523	HFX_Peptide_LFQ_DBPSN024_PAS840.raw	TRINITY_DN5898_c0_g1.p1|TRINITY_DN5898_c0_g1.p1|TRINITY_DN5898_c0_g1.p1	1.16E+06
EFPHVP	20.08	724.3544	6	-1	363.1841	25.63	1	16334	HFX_Peptide_LFQ_DBPSN024_PAS840.raw	TRINITY_DN12112_c0_g2.p1|TRINITY_DN12112_c0_g2.p1|TRINITY_DN12112_c0_g2.p1	3.91E+06
DAPPSDQAPVPPK	20.08	1317.6564	13	-3.4	659.8332	19.04	1	8502	HFX_Peptide_LFQ_DBPSN024_PAS840.raw	TRINITY_DN75_c1_g2.p1|TRINITY_DN75_c1_g2.p1|TRINITY_DN75_c1_g2.p1	3.61E+06
LSGAP	20.07	443.238	5	-3.3	444.2438	14.24	1	4498	HFX_Peptide_LFQ_DBPSN024_PAS840.raw	TRINITY_DN446_c0_g1.p1|TRINITY_DN446_c0_g1.p1|TRINITY_DN446_c0_g1.p1:TRINITY_DN3611_c0_g1.p1|TRINITY_DN3611_c0_g1.p1|TRINITY_DN3611_c0_g1.p1:TRINITY_DN6941_c0_g1.p1|TRINITY_DN6941_c0_g1.p1|TRINITY_DN6941_c0_g1.p1:TRINITY_DN2588_c0_g1.p1|TRINITY_DN2588_c0_g1.p1|TRINITY_DN2588_c0_g1.p1:TRINITY_DN4666_c0_g1.p1|TRINITY_DN4666_c0_g1.p1|TRINITY_DN4666_c0_g1.p1	7.65E+06
ISGAP	20.07	443.238	5	-3.3	444.2438	14.24	1	4498	HFX_Peptide_LFQ_DBPSN024_PAS840.raw		7.65E+06
SVNDLLNNK	20.07	1015.5298	9	-1.4	508.7715	24.19	1	14551	HFX_Peptide_LFQ_DBPSN024_PAS840.raw	TRINITY_DN746_c0_g1.p1|TRINITY_DN746_c0_g1.p1|TRINITY_DN746_c0_g1.p1	6.19E+05
VSPTSTISGP	20.06	944.4814	10	-14.6	473.2411	22.25	1	12144	HFX_Peptide_LFQ_DBPSN024_PAS840.raw	TRINITY_DN29887_c0_g2.p1|TRINITY_DN29887_c0_g2.p1|TRINITY_DN29887_c0_g2.p1	2.99E+05
KEETVEIK	20.04	974.5284	8	-2.3	488.2703	15.15	1	5115	HFX_Peptide_LFQ_DBPSN024_PAS840.raw	TRINITY_DN203_c0_g1.p1|TRINITY_DN203_c0_g1.p1|TRINITY_DN203_c0_g1.p1
ISNPPSASIP	20	981.5131	10	-14.8	491.7566	23.34	1	13509	HFX_Peptide_LFQ_DBPSN024_PAS840.raw	TRINITY_DN3081_c0_g1.p1|TRINITY_DN3081_c0_g1.p1|TRINITY_DN3081_c0_g1.p1	1.52E+05
KYGTKT	19.99	696.3806	6	-3.2	349.1965	35.96	1	26923	HFX_Peptide_LFQ_DBPSN024_PAS840.raw		4.44E+05
PLTPPPVP	19.99	816.4745	8	-1.8	409.2438	35.43	1	26518	HFX_Peptide_LFQ_DBPSN024_PAS840.raw	TRINITY_DN5673_c0_g1.p1|TRINITY_DN5673_c0_g1.p1|TRINITY_DN5673_c0_g1.p1	1.32E+06
VELAPSIP	19.97	824.4644	8	-3.1	413.2382	20.24	1	9782	HFX_Peptide_LFQ_DBPSN024_PAS840.raw		2.96E+05
DQNLDLVR	19.97	971.5036	8	-1	486.7586	26.61	1	17522	HFX_Peptide_LFQ_DBPSN024_PAS840.raw	TRINITY_DN961_c0_g1.p1|TRINITY_DN961_c0_g1.p1|TRINITY_DN961_c0_g1.p1	9.99E+06
HPSGKGTFTVP	19.97	1126.577	11	11.6	564.3023	34.54	1	25854	HFX_Peptide_LFQ_DBPSN024_PAS840.raw
TLGPGGPGGP	19.94	808.4079	10	3.9	405.2128	24.52	1	14964	HFX_Peptide_LFQ_DBPSN024_PAS840.raw	TRINITY_DN910_c0_g2.p1|TRINITY_DN910_c0_g2.p1|TRINITY_DN910_c0_g2.p1
LAAPSAPI	19.93	738.4276	8	-2.2	370.2202	31.99	1	23638	HFX_Peptide_LFQ_DBPSN024_PAS840.raw	TRINITY_DN2191_c0_g1.p1|TRINITY_DN2191_c0_g1.p1|TRINITY_DN2191_c0_g1.p1	3.87E+07
KPPDVNTLTYGP	19.93	1300.6663	12	7.6	651.3453	27.1	1	18122	HFX_Peptide_LFQ_DBPSN024_PAS840.raw
LIDDHFLFK	19.91	1146.6073	9	-2.7	574.3094	47.23	1	33576	HFX_Peptide_LFQ_DBPSN024_PAS840.raw	TRINITY_DN44_c0_g1.p1|TRINITY_DN44_c0_g1.p1|TRINITY_DN44_c0_g1.p1	4.46E+00
VKNPVK	19.9	683.433	6	-1.7	342.7232	23.88	1	14171	HFX_Peptide_LFQ_DBPSN024_PAS840.raw	TRINITY_DN1644_c0_g1.p1|TRINITY_DN1644_c0_g1.p1|TRINITY_DN1644_c0_g1.p1
PAGPVGLPG	19.89	763.4228	9	-2.6	382.7177	19.84	1	9336	HFX_Peptide_LFQ_DBPSN024_PAS840.raw	TRINITY_DN933_c0_g1.p1|TRINITY_DN933_c0_g1.p1|TRINITY_DN933_c0_g1.p1	2.69E+05
IMPLKPY	19.88	860.483	7	-1.2	431.2482	31.51	1	23149	HFX_Peptide_LFQ_DBPSN024_PAS840.raw	TRINITY_DN637_c0_g1.p1|TRINITY_DN637_c0_g1.p1|TRINITY_DN637_c0_g1.p1	4.25E+06
GGPEDVPH	19.86	806.3558	8	-7	404.1824	14.02	1	4363	HFX_Peptide_LFQ_DBPSN024_PAS840.raw	TRINITY_DN359_c1_g4.p1|TRINITY_DN359_c1_g4.p1|TRINITY_DN359_c1_g4.p1	1.61E+05
PPPPPPPP	19.84	794.4326	8	-1.3	398.2231	21.23	1	10926	HFX_Peptide_LFQ_DBPSN024_PAS840.raw	TRINITY_DN9566_c0_g1.p1|TRINITY_DN9566_c0_g1.p1|TRINITY_DN9566_c0_g1.p1:TRINITY_DN1265_c0_g1.p1|TRINITY_DN1265_c0_g1.p1|TRINITY_DN1265_c0_g1.p1:TRINITY_DN2509_c0_g1.p1|TRINITY_DN2509_c0_g1.p1|TRINITY_DN2509_c0_g1.p1:TRINITY_DN31256_c0_g1.p1|TRINITY_DN31256_c0_g1.p1|TRINITY_DN31256_c0_g1.p1:TRINITY_DN7495_c1_g2.p1|TRINITY_DN7495_c1_g2.p1|TRINITY_DN7495_c1_g2.p1:TRINITY_DN624_c1_g1.p1|TRINITY_DN624…	8.41E+05
VYAPH	19.83	585.2911	5	-1.7	293.6523	11.75	1	2956	HFX_Peptide_LFQ_DBPSN024_PAS840.raw	TRINITY_DN6776_c1_g1.p1|TRINITY_DN6776_c1_g1.p1|TRINITY_DN6776_c1_g1.p1:TRINITY_DN1312_c0_g5.p1|TRINITY_DN1312_c0_g5.p1|TRINITY_DN1312_c0_g5.p1	3.03E+06
LPLHGLY	19.82	811.4592	7	-1.2	406.7364	37.3	1	27903	HFX_Peptide_LFQ_DBPSN024_PAS840.raw	TRINITY_DN2836_c0_g1.p1|TRINITY_DN2836_c0_g1.p1|TRINITY_DN2836_c0_g1.p1	1.02E+07
APGPGGP	19.82	551.2703	7	5.5	552.2806	39.4	1	29311	HFX_Peptide_LFQ_DBPSN024_PAS840.raw	TRINITY_DN453_c7_g1.p1|TRINITY_DN453_c7_g1.p1|TRINITY_DN453_c7_g1.p1	3.10E+07
VPKNPP	19.8	650.3751	6	4.4	326.1963	37.53	1	28072	HFX_Peptide_LFQ_DBPSN024_PAS840.raw	TRINITY_DN188_c0_g1.p1|TRINITY_DN188_c0_g1.p1|TRINITY_DN188_c0_g1.p1
PHFVLET	19.79	841.4333	7	-1.4	421.7234	30.61	1	22220	HFX_Peptide_LFQ_DBPSN024_PAS840.raw	TRINITY_DN4223_c0_g3.p1|TRINITY_DN4223_c0_g3.p1|TRINITY_DN4223_c0_g3.p1	1.48E+06
PAPPTPPAAE	19.78	946.476	10	-3.4	474.2436	21.9	1	11732	HFX_Peptide_LFQ_DBPSN024_PAS840.raw	TRINITY_DN1938_c0_g1.p1|TRINITY_DN1938_c0_g1.p1|TRINITY_DN1938_c0_g1.p1	1.67E+06
IGHVP	19.76	521.2961	5	-0.3	261.6553	11.93	1	3053	HFX_Peptide_LFQ_DBPSN024_PAS840.raw		1.00E+05
LGHVP	19.76	521.2961	5	-0.3	261.6553	11.93	1	3053	HFX_Peptide_LFQ_DBPSN024_PAS840.raw	TRINITY_DN1863_c0_g1.p1|TRINITY_DN1863_c0_g1.p1|TRINITY_DN1863_c0_g1.p1	1.00E+05
VQRGLPSP	19.74	852.4817	8	13.5	427.2539	55.31	1	37698	HFX_Peptide_LFQ_DBPSN024_PAS840.raw	TRINITY_DN17430_c0_g1.p1|TRINITY_DN17430_c0_g1.p1|TRINITY_DN17430_c0_g1.p1
PLLHLSP	19.71	775.4592	7	-1.7	388.7362	30.17	1	21724	HFX_Peptide_LFQ_DBPSN024_PAS840.raw		2.26E+06
KILVP	19.7	568.3948	5	-1.1	285.2043	26.64	1	17568	HFX_Peptide_LFQ_DBPSN024_PAS840.raw	TRINITY_DN406_c0_g1.p1|TRINITY_DN406_c0_g1.p1|TRINITY_DN406_c0_g1.p1	3.63E+06
KIIVP	19.7	568.3948	5	-1.1	285.2043	26.64	1	17568	HFX_Peptide_LFQ_DBPSN024_PAS840.raw	TRINITY_DN1806_c0_g2.p1|TRINITY_DN1806_c0_g2.p1|TRINITY_DN1806_c0_g2.p1	3.63E+06
KLIVP	19.7	568.3948	5	-1.1	285.2043	26.64	1	17568	HFX_Peptide_LFQ_DBPSN024_PAS840.raw		3.63E+06
KLLVP	19.7	568.3948	5	-1.1	285.2043	26.64	1	17568	HFX_Peptide_LFQ_DBPSN024_PAS840.raw		3.63E+06
LFRLP	19.69	644.4009	5	-2	323.2071	26.24	1	17069	HFX_Peptide_LFQ_DBPSN024_PAS840.raw		3.72E+06
LFRIP	19.69	644.4009	5	-2	323.2071	26.24	1	17069	HFX_Peptide_LFQ_DBPSN024_PAS840.raw	TRINITY_DN2888_c0_g1.p1|TRINITY_DN2888_c0_g1.p1|TRINITY_DN2888_c0_g1.p1	3.72E+06
IFRIP	19.69	644.4009	5	-2	323.2071	26.24	1	17069	HFX_Peptide_LFQ_DBPSN024_PAS840.raw		3.72E+06
YGYGYGLGGLGH	19.69	1212.5564	12	-1.8	607.2844	39.56	1	29410	HFX_Peptide_LFQ_DBPSN024_PAS840.raw	TRINITY_DN1038_c0_g1.p1|TRINITY_DN1038_c0_g1.p1|TRINITY_DN1038_c0_g1.p1
PELTLPLVPE	19.66	1106.6223	10	-0.7	554.3181	44.68	1	32269	HFX_Peptide_LFQ_DBPSN024_PAS840.raw	TRINITY_DN7561_c0_g1.p1|TRINITY_DN7561_c0_g1.p1|TRINITY_DN7561_c0_g1.p1	1.37E+06
NLEPVR	19.65	726.4024	6	3.1	364.2096	23.19	1	13322	HFX_Peptide_LFQ_DBPSN024_PAS840.raw	TRINITY_DN5480_c0_g3.p1|TRINITY_DN5480_c0_g3.p1|TRINITY_DN5480_c0_g3.p1
FGSTLLDVIQS	19.65	1178.6183	11	-0.2	590.3163	69.5	1	44608	HFX_Peptide_LFQ_DBPSN024_PAS840.raw	TRINITY_DN44_c0_g1.p1|TRINITY_DN44_c0_g1.p1|TRINITY_DN44_c0_g1.p1	3.64E+06
KSSKR	19.64	604.3656	5	4.7	303.1915	30.43	1	22023	HFX_Peptide_LFQ_DBPSN024_PAS840.raw	TRINITY_DN1725_c0_g1.p1|TRINITY_DN1725_c0_g1.p1|TRINITY_DN1725_c0_g1.p1	4.37E+05
ELELLK	19.64	743.4429	6	13.3	372.7337	26.97	1	17979	HFX_Peptide_LFQ_DBPSN024_PAS840.raw	TRINITY_DN18501_c0_g1.p1|TRINITY_DN18501_c0_g1.p1|TRINITY_DN18501_c0_g1.p1	1.24E+06
ELEILK	19.64	743.4429	6	13.3	372.7337	26.97	1	17979	HFX_Peptide_LFQ_DBPSN024_PAS840.raw		1.24E+06
ELELIK	19.64	743.4429	6	13.3	372.7337	26.97	1	17979	HFX_Peptide_LFQ_DBPSN024_PAS840.raw	TRINITY_DN7993_c0_g1.p1|TRINITY_DN7993_c0_g1.p1|TRINITY_DN7993_c0_g1.p1	1.24E+06
EIELLK	19.64	743.4429	6	13.3	372.7337	26.97	1	17979	HFX_Peptide_LFQ_DBPSN024_PAS840.raw		1.24E+06
EIELIK	19.64	743.4429	6	13.3	372.7337	26.97	1	17979	HFX_Peptide_LFQ_DBPSN024_PAS840.raw		1.24E+06
GRPGPVGP	19.63	735.4027	8	-13.8	368.7036	28.35	1	19612	HFX_Peptide_LFQ_DBPSN024_PAS840.raw	TRINITY_DN933_c0_g1.p1|TRINITY_DN933_c0_g1.p1|TRINITY_DN933_c0_g1.p1	1.72E+06
IDDIF	19.61	621.301	5	-6.4	622.3043	64.36	1	41947	HFX_Peptide_LFQ_DBPSN024_PAS840.raw	TRINITY_DN1312_c0_g5.p1|TRINITY_DN1312_c0_g5.p1|TRINITY_DN1312_c0_g5.p1
LDDIF	19.61	621.301	5	-6.4	622.3043	64.36	1	41947	HFX_Peptide_LFQ_DBPSN024_PAS840.raw	TRINITY_DN3960_c0_g1.p1|TRINITY_DN3960_c0_g1.p1|TRINITY_DN3960_c0_g1.p1
LDDLF	19.61	621.301	5	-6.4	622.3043	64.36	1	41947	HFX_Peptide_LFQ_DBPSN024_PAS840.raw
RLLLPGELAK	19.61	1108.6968	10	-11	555.3495	32.68	1	24290	HFX_Peptide_LFQ_DBPSN024_PAS840.raw	TRINITY_DN40227_c0_g1.p1|TRINITY_DN40227_c0_g1.p1|TRINITY_DN40227_c0_g1.p1
PADVPAPV	19.59	764.4068	8	0.4	383.2108	28.41	1	19682	HFX_Peptide_LFQ_DBPSN024_PAS840.raw	TRINITY_DN1704_c0_g1.p1|TRINITY_DN1704_c0_g1.p1|TRINITY_DN1704_c0_g1.p1	1.17E+06
YNPPPQPQ	19.59	939.445	8	-3.8	470.728	16.7	1	6350	HFX_Peptide_LFQ_DBPSN024_PAS840.raw	TRINITY_DN1053_c0_g1.p1|TRINITY_DN1053_c0_g1.p1|TRINITY_DN1053_c0_g1.p1	6.57E+05
FSYLSPEGH	19.57	1035.4661	9	1.3	518.741	29.42	1	20858	HFX_Peptide_LFQ_DBPSN024_PAS840.raw	TRINITY_DN3637_c0_g1.p1|TRINITY_DN3637_c0_g1.p1|TRINITY_DN3637_c0_g1.p1	7.59E+05
YGGGLPGYR	19.56	938.461	9	-0.8	470.2374	22.15	1	12028	HFX_Peptide_LFQ_DBPSN024_PAS840.raw		7.94E+06
GYLPAFPP	19.55	860.4432	8	-0.4	431.2287	39.99	1	29678	HFX_Peptide_LFQ_DBPSN024_PAS840.raw
RAAPSP	19.55	597.3234	6	5.6	299.6707	28.86	1	20204	HFX_Peptide_LFQ_DBPSN024_PAS840.raw	TRINITY_DN29887_c0_g1.p1|TRINITY_DN29887_c0_g1.p1|TRINITY_DN29887_c0_g1.p1
TINVGGP	19.54	656.3493	7	-3.1	329.1809	15.75	1	5561	HFX_Peptide_LFQ_DBPSN024_PAS840.raw
KPHPFT	19.54	725.386	6	11.4	363.7044	22.64	1	12639	HFX_Peptide_LFQ_DBPSN024_PAS840.raw
LNEIH	19.52	624.3231	5	-2.3	313.1681	12.41	1	3334	HFX_Peptide_LFQ_DBPSN024_PAS840.raw	TRINITY_DN730_c0_g1.p1|TRINITY_DN730_c0_g1.p1|TRINITY_DN730_c0_g1.p1	5.03E+05
LNELH	19.52	624.3231	5	-2.3	313.1681	12.41	1	3334	HFX_Peptide_LFQ_DBPSN024_PAS840.raw		5.03E+05
GGVPGVGVPGGVP	19.51	1047.5713	13	-1	524.7924	44.27	1	32051	HFX_Peptide_LFQ_DBPSN024_PAS840.raw	TRINITY_DN2723_c0_g1.p1|TRINITY_DN2723_c0_g1.p1|TRINITY_DN2723_c0_g1.p1	3.42E+06
VPPNEFL	19.51	814.4225	7	-13.9	408.2129	34.89	1	26094	HFX_Peptide_LFQ_DBPSN024_PAS840.raw
LGGFVP	19.51	588.3271	6	-4.4	589.3318	54.46	1	37280	HFX_Peptide_LFQ_DBPSN024_PAS840.raw		5.68E+05
LMYPVP	19.49	718.3724	6	-5.5	360.1915	26.42	1	17294	HFX_Peptide_LFQ_DBPSN024_PAS840.raw	TRINITY_DN1520_c0_g1.p1|TRINITY_DN1520_c0_g1.p1|TRINITY_DN1520_c0_g1.p1	1.29E+05
IPATPVAP	19.48	764.4432	8	-3.9	383.2274	28.02	1	19220	HFX_Peptide_LFQ_DBPSN024_PAS840.raw	TRINITY_DN1263_c2_g1.p1|TRINITY_DN1263_c2_g1.p1|TRINITY_DN1263_c2_g1.p1	2.28E+06
DIIAFKPP	19.48	899.5116	8	-3.5	450.7615	49.81	1	34867	HFX_Peptide_LFQ_DBPSN024_PAS840.raw		8.83E+05
EAILP	19.46	541.3112	5	-0.2	542.3183	62.71	1	41159	HFX_Peptide_LFQ_DBPSN024_PAS840.raw		2.29E+07
EALLP	19.46	541.3112	5	-0.2	542.3183	62.71	1	41159	HFX_Peptide_LFQ_DBPSN024_PAS840.raw	TRINITY_DN39747_c0_g1.p1|TRINITY_DN39747_c0_g1.p1|TRINITY_DN39747_c0_g1.p1:TRINITY_DN30159_c3_g2.p1|TRINITY_DN30159_c3_g2.p1|TRINITY_DN30159_c3_g2.p1:TRINITY_DN579_c0_g1.p1|TRINITY_DN579_c0_g1.p1|TRINITY_DN579_c0_g1.p1	2.29E+07
EALIP	19.46	541.3112	5	-0.2	542.3183	62.71	1	41159	HFX_Peptide_LFQ_DBPSN024_PAS840.raw	TRINITY_DN33764_c0_g1.p1|TRINITY_DN33764_c0_g1.p1|TRINITY_DN33764_c0_g1.p1	2.29E+07
EAIIP	19.46	541.3112	5	-0.2	542.3183	62.71	1	41159	HFX_Peptide_LFQ_DBPSN024_PAS840.raw		2.29E+07
LPGGEGPPGIP	19.46	989.5181	11	-0.8	495.766	34.56	1	25863	HFX_Peptide_LFQ_DBPSN024_PAS840.raw	TRINITY_DN948_c0_g1.p1|TRINITY_DN948_c0_g1.p1|TRINITY_DN948_c0_g1.p1
PVSSLP	19.46	598.3326	6	-1.4	599.339	62.07	1	40869	HFX_Peptide_LFQ_DBPSN024_PAS840.raw	TRINITY_DN1415_c0_g1.p1|TRINITY_DN1415_c0_g1.p1|TRINITY_DN1415_c0_g1.p1	2.67E+06
PVSSIP	19.46	598.3326	6	-1.4	599.339	62.07	1	40869	HFX_Peptide_LFQ_DBPSN024_PAS840.raw		2.67E+06
GAPGVPGLP	19.44	763.4228	9	-2.8	382.7176	19.45	1	8920	HFX_Peptide_LFQ_DBPSN024_PAS840.raw	TRINITY_DN948_c0_g1.p1|TRINITY_DN948_c0_g1.p1|TRINITY_DN948_c0_g1.p1
TAPPVGVP	19.44	736.4119	8	-3	369.2121	35.84	1	26832	HFX_Peptide_LFQ_DBPSN024_PAS840.raw	TRINITY_DN1461_c0_g4.p1|TRINITY_DN1461_c0_g4.p1|TRINITY_DN1461_c0_g4.p1
PPRPP	19.42	562.3227	5	3.1	282.1695	67.29	1	43459	HFX_Peptide_LFQ_DBPSN024_PAS840.raw	TRINITY_DN637_c0_g1.p1|TRINITY_DN637_c0_g1.p1|TRINITY_DN637_c0_g1.p1:TRINITY_DN453_c7_g1.p1|TRINITY_DN453_c7_g1.p1|TRINITY_DN453_c7_g1.p1:TRINITY_DN716_c0_g1.p1|TRINITY_DN716_c0_g1.p1|TRINITY_DN716_c0_g1.p1:TRINITY_DN624_c1_g1.p1|TRINITY_DN624_c1_g1.p1|TRINITY_DN624_c1_g1.p1:TRINITY_DN4730_c0_g1.p1|TRINITY_DN4730_c0_g1.p1|TRINITY_DN4730_c0_g1.p1:TRINITY_DN15681_c1_g1.p1|TRINITY_DN15681_c1_g1.p1|T…
APVVAAAAP	19.42	765.4385	9	-2.7	383.7255	29.16	1	20554	HFX_Peptide_LFQ_DBPSN024_PAS840.raw		1.54E+06
KSFSNIGF	19.42	898.4548	8	-2.8	450.2334	41.54	1	30602	HFX_Peptide_LFQ_DBPSN024_PAS840.raw
KCPNVP	19.42	656.3315	6	-7.7	329.1705	14.62	1	4753	HFX_Peptide_LFQ_DBPSN024_PAS840.raw	TRINITY_DN3453_c1_g2.p1|TRINITY_DN3453_c1_g2.p1|TRINITY_DN3453_c1_g2.p1	5.90E+05
SKTIYDVSVTSGP	19.41	1352.6824	13	7	677.3532	18.11	1	7611	HFX_Peptide_LFQ_DBPSN024_PAS840.raw		1.57E+06
ETLPEPVP	19.4	880.4542	8	-1.3	441.2338	24.65	1	15122	HFX_Peptide_LFQ_DBPSN024_PAS840.raw		4.65E+06
LTLKYPI	19.37	846.5215	7	-1.5	424.2674	45.5	1	32699	HFX_Peptide_LFQ_DBPSN024_PAS840.raw	TRINITY_DN2642_c0_g2.p1|TRINITY_DN2642_c0_g2.p1|TRINITY_DN2642_c0_g2.p1	2.19E+06
SNIPSGPPIKPG	19.37	1162.6345	12	-1.2	582.3239	26.18	1	16997	HFX_Peptide_LFQ_DBPSN024_PAS840.raw	TRINITY_DN1076_c0_g1.p1|TRINITY_DN1076_c0_g1.p1|TRINITY_DN1076_c0_g1.p1	3.41E+05
GLDHLIEYL	19.37	1071.5601	9	13	536.7943	34.78	1	26007	HFX_Peptide_LFQ_DBPSN024_PAS840.raw	TRINITY_DN10723_c0_g1.p1|TRINITY_DN10723_c0_g1.p1|TRINITY_DN10723_c0_g1.p1	3.35E+07
DGVPIVPGPDVH	19.36	1200.6139	12	3.9	601.3166	44.3	1	32069	HFX_Peptide_LFQ_DBPSN024_PAS840.raw	TRINITY_DN309_c0_g1.p1|TRINITY_DN309_c0_g1.p1|TRINITY_DN309_c0_g1.p1	9.01E+05
GATPNPP	19.36	652.318	7	-1.7	327.1657	13.24	1	3856	HFX_Peptide_LFQ_DBPSN024_PAS840.raw	TRINITY_DN480_c0_g1.p1|TRINITY_DN480_c0_g1.p1|TRINITY_DN480_c0_g1.p1
PVPVPPA	19.34	675.3955	7	-2.6	338.7042	28.49	1	19776	HFX_Peptide_LFQ_DBPSN024_PAS840.raw	TRINITY_DN406_c0_g1.p1|TRINITY_DN406_c0_g1.p1|TRINITY_DN406_c0_g1.p1:TRINITY_DN5480_c0_g1.p1|TRINITY_DN5480_c0_g1.p1|TRINITY_DN5480_c0_g1.p1	4.51E+06
PAFPVH	19.34	666.3489	6	-0.3	334.1816	26.83	1	17797	HFX_Peptide_LFQ_DBPSN024_PAS840.raw		2.77E+05
PLIAPH	19.33	646.3802	6	0.4	324.1975	28.28	1	19530	HFX_Peptide_LFQ_DBPSN024_PAS840.raw		6.73E+05
PLLAPH	19.33	646.3802	6	0.4	324.1975	28.28	1	19530	HFX_Peptide_LFQ_DBPSN024_PAS840.raw		6.73E+05
SPPTPRPPYD	19.33	1125.5454	10	-2.1	563.7788	21.45	1	11193	HFX_Peptide_LFQ_DBPSN024_PAS840.raw	TRINITY_DN408_c0_g1.p1|TRINITY_DN408_c0_g1.p1|TRINITY_DN408_c0_g1.p1	3.50E+06
YYQPPQNSI	19.32	1108.5189	9	-1.2	555.2661	28.55	1	19845	HFX_Peptide_LFQ_DBPSN024_PAS840.raw	TRINITY_DN1053_c0_g1.p1|TRINITY_DN1053_c0_g1.p1|TRINITY_DN1053_c0_g1.p1	1.33E+06
INPLPVPK	19.31	876.5433	8	-1.5	439.2783	29.62	1	21082	HFX_Peptide_LFQ_DBPSN024_PAS840.raw	TRINITY_DN3351_c0_g2.p1|TRINITY_DN3351_c0_g2.p1|TRINITY_DN3351_c0_g2.p1	2.92E+06
MFKPPPP	19.31	812.4254	7	-7.5	407.2169	33.55	1	25065	HFX_Peptide_LFQ_DBPSN024_PAS840.raw		8.84E+06
SFTAPPPP	19.29	812.4068	8	-3.6	407.2092	32.04	1	23686	HFX_Peptide_LFQ_DBPSN024_PAS840.raw		2.13E+05
YVHGFY	19.26	784.3544	6	0	393.1844	23.66	1	13917	HFX_Peptide_LFQ_DBPSN024_PAS840.raw	TRINITY_DN637_c0_g1.p1|TRINITY_DN637_c0_g1.p1|TRINITY_DN637_c0_g1.p1	2.76E+06
APLHFPR	19.25	836.4657	7	-2.3	419.2392	25.9	1	16655	HFX_Peptide_LFQ_DBPSN024_PAS840.raw	TRINITY_DN3081_c0_g1.p1|TRINITY_DN3081_c0_g1.p1|TRINITY_DN3081_c0_g1.p1	1.76E+06
DVIDFIRQQ	19.23	1132.5876	9	1.1	567.3017	52.75	1	36435	HFX_Peptide_LFQ_DBPSN024_PAS840.raw	TRINITY_DN637_c0_g1.p1|TRINITY_DN637_c0_g1.p1|TRINITY_DN637_c0_g1.p1	6.26E+05
SQPRPPIQKPS	19.23	1233.6829	11	1.6	617.8497	14.13	1	4431	HFX_Peptide_LFQ_DBPSN024_PAS840.raw	TRINITY_DN6461_c0_g1.p1|TRINITY_DN6461_c0_g1.p1|TRINITY_DN6461_c0_g1.p1	3.36E+05
YLPPESPHKY	19.23	1229.608	10	-1.7	615.8102	17.39	1	6964	HFX_Peptide_LFQ_DBPSN024_PAS840.raw	TRINITY_DN749_c0_g1.p1|TRINITY_DN749_c0_g1.p1|TRINITY_DN749_c0_g1.p1	5.53E+05
EVPVDRP	19.2	810.4235	7	0.1	406.2191	22.75	1	12772	HFX_Peptide_LFQ_DBPSN024_PAS840.raw	TRINITY_DN36685_c0_g1.p1|TRINITY_DN36685_c0_g1.p1|TRINITY_DN36685_c0_g1.p1	6.92E+05
EIVMNDPK	19.2	944.4637	8	13.5	473.2455	47.54	1	33732	HFX_Peptide_LFQ_DBPSN024_PAS840.raw		6.12E+06
YLPVSRETY	19.2	1126.5658	9	-1.2	564.2895	24.67	1	15152	HFX_Peptide_LFQ_DBPSN024_PAS840.raw	TRINITY_DN1415_c0_g1.p1|TRINITY_DN1415_c0_g1.p1|TRINITY_DN1415_c0_g1.p1	3.99E+06
LPVDHGDP	19.19	848.4028	8	5.7	425.2111	30.63	1	22238	HFX_Peptide_LFQ_DBPSN024_PAS840.raw		5.24E+05
LTYFNP	19.13	753.3698	6	12.5	377.6969	23.88	1	14169	HFX_Peptide_LFQ_DBPSN024_PAS840.raw		9.19E+05
VEDVLLTP	19.11	884.4855	8	-1.3	443.2495	53.54	1	36830	HFX_Peptide_LFQ_DBPSN024_PAS840.raw
YAAHVPAVP	19.11	923.4865	9	-0.2	462.7504	27.52	1	18628	HFX_Peptide_LFQ_DBPSN024_PAS840.raw	TRINITY_DN4390_c0_g1.p2|TRINITY_DN4390_c0_g1.p2|TRINITY_DN4390_c0_g1.p2	2.86E+06
ANQVGPWIER	19.11	1168.5989	10	5.8	585.3101	28.83	1	20173	HFX_Peptide_LFQ_DBPSN024_PAS840.raw	TRINITY_DN231_c0_g1.p1|TRINITY_DN231_c0_g1.p1|TRINITY_DN231_c0_g1.p1
ATFIST	19.1	638.3275	6	0.6	320.1712	11.06	1	2590	HFX_Peptide_LFQ_DBPSN024_PAS840.raw
HPVYGP	19.09	668.3282	6	-1.6	335.1708	22.62	1	12612	HFX_Peptide_LFQ_DBPSN024_PAS840.raw		4.95E+05
GSNSGI	19.09	533.2445	6	5.6	534.2548	61.74	1	40707	HFX_Peptide_LFQ_DBPSN024_PAS840.raw		4.69E+06
YLPPPPPR	19.09	935.5228	8	9.6	468.7732	19.44	1	8906	HFX_Peptide_LFQ_DBPSN024_PAS840.raw	TRINITY_DN28325_c0_g2.p1|TRINITY_DN28325_c0_g2.p1|TRINITY_DN28325_c0_g2.p1	1.56E+07
IPGDPGLP	19.08	764.4068	8	0.8	383.211	35.07	1	26242	HFX_Peptide_LFQ_DBPSN024_PAS840.raw		7.51E+05
KAFAF	19.08	582.3165	5	-1.4	292.1651	25.99	1	16762	HFX_Peptide_LFQ_DBPSN024_PAS840.raw	TRINITY_DN9738_c0_g1.p1|TRINITY_DN9738_c0_g1.p1|TRINITY_DN9738_c0_g1.p1	1.09E+06
LRPDAPEPP	19.07	990.5134	9	-0.3	496.2638	20.56	1	10140	HFX_Peptide_LFQ_DBPSN024_PAS840.raw	TRINITY_DN446_c0_g1.p1|TRINITY_DN446_c0_g1.p1|TRINITY_DN446_c0_g1.p1	1.31E+06
LGGGPVQH	19.07	763.3976	8	0	382.7061	12.58	1	3437	HFX_Peptide_LFQ_DBPSN024_PAS840.raw	TRINITY_DN437_c0_g1.p1|TRINITY_DN437_c0_g1.p1|TRINITY_DN437_c0_g1.p1	4.33E+04
VSLDVIDGLP	19.07	1026.5597	10	-3.8	514.2852	35.26	1	26387	HFX_Peptide_LFQ_DBPSN024_PAS840.raw	TRINITY_DN37923_c0_g1.p1|TRINITY_DN37923_c0_g1.p1|TRINITY_DN37923_c0_g1.p1	1.03E+07
GEFERPQPH	19.06	1095.5098	9	1.6	548.7631	13.07	1	3741	HFX_Peptide_LFQ_DBPSN024_PAS840.raw	TRINITY_DN1649_c0_g1.p1|TRINITY_DN1649_c0_g1.p1|TRINITY_DN1649_c0_g1.p1
PFGPW	19.05	602.2853	5	-2.3	302.1492	43.08	1	31455	HFX_Peptide_LFQ_DBPSN024_PAS840.raw	TRINITY_DN223_c0_g1.p1|TRINITY_DN223_c0_g1.p1|TRINITY_DN223_c0_g1.p1
PPGPGRPP	19.05	773.4184	8	-3.3	387.7152	19.59	1	9063	HFX_Peptide_LFQ_DBPSN024_PAS840.raw	TRINITY_DN174_c0_g1.p1|TRINITY_DN174_c0_g1.p1|TRINITY_DN174_c0_g1.p1	6.62E+05
VHAPP	19.03	519.2805	5	-3.7	520.2859	64.54	1	42032	HFX_Peptide_LFQ_DBPSN024_PAS840.raw	TRINITY_DN2138_c0_g1.p1|TRINITY_DN2138_c0_g1.p1|TRINITY_DN2138_c0_g1.p1	1.01E+07
SKPLPPPPAPQ	19.03	1127.6338	11	-1.9	564.8231	19.72	1	9203	HFX_Peptide_LFQ_DBPSN024_PAS840.raw		2.68E+06
VEGKMVPCIN	19.03	1088.5359	10	12	545.2817	38.49	1	28758	HFX_Peptide_LFQ_DBPSN024_PAS840.raw	TRINITY_DN1888_c0_g3.p1|TRINITY_DN1888_c0_g3.p1|TRINITY_DN1888_c0_g3.p1	3.31E+06
AILPPSRP	19.03	849.5072	8	0	425.7609	23.1	1	13217	HFX_Peptide_LFQ_DBPSN024_PAS840.raw	TRINITY_DN2822_c0_g1.p1|TRINITY_DN2822_c0_g1.p1|TRINITY_DN2822_c0_g1.p1
SVPPPP	19.03	592.322	6	-1.7	593.3283	49.62	1	34774	HFX_Peptide_LFQ_DBPSN024_PAS840.raw	TRINITY_DN2223_c0_g1.p1|TRINITY_DN2223_c0_g1.p1|TRINITY_DN2223_c0_g1.p1:TRINITY_DN1725_c0_g1.p1|TRINITY_DN1725_c0_g1.p1|TRINITY_DN1725_c0_g1.p1:TRINITY_DN37961_c0_g1.p1|TRINITY_DN37961_c0_g1.p1|TRINITY_DN37961_c0_g1.p1	3.69E+05
IVNGVPADTPEVA	19.02	1280.6611	13	-1.6	641.3368	37.26	1	27879	HFX_Peptide_LFQ_DBPSN024_PAS840.raw	TRINITY_DN1412_c0_g1.p1|TRINITY_DN1412_c0_g1.p1|TRINITY_DN1412_c0_g1.p1	8.55E+05
LVNGVPADTPEVA	19.02	1280.6611	13	-1.6	641.3368	37.26	1	27879	HFX_Peptide_LFQ_DBPSN024_PAS840.raw	TRINITY_DN7093_c0_g1.p1|TRINITY_DN7093_c0_g1.p1|TRINITY_DN7093_c0_g1.p1:TRINITY_DN6776_c1_g1.p1|TRINITY_DN6776_c1_g1.p1|TRINITY_DN6776_c1_g1.p1	8.55E+05
SQPGFPR	19.02	787.3976	7	-2.7	394.705	17.26	1	6842	HFX_Peptide_LFQ_DBPSN024_PAS840.raw	TRINITY_DN649_c0_g1.p1|TRINITY_DN649_c0_g1.p1|TRINITY_DN649_c0_g1.p1	3.58E+05
SSKKR	19.02	604.3656	5	3.8	303.1912	27.87	1	19049	HFX_Peptide_LFQ_DBPSN024_PAS840.raw	TRINITY_DN547_c0_g1.p1|TRINITY_DN547_c0_g1.p1|TRINITY_DN547_c0_g1.p1:TRINITY_DN5244_c0_g1.p1|TRINITY_DN5244_c0_g1.p1|TRINITY_DN5244_c0_g1.p1	3.78E+05
GYALPHAI	19.01	840.4493	8	-1.1	421.2315	33.78	1	25273	HFX_Peptide_LFQ_DBPSN024_PAS840.raw	TRINITY_DN2642_c0_g2.p1|TRINITY_DN2642_c0_g2.p1|TRINITY_DN2642_c0_g2.p1	5.44E+06
GFAGDDAPRAV	19.01	1074.5094	11	0.7	538.2623	22.33	1	12244	HFX_Peptide_LFQ_DBPSN024_PAS840.raw	TRINITY_DN2642_c0_g2.p1|TRINITY_DN2642_c0_g2.p1|TRINITY_DN2642_c0_g2.p1	9.86E+05
QPPRF	18.99	643.3442	5	-1	322.679	23.46	1	13663	HFX_Peptide_LFQ_DBPSN024_PAS840.raw	TRINITY_DN309_c0_g1.p1|TRINITY_DN309_c0_g1.p1|TRINITY_DN309_c0_g1.p1	5.44E+05
RGQPPNIPLLPF	18.99	1347.7662	12	0.3	674.8906	70.2	1	44931	HFX_Peptide_LFQ_DBPSN024_PAS840.raw	TRINITY_DN1806_c0_g1.p1|TRINITY_DN1806_c0_g1.p1|TRINITY_DN1806_c0_g1.p1	2.34E+05
STLDIPR	18.97	800.4392	7	-0.4	401.2267	23.5	1	13710	HFX_Peptide_LFQ_DBPSN024_PAS840.raw	TRINITY_DN309_c0_g1.p1|TRINITY_DN309_c0_g1.p1|TRINITY_DN309_c0_g1.p1	2.25E+06
KLLVF	18.97	618.4105	5	-2	310.2119	42.5	1	31126	HFX_Peptide_LFQ_DBPSN024_PAS840.raw	TRINITY_DN1076_c0_g1.p1|TRINITY_DN1076_c0_g1.p1|TRINITY_DN1076_c0_g1.p1
KLIVF	18.97	618.4105	5	-2	310.2119	42.5	1	31126	HFX_Peptide_LFQ_DBPSN024_PAS840.raw	TRINITY_DN10267_c0_g2.p1|TRINITY_DN10267_c0_g2.p1|TRINITY_DN10267_c0_g2.p1
KILVF	18.97	618.4105	5	-2	310.2119	42.5	1	31126	HFX_Peptide_LFQ_DBPSN024_PAS840.raw	TRINITY_DN1725_c0_g1.p1|TRINITY_DN1725_c0_g1.p1|TRINITY_DN1725_c0_g1.p1
KIIVF	18.97	618.4105	5	-2	310.2119	42.5	1	31126	HFX_Peptide_LFQ_DBPSN024_PAS840.raw	TRINITY_DN2647_c1_g1.p1|TRINITY_DN2647_c1_g1.p1|TRINITY_DN2647_c1_g1.p1
SVNALP	18.97	599.3279	6	5.8	300.6729	34.17	1	25597	HFX_Peptide_LFQ_DBPSN024_PAS840.raw	TRINITY_DN174_c0_g1.p1|TRINITY_DN174_c0_g1.p1|TRINITY_DN174_c0_g1.p1
LLCEETIP	18.97	916.4575	8	-1.4	459.2354	29.57	1	21024	HFX_Peptide_LFQ_DBPSN024_PAS840.raw	TRINITY_DN1566_c1_g1.p1|TRINITY_DN1566_c1_g1.p1|TRINITY_DN1566_c1_g1.p1	6.53E+05
YYDRPF	18.96	859.3864	6	-0.3	430.7003	28.38	1	19652	HFX_Peptide_LFQ_DBPSN024_PAS840.raw	TRINITY_DN296_c0_g2.p1|TRINITY_DN296_c0_g2.p1|TRINITY_DN296_c0_g2.p1	6.66E+05
PAPVFPT	18.96	727.3904	7	-1.3	364.702	29.7	1	21179	HFX_Peptide_LFQ_DBPSN024_PAS840.raw	TRINITY_DN2223_c0_g1.p1|TRINITY_DN2223_c0_g1.p1|TRINITY_DN2223_c0_g1.p1	2.84E+05
VFPPPLPT	18.96	866.4902	8	-2.2	434.2514	57.98	1	39015	HFX_Peptide_LFQ_DBPSN024_PAS840.raw	TRINITY_DN49_c0_g1.p1|TRINITY_DN49_c0_g1.p1|TRINITY_DN49_c0_g1.p1	3.66E+07
GLDGIPGMDGIP	18.92	1140.5485	12	5.8	571.2848	28.04	1	19251	HFX_Peptide_LFQ_DBPSN024_PAS840.raw		7.34E+05
RAGVAFF	18.91	766.4126	7	10.6	384.2177	38.4	1	28694	HFX_Peptide_LFQ_DBPSN024_PAS840.raw		9.30E+05
DIVKLGGLP	18.9	910.5487	9	-0.8	456.2812	28.61	1	19919	HFX_Peptide_LFQ_DBPSN024_PAS840.raw	TRINITY_DN5608_c0_g1.p1|TRINITY_DN5608_c0_g1.p1|TRINITY_DN5608_c0_g1.p1	9.01E+06
PVLPPP	18.9	618.3741	6	-3	310.1934	23.73	1	14001	HFX_Peptide_LFQ_DBPSN024_PAS840.raw	TRINITY_DN29991_c0_g1.p1|TRINITY_DN29991_c0_g1.p1|TRINITY_DN29991_c0_g1.p1	4.80E+05
PVIPPP	18.9	618.3741	6	-3	310.1934	23.73	1	14001	HFX_Peptide_LFQ_DBPSN024_PAS840.raw	TRINITY_DN380_c0_g1.p1|TRINITY_DN380_c0_g1.p1|TRINITY_DN380_c0_g1.p1:TRINITY_DN10110_c0_g3.p1|TRINITY_DN10110_c0_g3.p1|TRINITY_DN10110_c0_g3.p1	4.80E+05
APVAVHAPV	18.9	859.4916	9	-2.1	430.7522	34.55	1	25858	HFX_Peptide_LFQ_DBPSN024_PAS840.raw	TRINITY_DN20176_c0_g1.p1|TRINITY_DN20176_c0_g1.p1|TRINITY_DN20176_c0_g1.p1	5.27E+06
SNILR	18.89	601.3547	5	-0.4	301.6845	14.35	1	4569	HFX_Peptide_LFQ_DBPSN024_PAS840.raw	TRINITY_DN1710_c2_g1.p1|TRINITY_DN1710_c2_g1.p1|TRINITY_DN1710_c2_g1.p1:TRINITY_DN6859_c0_g1.p1|TRINITY_DN6859_c0_g1.p1|TRINITY_DN6859_c0_g1.p1:TRINITY_DN269_c0_g1.p1|TRINITY_DN269_c0_g1.p1|TRINITY_DN269_c0_g1.p1:TRINITY_DN16093_c0_g2.p1|TRINITY_DN16093_c0_g2.p1|TRINITY_DN16093_c0_g2.p1	2.02E+05
SNLIR	18.89	601.3547	5	-0.4	301.6845	14.35	1	4569	HFX_Peptide_LFQ_DBPSN024_PAS840.raw	TRINITY_DN5898_c0_g1.p1|TRINITY_DN5898_c0_g1.p1|TRINITY_DN5898_c0_g1.p1:TRINITY_DN8391_c0_g1.p1|TRINITY_DN8391_c0_g1.p1|TRINITY_DN8391_c0_g1.p1	2.02E+05
SNLLR	18.89	601.3547	5	-0.4	301.6845	14.35	1	4569	HFX_Peptide_LFQ_DBPSN024_PAS840.raw	TRINITY_DN6974_c0_g1.p1|TRINITY_DN6974_c0_g1.p1|TRINITY_DN6974_c0_g1.p1	2.02E+05
SNIIR	18.89	601.3547	5	-0.4	301.6845	14.35	1	4569	HFX_Peptide_LFQ_DBPSN024_PAS840.raw	TRINITY_DN1829_c0_g1.p1|TRINITY_DN1829_c0_g1.p1|TRINITY_DN1829_c0_g1.p1	2.02E+05
AHLPVAPAP	18.88	871.4916	9	-1.8	436.7523	23.14	1	13259	HFX_Peptide_LFQ_DBPSN024_PAS840.raw	TRINITY_DN1053_c0_g1.p1|TRINITY_DN1053_c0_g1.p1|TRINITY_DN1053_c0_g1.p1	6.28E+06
LFPNQQVP	18.88	941.4971	8	-1.6	471.7551	30.2	1	21762	HFX_Peptide_LFQ_DBPSN024_PAS840.raw	TRINITY_DN5898_c0_g1.p1|TRINITY_DN5898_c0_g1.p1|TRINITY_DN5898_c0_g1.p1	1.95E+07
VPKPYPV	18.86	798.4639	7	-2.2	400.2384	21.89	1	11723	HFX_Peptide_LFQ_DBPSN024_PAS840.raw	TRINITY_DN36685_c0_g1.p1|TRINITY_DN36685_c0_g1.p1|TRINITY_DN36685_c0_g1.p1	1.09E+06
LTCRPIF	18.84	848.4578	7	5.5	425.2385	27.94	1	19124	HFX_Peptide_LFQ_DBPSN024_PAS840.raw		1.47E+06
VTSGSGPYP	18.83	863.4025	9	0	432.7085	16.16	1	5890	HFX_Peptide_LFQ_DBPSN024_PAS840.raw
VGYKPAPA	18.83	801.4385	8	-1.5	401.7259	14.51	1	4670	HFX_Peptide_LFQ_DBPSN024_PAS840.raw	TRINITY_DN169_c0_g1.p1|TRINITY_DN169_c0_g1.p1|TRINITY_DN169_c0_g1.p1	1.68E+05
IPPIIID	18.82	779.4792	7	-1.6	390.7463	61.65	1	40670	HFX_Peptide_LFQ_DBPSN024_PAS840.raw	TRINITY_DN1806_c0_g1.p1|TRINITY_DN1806_c0_g1.p1|TRINITY_DN1806_c0_g1.p1	9.78E+05
IPPILLD	18.82	779.4792	7	-1.6	390.7463	61.65	1	40670	HFX_Peptide_LFQ_DBPSN024_PAS840.raw	TRINITY_DN6878_c0_g1.p1|TRINITY_DN6878_c0_g1.p1|TRINITY_DN6878_c0_g1.p1	9.78E+05
IPPLLLD	18.82	779.4792	7	-1.6	390.7463	61.65	1	40670	HFX_Peptide_LFQ_DBPSN024_PAS840.raw		9.78E+05
PDVKPF	18.82	701.3748	6	-2.4	351.6938	41.31	1	30475	HFX_Peptide_LFQ_DBPSN024_PAS840.raw	TRINITY_DN296_c0_g1.p1|TRINITY_DN296_c0_g1.p1|TRINITY_DN296_c0_g1.p1	3.84E+06
NYPPPALQ	18.82	898.4548	8	-1.6	450.234	27.41	1	18505	HFX_Peptide_LFQ_DBPSN024_PAS840.raw	TRINITY_DN3475_c0_g2.p1|TRINITY_DN3475_c0_g2.p1|TRINITY_DN3475_c0_g2.p1	6.10E+06
HVSAVH	18.8	648.3344	6	2.4	325.1752	13.44	1	3972	HFX_Peptide_LFQ_DBPSN024_PAS840.raw	TRINITY_DN3649_c0_g2.p1|TRINITY_DN3649_c0_g2.p1|TRINITY_DN3649_c0_g2.p1
IFEAP	18.8	575.2955	5	-1.7	576.3018	64.95	1	42222	HFX_Peptide_LFQ_DBPSN024_PAS840.raw		5.06E+06
KFILP	18.8	616.3948	5	-2.3	309.2039	27.73	1	18878	HFX_Peptide_LFQ_DBPSN024_PAS840.raw	TRINITY_DN446_c0_g1.p1|TRINITY_DN446_c0_g1.p1|TRINITY_DN446_c0_g1.p1	6.61E+05
KFLLP	18.8	616.3948	5	-2.3	309.2039	27.73	1	18878	HFX_Peptide_LFQ_DBPSN024_PAS840.raw		6.61E+05
AAPYAPV	18.79	687.3591	7	-2.2	344.6861	27.08	1	18096	HFX_Peptide_LFQ_DBPSN024_PAS840.raw	TRINITY_DN3637_c0_g1.p1|TRINITY_DN3637_c0_g1.p1|TRINITY_DN3637_c0_g1.p1	1.64E+06
HTFYNELR	18.77	1078.5195	8	-3.1	540.2654	19.86	1	9364	HFX_Peptide_LFQ_DBPSN024_PAS840.raw	TRINITY_DN2642_c0_g2.p1|TRINITY_DN2642_c0_g2.p1|TRINITY_DN2642_c0_g2.p1	1.73E+06
KGVWLEPI	18.76	940.5381	8	12.2	471.2821	33.49	1	25016	HFX_Peptide_LFQ_DBPSN024_PAS840.raw
TSLLGDKIP	18.75	942.5386	9	-1.2	472.276	30.19	1	21751	HFX_Peptide_LFQ_DBPSN024_PAS840.raw		5.68E+05
QPGTPGLP	18.75	765.4021	8	-0.5	383.7081	29	1	20375	HFX_Peptide_LFQ_DBPSN024_PAS840.raw	TRINITY_DN8052_c0_g1.p1|TRINITY_DN8052_c0_g1.p1|TRINITY_DN8052_c0_g1.p1
PVSGLYDR	18.74	905.4606	8	0	453.7376	30.17	1	21723	HFX_Peptide_LFQ_DBPSN024_PAS840.raw		2.04E+05
AEAPPTEAPPA	18.74	1049.5029	11	-0.8	525.7583	20.59	1	10184	HFX_Peptide_LFQ_DBPSN024_PAS840.raw	TRINITY_DN14707_c0_g1.p1|TRINITY_DN14707_c0_g1.p1|TRINITY_DN14707_c0_g1.p1	2.58E+06
PTPDRPVQTPV	18.73	1205.6404	11	-1.3	603.8267	21.14	1	10822	HFX_Peptide_LFQ_DBPSN024_PAS840.raw	TRINITY_DN42852_c0_g1.p1|TRINITY_DN42852_c0_g1.p1|TRINITY_DN42852_c0_g1.p1	1.13E+06
YIELI	18.73	649.3687	5	-1.4	650.375	58.95	1	39474	HFX_Peptide_LFQ_DBPSN024_PAS840.raw	TRINITY_DN730_c0_g1.p1|TRINITY_DN730_c0_g1.p1|TRINITY_DN730_c0_g1.p1:TRINITY_DN41715_c0_g1.p1|TRINITY_DN41715_c0_g1.p1|TRINITY_DN41715_c0_g1.p1:TRINITY_DN1355_c0_g1.p1|TRINITY_DN1355_c0_g1.p1|TRINITY_DN1355_c0_g1.p1	1.40E+06
YIELL	18.73	649.3687	5	-1.4	650.375	58.95	1	39474	HFX_Peptide_LFQ_DBPSN024_PAS840.raw		1.40E+06
YLELI	18.73	649.3687	5	-1.4	650.375	58.95	1	39474	HFX_Peptide_LFQ_DBPSN024_PAS840.raw	TRINITY_DN20210_c0_g3.p1|TRINITY_DN20210_c0_g3.p1|TRINITY_DN20210_c0_g3.p1:TRINITY_DN7578_c0_g1.p1|TRINITY_DN7578_c0_g1.p1|TRINITY_DN7578_c0_g1.p1	1.40E+06
YLELL	18.73	649.3687	5	-1.4	650.375	58.95	1	39474	HFX_Peptide_LFQ_DBPSN024_PAS840.raw	TRINITY_DN2577_c0_g1.p1|TRINITY_DN2577_c0_g1.p1|TRINITY_DN2577_c0_g1.p1	1.40E+06
YIEIL	18.73	649.3687	5	-1.4	650.375	58.95	1	39474	HFX_Peptide_LFQ_DBPSN024_PAS840.raw	TRINITY_DN4507_c0_g1.p1|TRINITY_DN4507_c0_g1.p1|TRINITY_DN4507_c0_g1.p1	1.40E+06
IDFTATSPQGK	18.72	1163.5823	11	-0.1	582.7983	23.68	1	13943	HFX_Peptide_LFQ_DBPSN024_PAS840.raw	TRINITY_DN1356_c0_g1.p1|TRINITY_DN1356_c0_g1.p1|TRINITY_DN1356_c0_g1.p1	1.14E+05
LPPDFGSL	18.7	844.433	8	-1.2	423.2233	34.07	1	25511	HFX_Peptide_LFQ_DBPSN024_PAS840.raw	TRINITY_DN1524_c0_g1.p1|TRINITY_DN1524_c0_g1.p1|TRINITY_DN1524_c0_g1.p1	7.37E+06
GPVAVGISF	18.68	845.4647	9	-3.6	423.7381	28.61	1	19916	HFX_Peptide_LFQ_DBPSN024_PAS840.raw		1.16E+05
LAAPAPAP	18.67	706.4013	8	3.7	354.2092	36.31	1	27188	HFX_Peptide_LFQ_DBPSN024_PAS840.raw
TLGVSVAP	18.67	742.4225	8	-14.2	372.2133	25.42	1	16076	HFX_Peptide_LFQ_DBPSN024_PAS840.raw		1.29E+06
PLMIP	18.65	569.3247	5	-13.5	570.3243	49.66	1	34794	HFX_Peptide_LFQ_DBPSN024_PAS840.raw	TRINITY_DN25423_c0_g1.p1|TRINITY_DN25423_c0_g1.p1|TRINITY_DN25423_c0_g1.p1	3.83E+05
PIMLP	18.65	569.3247	5	-13.5	570.3243	49.66	1	34794	HFX_Peptide_LFQ_DBPSN024_PAS840.raw	TRINITY_DN8310_c0_g3.p1|TRINITY_DN8310_c0_g3.p1|TRINITY_DN8310_c0_g3.p1	3.83E+05
PIMIP	18.65	569.3247	5	-13.5	570.3243	49.66	1	34794	HFX_Peptide_LFQ_DBPSN024_PAS840.raw		3.83E+05
YPQYMYPPPLP	18.61	1364.6475	11	9.6	683.3376	40.97	1	30272	HFX_Peptide_LFQ_DBPSN024_PAS840.raw	TRINITY_DN1265_c0_g1.p1|TRINITY_DN1265_c0_g1.p1|TRINITY_DN1265_c0_g1.p1
GVSHTVPI	18.61	808.4443	8	3	405.2306	22.18	1	12067	HFX_Peptide_LFQ_DBPSN024_PAS840.raw	TRINITY_DN2642_c0_g2.p1|TRINITY_DN2642_c0_g2.p1|TRINITY_DN2642_c0_g2.p1	7.68E+05
ALPHAIL	18.61	733.4486	7	-1.1	367.7312	33.53	1	25051	HFX_Peptide_LFQ_DBPSN024_PAS840.raw	TRINITY_DN2642_c0_g2.p1|TRINITY_DN2642_c0_g2.p1|TRINITY_DN2642_c0_g2.p1	1.51E+07
KSELPWR	18.61	914.4974	7	-11	458.2509	30.08	1	21621	HFX_Peptide_LFQ_DBPSN024_PAS840.raw	TRINITY_DN1873_c0_g1.p1|TRINITY_DN1873_c0_g1.p1|TRINITY_DN1873_c0_g1.p1	8.51E+05
YELPPPP	18.6	811.4116	7	-13.3	406.7077	29.72	1	21202	HFX_Peptide_LFQ_DBPSN024_PAS840.raw		1.20E+07
DEPLGL	18.59	642.3224	6	0.5	643.33	39.05	1	29100	HFX_Peptide_LFQ_DBPSN024_PAS840.raw		1.55E+06
DEPIGI	18.59	642.3224	6	0.5	643.33	39.05	1	29100	HFX_Peptide_LFQ_DBPSN024_PAS840.raw		1.55E+06
FTLGV	18.58	535.3006	5	-3.4	536.306	47.91	1	33944	HFX_Peptide_LFQ_DBPSN024_PAS840.raw	TRINITY_DN2822_c0_g1.p1|TRINITY_DN2822_c0_g1.p1|TRINITY_DN2822_c0_g1.p1:TRINITY_DN1280_c0_g1.p1|TRINITY_DN1280_c0_g1.p1|TRINITY_DN1280_c0_g1.p1	3.47E+07
FTIGV	18.58	535.3006	5	-3.4	536.306	47.91	1	33944	HFX_Peptide_LFQ_DBPSN024_PAS840.raw		3.47E+07
CMECGVP	18.58	737.2546	7	5	369.6364	28.54	1	19839	HFX_Peptide_LFQ_DBPSN024_PAS840.raw		1.31E+05
QRGVVPPQ	18.58	879.4926	8	-3.2	440.7522	14.63	1	4757	HFX_Peptide_LFQ_DBPSN024_PAS840.raw	TRINITY_DN2191_c0_g1.p1|TRINITY_DN2191_c0_g1.p1|TRINITY_DN2191_c0_g1.p1
SVHFPGSLP	18.57	939.4814	9	-1.9	470.7471	29.75	1	21243	HFX_Peptide_LFQ_DBPSN024_PAS840.raw	TRINITY_DN1080_c0_g1.p1|TRINITY_DN1080_c0_g1.p1|TRINITY_DN1080_c0_g1.p1
EFVKTQ	18.57	750.3912	6	-6	376.2006	17.95	1	7470	HFX_Peptide_LFQ_DBPSN024_PAS840.raw	TRINITY_DN637_c0_g1.p1|TRINITY_DN637_c0_g1.p1|TRINITY_DN637_c0_g1.p1
LDEGISLR	18.56	901.4869	8	-0.8	451.7504	26.21	1	17027	HFX_Peptide_LFQ_DBPSN024_PAS840.raw		1.90E+06
CHILATIY	18.56	932.4789	8	6.1	467.2496	33.91	1	25394	HFX_Peptide_LFQ_DBPSN024_PAS840.raw	TRINITY_DN3061_c0_g1.p1|TRINITY_DN3061_c0_g1.p1|TRINITY_DN3061_c0_g1.p1
ISPPPPPP	18.54	800.4432	8	-4.5	401.2271	24.14	1	14499	HFX_Peptide_LFQ_DBPSN024_PAS840.raw		1.45E+06
SKEKSLAEDI	18.54	1118.5819	10	-13.8	560.2905	26.23	1	17057	HFX_Peptide_LFQ_DBPSN024_PAS840.raw	TRINITY_DN3649_c0_g2.p1|TRINITY_DN3649_c0_g2.p1|TRINITY_DN3649_c0_g2.p1	8.58E+04
PAPEPQAPPAPV	18.51	1169.608	12	-1.7	585.8103	32.11	1	23756	HFX_Peptide_LFQ_DBPSN024_PAS840.raw	TRINITY_DN17710_c0_g1.p1|TRINITY_DN17710_c0_g1.p1|TRINITY_DN17710_c0_g1.p1	4.45E+06
PFYLR	18.5	694.3802	5	-1.4	348.1969	25.63	1	16332	HFX_Peptide_LFQ_DBPSN024_PAS840.raw	TRINITY_DN1415_c0_g1.p1|TRINITY_DN1415_c0_g1.p1|TRINITY_DN1415_c0_g1.p1	2.00E+06
VSIADANDNVP	18.5	1113.5302	11	2.1	557.7735	38.23	1	28579	HFX_Peptide_LFQ_DBPSN024_PAS840.raw		1.20E+06
PPQGPPAP	18.48	759.3915	8	-0.9	380.7027	30.82	1	22435	HFX_Peptide_LFQ_DBPSN024_PAS840.raw	TRINITY_DN3080_c0_g1.p1|TRINITY_DN3080_c0_g1.p1|TRINITY_DN3080_c0_g1.p1	2.49E+06
VNPPK	18.48	553.3224	5	-0.4	277.6684	9.92	1	2089	HFX_Peptide_LFQ_DBPSN024_PAS840.raw	TRINITY_DN62_c0_g1.p1|TRINITY_DN62_c0_g1.p1|TRINITY_DN62_c0_g1.p1	1.77E+05
ISYTPF	18.48	726.3588	6	-2.7	364.1857	34.25	1	25656	HFX_Peptide_LFQ_DBPSN024_PAS840.raw	TRINITY_DN159_c0_g1.p1|TRINITY_DN159_c0_g1.p1|TRINITY_DN159_c0_g1.p1	1.21E+08
GVDVDHY	18.47	803.345	7	-1.8	402.679	18.48	1	7953	HFX_Peptide_LFQ_DBPSN024_PAS840.raw	TRINITY_DN730_c0_g1.p1|TRINITY_DN730_c0_g1.p1|TRINITY_DN730_c0_g1.p1	1.83E+05
KYLPPPP	18.47	810.4639	7	0.9	406.2396	25.7	1	16416	HFX_Peptide_LFQ_DBPSN024_PAS840.raw	TRINITY_DN28325_c0_g2.p1|TRINITY_DN28325_c0_g2.p1|TRINITY_DN28325_c0_g2.p1	2.53E+06
IGYGGHGLGYAAA	18.46	1205.5829	13	1.3	603.7995	27.64	1	18768	HFX_Peptide_LFQ_DBPSN024_PAS840.raw	TRINITY_DN30074_c0_g1.p1|TRINITY_DN30074_c0_g1.p1|TRINITY_DN30074_c0_g1.p1
TASDVEK	18.45	748.3603	7	-0.6	375.1872	13.53	1	4043	HFX_Peptide_LFQ_DBPSN024_PAS840.raw
PAPVPHI	18.45	729.4174	7	-2	365.7152	29.76	1	21249	HFX_Peptide_LFQ_DBPSN024_PAS840.raw	TRINITY_DN480_c0_g1.p1|TRINITY_DN480_c0_g1.p1|TRINITY_DN480_c0_g1.p1	1.15E+05
NWIGI	18.45	601.3224	5	-1.6	301.668	27.02	1	18030	HFX_Peptide_LFQ_DBPSN024_PAS840.raw
NWLGI	18.45	601.3224	5	-1.6	301.668	27.02	1	18030	HFX_Peptide_LFQ_DBPSN024_PAS840.raw	TRINITY_DN4255_c0_g1.p1|TRINITY_DN4255_c0_g1.p1|TRINITY_DN4255_c0_g1.p1
RYPAPSPLDR	18.44	1170.6145	10	-2.1	586.3133	19.41	1	8871	HFX_Peptide_LFQ_DBPSN024_PAS840.raw	TRINITY_DN1658_c0_g1.p1|TRINITY_DN1658_c0_g1.p1|TRINITY_DN1658_c0_g1.p1	9.91E+05
PTPRPPYDLF	18.44	1201.6132	10	-2	601.8127	54.9	1	37501	HFX_Peptide_LFQ_DBPSN024_PAS840.raw	TRINITY_DN408_c0_g1.p1|TRINITY_DN408_c0_g1.p1|TRINITY_DN408_c0_g1.p1	7.32E+05
DQPLILH	18.43	834.46	7	-2.1	418.2364	29.62	1	21083	HFX_Peptide_LFQ_DBPSN024_PAS840.raw	TRINITY_DN561_c0_g1.p1|TRINITY_DN561_c0_g1.p1|TRINITY_DN561_c0_g1.p1	5.29E+06
GTGVYPERPPS	18.43	1158.5669	11	-1	580.2902	18.86	1	8327	HFX_Peptide_LFQ_DBPSN024_PAS840.raw	TRINITY_DN174_c0_g1.p1|TRINITY_DN174_c0_g1.p1|TRINITY_DN174_c0_g1.p1	8.75E+05
GMHGLP	18.41	610.2897	6	-9.2	611.2914	65.6	1	42547	HFX_Peptide_LFQ_DBPSN024_PAS840.raw	TRINITY_DN1483_c1_g1.p1|TRINITY_DN1483_c1_g1.p1|TRINITY_DN1483_c1_g1.p1	3.03E+06
YKQPGRPF	18.4	991.5239	8	-2.7	331.5144	16.8	1	6441	HFX_Peptide_LFQ_DBPSN024_PAS840.raw	TRINITY_DN35926_c0_g1.p1|TRINITY_DN35926_c0_g1.p1|TRINITY_DN35926_c0_g1.p1	5.67E+05
KYTYGR	18.39	786.4024	6	5.6	394.2107	23.61	1	13850	HFX_Peptide_LFQ_DBPSN024_PAS840.raw	TRINITY_DN266_c0_g1.p1|TRINITY_DN266_c0_g1.p1|TRINITY_DN266_c0_g1.p1	2.06E+06
QGVPYAK	18.37	761.4072	7	-2.4	381.71	21.99	1	11841	HFX_Peptide_LFQ_DBPSN024_PAS840.raw		3.06E+05
SYVSDPVNGFRV	18.37	1338.6567	12	0.8	670.3362	45.78	1	32848	HFX_Peptide_LFQ_DBPSN024_PAS840.raw	TRINITY_DN7093_c0_g1.p1|TRINITY_DN7093_c0_g1.p1|TRINITY_DN7093_c0_g1.p1	1.48E+06
QLPPPPQP	18.37	872.4756	8	5	437.2473	27.1	1	18131	HFX_Peptide_LFQ_DBPSN024_PAS840.raw	TRINITY_DN254_c1_g1.p1|TRINITY_DN254_c1_g1.p1|TRINITY_DN254_c1_g1.p1	1.40E+06
TLPFGWNKTPF	18.37	1306.671	11	0.5	654.3431	66.26	1	42890	HFX_Peptide_LFQ_DBPSN024_PAS840.raw	TRINITY_DN1415_c0_g1.p1|TRINITY_DN1415_c0_g1.p1|TRINITY_DN1415_c0_g1.p1	4.15E+05
VAPTDPTP	18.36	796.3967	8	-2.1	399.2048	28.32	1	19586	HFX_Peptide_LFQ_DBPSN024_PAS840.raw	TRINITY_DN4646_c0_g3.p1|TRINITY_DN4646_c0_g3.p1|TRINITY_DN4646_c0_g3.p1	1.06E+06
NFYNFLK	18.36	944.4756	7	-0.2	473.245	47.81	1	33880	HFX_Peptide_LFQ_DBPSN024_PAS840.raw	TRINITY_DN730_c0_g1.p1|TRINITY_DN730_c0_g1.p1|TRINITY_DN730_c0_g1.p1	6.12E+06
PVRAQH	18.36	706.3875	6	3.4	354.2022	35.13	1	26275	HFX_Peptide_LFQ_DBPSN024_PAS840.raw	TRINITY_DN7887_c0_g1.p1|TRINITY_DN7887_c0_g1.p1|TRINITY_DN7887_c0_g1.p1
KPMAPAP	18.34	710.3785	7	9.2	356.1998	27.92	1	19099	HFX_Peptide_LFQ_DBPSN024_PAS840.raw	TRINITY_DN4_c0_g1.p1|TRINITY_DN4_c0_g1.p1|TRINITY_DN4_c0_g1.p1	6.39E+05
IEGAP	18.33	485.2485	5	-1	486.2553	15.34	1	5248	HFX_Peptide_LFQ_DBPSN024_PAS840.raw
LEGAP	18.33	485.2485	5	-1	486.2553	15.34	1	5248	HFX_Peptide_LFQ_DBPSN024_PAS840.raw	TRINITY_DN39698_c0_g1.p1|TRINITY_DN39698_c0_g1.p1|TRINITY_DN39698_c0_g1.p1
TFNSKFRST	18.33	1086.5458	9	2	363.1899	21.13	1	10812	HFX_Peptide_LFQ_DBPSN024_PAS840.raw	TRINITY_DN5774_c0_g2.p1|TRINITY_DN5774_c0_g2.p1|TRINITY_DN5774_c0_g2.p1	5.44E+06
DDDFTIR	18.33	880.3926	7	-3.5	441.2021	25.63	1	16335	HFX_Peptide_LFQ_DBPSN024_PAS840.raw		1.26E+06
GVFIP	18.31	531.3057	5	-0.4	532.3127	50.01	1	34979	HFX_Peptide_LFQ_DBPSN024_PAS840.raw	TRINITY_DN30089_c2_g2.p1|TRINITY_DN30089_c2_g2.p1|TRINITY_DN30089_c2_g2.p1
GVFLP	18.31	531.3057	5	-0.4	532.3127	50.01	1	34979	HFX_Peptide_LFQ_DBPSN024_PAS840.raw	TRINITY_DN1797_c0_g1.p1|TRINITY_DN1797_c0_g1.p1|TRINITY_DN1797_c0_g1.p1
LTNSNVSP	18.3	830.4134	8	-2.1	416.2131	12.89	1	3630	HFX_Peptide_LFQ_DBPSN024_PAS840.raw		1.78E+05
GGVGF	18.3	435.2118	5	-1.5	436.2184	37.68	1	28182	HFX_Peptide_LFQ_DBPSN024_PAS840.raw	TRINITY_DN3787_c2_g1.p1|TRINITY_DN3787_c2_g1.p1|TRINITY_DN3787_c2_g1.p1:TRINITY_DN5_c0_g2.p1|TRINITY_DN5_c0_g2.p1|TRINITY_DN5_c0_g2.p1	4.26E+06
DELINK	18.29	730.3861	6	1	366.2007	15.8	1	5593	HFX_Peptide_LFQ_DBPSN024_PAS840.raw	TRINITY_DN62_c0_g1.p1|TRINITY_DN62_c0_g1.p1|TRINITY_DN62_c0_g1.p1	6.92E+05
DELLNK	18.29	730.3861	6	1	366.2007	15.8	1	5593	HFX_Peptide_LFQ_DBPSN024_PAS840.raw		6.92E+05
WGIISH	18.29	711.3704	6	-0.5	356.6923	30.78	1	22393	HFX_Peptide_LFQ_DBPSN024_PAS840.raw	TRINITY_DN195_c0_g1.p1|TRINITY_DN195_c0_g1.p1|TRINITY_DN195_c0_g1.p1	7.37E+04
APYAHF	18.29	704.3282	6	-1.8	353.1707	21.48	1	11216	HFX_Peptide_LFQ_DBPSN024_PAS840.raw	TRINITY_DN3637_c0_g1.p1|TRINITY_DN3637_c0_g1.p1|TRINITY_DN3637_c0_g1.p1	4.82E+05
PVGPATVP	18.29	736.4119	8	-2.4	369.2123	26.31	1	17154	HFX_Peptide_LFQ_DBPSN024_PAS840.raw		1.69E+06
NLQQQPQRPGGNRFF	18.29	1785.9022	15	2.9	596.3098	24.68	1	15160	HFX_Peptide_LFQ_DBPSN024_PAS840.raw	TRINITY_DN41701_c0_g1.p1|TRINITY_DN41701_c0_g1.p1|TRINITY_DN41701_c0_g1.p1	7.69E+05
PAPPGPTPK	18.29	860.4756	9	-2.9	431.2438	12.98	1	3689	HFX_Peptide_LFQ_DBPSN024_PAS840.raw	TRINITY_DN948_c0_g1.p1|TRINITY_DN948_c0_g1.p1|TRINITY_DN948_c0_g1.p1	4.87E+05
DDVRNVP	18.27	813.3981	7	3.2	407.7076	27.05	1	18065	HFX_Peptide_LFQ_DBPSN024_PAS840.raw
APLVP	18.27	495.3057	5	-1.6	496.3122	35.3	1	26418	HFX_Peptide_LFQ_DBPSN024_PAS840.raw	TRINITY_DN25455_c1_g1.p1|TRINITY_DN25455_c1_g1.p1|TRINITY_DN25455_c1_g1.p1:TRINITY_DN39698_c0_g1.p1|TRINITY_DN39698_c0_g1.p1|TRINITY_DN39698_c0_g1.p1:TRINITY_DN6990_c0_g1.p1|TRINITY_DN6990_c0_g1.p1|TRINITY_DN6990_c0_g1.p1	8.18E+06
APIVP	18.27	495.3057	5	-1.6	496.3122	35.3	1	26418	HFX_Peptide_LFQ_DBPSN024_PAS840.raw	TRINITY_DN14557_c0_g1.p1|TRINITY_DN14557_c0_g1.p1|TRINITY_DN14557_c0_g1.p1	8.18E+06
PPVVPAP	18.25	675.3955	7	-1.6	338.7045	28.21	1	19451	HFX_Peptide_LFQ_DBPSN024_PAS840.raw		4.51E+06
APYLCP	18.23	662.3098	6	-8.2	332.1594	30.76	1	22370	HFX_Peptide_LFQ_DBPSN024_PAS840.raw	TRINITY_DN2421_c0_g2.p1|TRINITY_DN2421_c0_g2.p1|TRINITY_DN2421_c0_g2.p1
NSAPPRP	18.23	737.382	7	6.8	369.7008	23.09	1	13202	HFX_Peptide_LFQ_DBPSN024_PAS840.raw		3.19E+06
KDPLNDTVV	18.23	999.5237	9	-1.7	500.7682	26.18	1	16990	HFX_Peptide_LFQ_DBPSN024_PAS840.raw	TRINITY_DN62_c0_g1.p1|TRINITY_DN62_c0_g1.p1|TRINITY_DN62_c0_g1.p1	3.24E+06
NAIEEVNLAY	18.21	1134.5557	10	-13	568.2777	31.16	1	22788	HFX_Peptide_LFQ_DBPSN024_PAS840.raw		6.56E+06
FQYPARP	18.19	877.4446	7	-9.3	439.7255	29	1	20370	HFX_Peptide_LFQ_DBPSN024_PAS840.raw		6.63E+05
GVPGVGVPGVGVPGGV	18.17	1302.7295	16	-7	652.3675	59.38	1	39681	HFX_Peptide_LFQ_DBPSN024_PAS840.raw	TRINITY_DN2723_c0_g1.p1|TRINITY_DN2723_c0_g1.p1|TRINITY_DN2723_c0_g1.p1:TRINITY_DN723_c0_g1.p1|TRINITY_DN723_c0_g1.p1|TRINITY_DN723_c0_g1.p1	7.18E+05
ERPSFQ	18.16	762.366	6	-3.2	382.1891	13.08	1	3744	HFX_Peptide_LFQ_DBPSN024_PAS840.raw		3.17E+06
TAVTLTK	18.16	732.4382	7	-1.2	367.2259	12.18	1	3214	HFX_Peptide_LFQ_DBPSN024_PAS840.raw		1.99E+05
ISAKITAP	18.16	799.4803	8	-1.3	400.7469	27.67	1	18808	HFX_Peptide_LFQ_DBPSN024_PAS840.raw		1.15E+05
PGHSYSYFTPA	18.15	1225.5404	11	-3.7	613.7752	28.1	1	19318	HFX_Peptide_LFQ_DBPSN024_PAS840.raw	TRINITY_DN7302_c0_g1.p1|TRINITY_DN7302_c0_g1.p1|TRINITY_DN7302_c0_g1.p1	3.65E+05
PHGIPPPP	18.14	810.4388	8	12.3	406.2317	28.2	1	19434	HFX_Peptide_LFQ_DBPSN024_PAS840.raw	TRINITY_DN15106_c6_g1.p1|TRINITY_DN15106_c6_g1.p1|TRINITY_DN15106_c6_g1.p1	5.12E+05
TLPGAVPVLPN	18.14	1076.6229	11	-1.7	539.3178	60.22	1	40019	HFX_Peptide_LFQ_DBPSN024_PAS840.raw		1.18E+07
TYGILFGV	18.14	868.4694	8	12.3	435.2473	56.66	1	38397	HFX_Peptide_LFQ_DBPSN024_PAS840.raw
STAPR	18.13	530.2812	5	7.9	266.15	13.93	1	4308	HFX_Peptide_LFQ_DBPSN024_PAS840.raw
APPLTHMPP	18.13	959.4899	9	-12.4	480.7462	20.16	1	9688	HFX_Peptide_LFQ_DBPSN024_PAS840.raw	TRINITY_DN1080_c0_g1.p1|TRINITY_DN1080_c0_g1.p1|TRINITY_DN1080_c0_g1.p1	8.83E+05
GPGVSPQPG	18.13	794.3922	9	-2.3	398.2025	13.49	1	4017	HFX_Peptide_LFQ_DBPSN024_PAS840.raw	TRINITY_DN18175_c0_g3.p1|TRINITY_DN18175_c0_g3.p1|TRINITY_DN18175_c0_g3.p1
LDFLA	18.13	577.3112	5	-1.7	578.3174	54.53	1	37314	HFX_Peptide_LFQ_DBPSN024_PAS840.raw	TRINITY_DN622_c0_g1.p1|TRINITY_DN622_c0_g1.p1|TRINITY_DN622_c0_g1.p1	3.60E+06
LDFIA	18.13	577.3112	5	-1.7	578.3174	54.53	1	37314	HFX_Peptide_LFQ_DBPSN024_PAS840.raw	TRINITY_DN231_c0_g1.p1|TRINITY_DN231_c0_g1.p1|TRINITY_DN231_c0_g1.p1	3.60E+06
IDFIA	18.13	577.3112	5	-1.7	578.3174	54.53	1	37314	HFX_Peptide_LFQ_DBPSN024_PAS840.raw	TRINITY_DN196_c0_g1.p1|TRINITY_DN196_c0_g1.p1|TRINITY_DN196_c0_g1.p1	3.60E+06
AVMSVP	18.13	602.3098	6	11.2	302.1655	16.92	1	6541	HFX_Peptide_LFQ_DBPSN024_PAS840.raw	TRINITY_DN9385_c0_g1.p1|TRINITY_DN9385_c0_g1.p1|TRINITY_DN9385_c0_g1.p1	1.18E+06
SLINPLPVPK	18.12	1076.6593	10	-1	539.3364	50.14	1	35049	HFX_Peptide_LFQ_DBPSN024_PAS840.raw	TRINITY_DN3351_c0_g2.p1|TRINITY_DN3351_c0_g2.p1|TRINITY_DN3351_c0_g2.p1	2.97E+06
EIDPV	18.09	571.2853	5	-2.2	572.2914	42	1	30846	HFX_Peptide_LFQ_DBPSN024_PAS840.raw	TRINITY_DN2933_c0_g3.p1|TRINITY_DN2933_c0_g3.p1|TRINITY_DN2933_c0_g3.p1	1.59E+06
ELDPV	18.09	571.2853	5	-2.2	572.2914	42	1	30846	HFX_Peptide_LFQ_DBPSN024_PAS840.raw		1.59E+06
QPQPAAP	18.09	707.3602	7	4.5	354.689	28.27	1	19526	HFX_Peptide_LFQ_DBPSN024_PAS840.raw	TRINITY_DN22617_c0_g2.p1|TRINITY_DN22617_c0_g2.p1|TRINITY_DN22617_c0_g2.p1	1.78E+05
VVTPDYPSYR	18.08	1195.5873	10	-3.8	598.7986	24.34	1	14740	HFX_Peptide_LFQ_DBPSN024_PAS840.raw	TRINITY_DN296_c0_g2.p1|TRINITY_DN296_c0_g2.p1|TRINITY_DN296_c0_g2.p1	1.82E+06
LRFLAE	18.07	747.4279	6	-1.9	374.7205	27.9	1	19077	HFX_Peptide_LFQ_DBPSN024_PAS840.raw	TRINITY_DN19974_c0_g1.p1|TRINITY_DN19974_c0_g1.p1|TRINITY_DN19974_c0_g1.p1	1.48E+06
LRFIAE	18.07	747.4279	6	-1.9	374.7205	27.9	1	19077	HFX_Peptide_LFQ_DBPSN024_PAS840.raw		1.48E+06
PVDGPGVP	18.06	736.3755	8	-8.2	369.192	35.93	1	26899	HFX_Peptide_LFQ_DBPSN024_PAS840.raw	TRINITY_DN3885_c0_g1.p1|TRINITY_DN3885_c0_g1.p1|TRINITY_DN3885_c0_g1.p1
PLPPEEQ	18.05	808.3967	7	12.4	405.2106	27.63	1	18762	HFX_Peptide_LFQ_DBPSN024_PAS840.raw	TRINITY_DN7480_c0_g1.p1|TRINITY_DN7480_c0_g1.p1|TRINITY_DN7480_c0_g1.p1	8.99E+05
APAPAPVP	18.04	718.4013	8	11	360.2119	26.94	1	17938	HFX_Peptide_LFQ_DBPSN024_PAS840.raw	TRINITY_DN5480_c0_g1.p1|TRINITY_DN5480_c0_g1.p1|TRINITY_DN5480_c0_g1.p1	9.90E+05
AAAAGAPAVY	18.04	860.4391	10	-0.5	431.2266	24.53	1	14980	HFX_Peptide_LFQ_DBPSN024_PAS840.raw	TRINITY_DN1412_c0_g1.p1|TRINITY_DN1412_c0_g1.p1|TRINITY_DN1412_c0_g1.p1	4.06E+06
TIFSPPLP	18.03	870.485	8	8.9	436.2537	23.64	1	13886	HFX_Peptide_LFQ_DBPSN024_PAS840.raw		3.84E+06
LGQHFNR	18.01	870.446	7	-3.2	436.2289	27.95	1	19141	HFX_Peptide_LFQ_DBPSN024_PAS840.raw		1.22E+06
TTTQP	18.01	546.265	5	-1.8	547.2712	16.14	1	5867	HFX_Peptide_LFQ_DBPSN024_PAS840.raw	TRINITY_DN3611_c0_g1.p1|TRINITY_DN3611_c0_g1.p1|TRINITY_DN3611_c0_g1.p1:TRINITY_DN25648_c0_g1.p1|TRINITY_DN25648_c0_g1.p1|TRINITY_DN25648_c0_g1.p1
NRPGFNQPQPA	17.99	1224.6	11	-1.3	613.3065	16.85	1	6481	HFX_Peptide_LFQ_DBPSN024_PAS840.raw	TRINITY_DN622_c0_g1.p1|TRINITY_DN622_c0_g1.p1|TRINITY_DN622_c0_g1.p1	2.25E+05
LAVVLSVP	17.98	796.5058	8	-2.3	399.2592	26.91	1	17905	HFX_Peptide_LFQ_DBPSN024_PAS840.raw		5.42E+05
TPLPVP	17.98	622.369	6	-2	312.1912	31.17	1	22808	HFX_Peptide_LFQ_DBPSN024_PAS840.raw		9.81E+06
SPHTPPLP	17.98	844.4443	8	-14.6	423.2233	40.43	1	29956	HFX_Peptide_LFQ_DBPSN024_PAS840.raw	TRINITY_DN4047_c0_g5.p1|TRINITY_DN4047_c0_g5.p1|TRINITY_DN4047_c0_g5.p1	1.76E+07
IQVIIR	17.97	740.4908	6	-0.5	371.2525	26.08	1	16866	HFX_Peptide_LFQ_DBPSN024_PAS840.raw	TRINITY_DN1806_c0_g1.p1|TRINITY_DN1806_c0_g1.p1|TRINITY_DN1806_c0_g1.p1	3.25E+06
LQVLLR	17.97	740.4908	6	-0.5	371.2525	26.08	1	16866	HFX_Peptide_LFQ_DBPSN024_PAS840.raw	TRINITY_DN7561_c0_g1.p1|TRINITY_DN7561_c0_g1.p1|TRINITY_DN7561_c0_g1.p1	3.25E+06
LQVLIR	17.97	740.4908	6	-0.5	371.2525	26.08	1	16866	HFX_Peptide_LFQ_DBPSN024_PAS840.raw		3.25E+06
GQPGYPGQPGQPG	17.95	1238.568	13	-3.2	620.2893	19.57	1	9046	HFX_Peptide_LFQ_DBPSN024_PAS840.raw	TRINITY_DN4896_c2_g1.p1|TRINITY_DN4896_c2_g1.p1|TRINITY_DN4896_c2_g1.p1:TRINITY_DN4896_c2_g2.p1|TRINITY_DN4896_c2_g2.p1|TRINITY_DN4896_c2_g2.p1	1.07E+06
EVHVIQ	17.95	723.3915	6	-2.2	362.7022	17.04	1	6649	HFX_Peptide_LFQ_DBPSN024_PAS840.raw	TRINITY_DN5474_c0_g2.p1|TRINITY_DN5474_c0_g2.p1|TRINITY_DN5474_c0_g2.p1	1.95E+05
APHLPV	17.94	632.3646	6	-1.4	317.1891	24.67	1	15142	HFX_Peptide_LFQ_DBPSN024_PAS840.raw	TRINITY_DN71_c0_g1.p1|TRINITY_DN71_c0_g1.p1|TRINITY_DN71_c0_g1.p1	3.40E+06
APHIPV	17.94	632.3646	6	-1.4	317.1891	24.67	1	15142	HFX_Peptide_LFQ_DBPSN024_PAS840.raw	TRINITY_DN19857_c0_g1.p1|TRINITY_DN19857_c0_g1.p1|TRINITY_DN19857_c0_g1.p1	3.40E+06
KQPVHV	17.94	706.4126	6	-3.5	354.2123	18.89	1	8354	HFX_Peptide_LFQ_DBPSN024_PAS840.raw	TRINITY_DN16093_c0_g2.p1|TRINITY_DN16093_c0_g2.p1|TRINITY_DN16093_c0_g2.p1	1.74E+05
APPPTLPYPSYPQ	17.93	1426.7133	13	4.8	714.3673	50.11	1	35030	HFX_Peptide_LFQ_DBPSN024_PAS840.raw	TRINITY_DN26549_c0_g1.p1|TRINITY_DN26549_c0_g1.p1|TRINITY_DN26549_c0_g1.p1
KPGHPGQPGQPGYPGQPGQPT	17.93	2081.0078	21	0.9	694.6772	16.01	1	5762	HFX_Peptide_LFQ_DBPSN024_PAS840.raw	TRINITY_DN4896_c2_g1.p1|TRINITY_DN4896_c2_g1.p1|TRINITY_DN4896_c2_g1.p1
ASSNLGGL	17.92	717.3657	8	-12.8	359.6855	14.97	1	4990	HFX_Peptide_LFQ_DBPSN024_PAS840.raw	TRINITY_DN12178_c0_g1.p1|TRINITY_DN12178_c0_g1.p1|TRINITY_DN12178_c0_g1.p1	2.91E+05
NPNGNFAPR	17.92	985.473	9	-2.8	493.7424	14.93	1	4967	HFX_Peptide_LFQ_DBPSN024_PAS840.raw	TRINITY_DN1031_c0_g1.p1|TRINITY_DN1031_c0_g1.p1|TRINITY_DN1031_c0_g1.p1	4.21E+02
DLFAAL	17.9	648.3483	6	-3.5	649.3533	69.14	1	44432	HFX_Peptide_LFQ_DBPSN024_PAS840.raw	TRINITY_DN1806_c0_g1.p1|TRINITY_DN1806_c0_g1.p1|TRINITY_DN1806_c0_g1.p1	9.71E+05
KGPGD	17.89	472.2281	5	6.9	237.123	12.13	1	3185	HFX_Peptide_LFQ_DBPSN024_PAS840.raw
MPPGF	17.89	547.2465	5	12.9	548.2608	61.61	1	40651	HFX_Peptide_LFQ_DBPSN024_PAS840.raw	TRINITY_DN910_c0_g2.p1|TRINITY_DN910_c0_g2.p1|TRINITY_DN910_c0_g2.p1	3.10E+06
IGYGGHGL	17.89	772.3868	8	1.2	387.2011	23.24	1	13390	HFX_Peptide_LFQ_DBPSN024_PAS840.raw	TRINITY_DN30074_c0_g1.p1|TRINITY_DN30074_c0_g1.p1|TRINITY_DN30074_c0_g1.p1	8.44E+05
GILDPSGPPGR	17.88	1064.5614	11	-1.2	533.2874	26.51	1	17404	HFX_Peptide_LFQ_DBPSN024_PAS840.raw		3.45E+05
PTPPPPPAP	17.88	869.4647	9	-0.3	435.7395	52.08	1	36110	HFX_Peptide_LFQ_DBPSN024_PAS840.raw		4.72E+05
SQYGQYGAP	17.88	969.4192	9	-4.8	485.7145	24.18	1	14549	HFX_Peptide_LFQ_DBPSN024_PAS840.raw	TRINITY_DN2138_c0_g1.p1|TRINITY_DN2138_c0_g1.p1|TRINITY_DN2138_c0_g1.p1	5.56E+05
FTPVMP	17.88	690.3411	6	-6.3	346.1756	33.49	1	25018	HFX_Peptide_LFQ_DBPSN024_PAS840.raw		8.02E+06
AANDS	17.87	476.1867	5	8.2	239.1026	14.03	1	4367	HFX_Peptide_LFQ_DBPSN024_PAS840.raw	TRINITY_DN2861_c0_g1.p1|TRINITY_DN2861_c0_g1.p1|TRINITY_DN2861_c0_g1.p1
PVLYQ	17.87	618.3377	5	-1.3	310.1757	23.93	1	14231	HFX_Peptide_LFQ_DBPSN024_PAS840.raw	TRINITY_DN20210_c0_g3.p1|TRINITY_DN20210_c0_g3.p1|TRINITY_DN20210_c0_g3.p1
LSNSLPDVK	17.86	971.5287	9	-0.5	486.7714	22.78	1	12812	HFX_Peptide_LFQ_DBPSN024_PAS840.raw	TRINITY_DN296_c0_g1.p1|TRINITY_DN296_c0_g1.p1|TRINITY_DN296_c0_g1.p1	6.52E+05
IREPGVL	17.85	782.465	7	-2.5	392.2388	22.53	1	12497	HFX_Peptide_LFQ_DBPSN024_PAS840.raw		2.78E+05
VLVDQLK	17.83	813.496	7	0	407.7553	24.53	1	14982	HFX_Peptide_LFQ_DBPSN024_PAS840.raw	TRINITY_DN1356_c0_g1.p1|TRINITY_DN1356_c0_g1.p1|TRINITY_DN1356_c0_g1.p1	1.87E+05
LPGVLFS	17.81	731.4218	7	-0.7	366.7179	26.85	1	17825	HFX_Peptide_LFQ_DBPSN024_PAS840.raw	TRINITY_DN3787_c2_g1.p1|TRINITY_DN3787_c2_g1.p1|TRINITY_DN3787_c2_g1.p1	4.16E+05
HATLVHPA	17.81	844.4555	8	-1.3	423.2345	11.68	1	2919	HFX_Peptide_LFQ_DBPSN024_PAS840.raw
TIDVPTVLR	17.8	1012.5917	9	-1.4	507.3024	43.13	1	31480	HFX_Peptide_LFQ_DBPSN024_PAS840.raw	TRINITY_DN1806_c0_g1.p1|TRINITY_DN1806_c0_g1.p1|TRINITY_DN1806_c0_g1.p1	6.48E+05
LVPEIR	17.8	725.4435	6	-2.8	363.728	22.84	1	12882	HFX_Peptide_LFQ_DBPSN024_PAS840.raw	TRINITY_DN5_c0_g2.p1|TRINITY_DN5_c0_g2.p1|TRINITY_DN5_c0_g2.p1	2.66E+06
LVPELR	17.8	725.4435	6	-2.8	363.728	22.84	1	12882	HFX_Peptide_LFQ_DBPSN024_PAS840.raw		2.66E+06
QINSSLSDLSTQ	17.8	1291.6256	12	-1.2	646.8193	20.06	1	9582	HFX_Peptide_LFQ_DBPSN024_PAS840.raw	TRINITY_DN203_c0_g1.p1|TRINITY_DN203_c0_g1.p1|TRINITY_DN203_c0_g1.p1	9.64E+05
WHPIP	17.79	648.3384	5	-2.8	325.1756	32.86	1	24457	HFX_Peptide_LFQ_DBPSN024_PAS840.raw
AYGQSRGAP	17.79	905.4355	9	1.9	453.7259	27.92	1	19107	HFX_Peptide_LFQ_DBPSN024_PAS840.raw		1.10E+07
PVQSAPPQ	17.79	822.4235	8	-3.4	412.2176	29.86	1	21369	HFX_Peptide_LFQ_DBPSN024_PAS840.raw	TRINITY_DN4_c0_g1.p1|TRINITY_DN4_c0_g1.p1|TRINITY_DN4_c0_g1.p1	1.37E+06
GPMPP	17.78	497.2308	5	-7	498.2346	39.15	1	29156	HFX_Peptide_LFQ_DBPSN024_PAS840.raw	TRINITY_DN1076_c0_g1.p1|TRINITY_DN1076_c0_g1.p1|TRINITY_DN1076_c0_g1.p1:TRINITY_DN1265_c0_g1.p1|TRINITY_DN1265_c0_g1.p1|TRINITY_DN1265_c0_g1.p1:TRINITY_DN6859_c0_g1.p1|TRINITY_DN6859_c0_g1.p1|TRINITY_DN6859_c0_g1.p1:TRINITY_DN910_c0_g2.p1|TRINITY_DN910_c0_g2.p1|TRINITY_DN910_c0_g2.p1	3.00E+06
IPILH	17.76	591.3744	5	-1.7	296.694	27.27	1	18332	HFX_Peptide_LFQ_DBPSN024_PAS840.raw		4.39E+05
IPIIH	17.76	591.3744	5	-1.7	296.694	27.27	1	18332	HFX_Peptide_LFQ_DBPSN024_PAS840.raw	TRINITY_DN23085_c1_g1.p1|TRINITY_DN23085_c1_g1.p1|TRINITY_DN23085_c1_g1.p1	4.39E+05
LPLLH	17.76	591.3744	5	-1.7	296.694	27.27	1	18332	HFX_Peptide_LFQ_DBPSN024_PAS840.raw	TRINITY_DN2874_c0_g1.p1|TRINITY_DN2874_c0_g1.p1|TRINITY_DN2874_c0_g1.p1	4.39E+05
IPLLH	17.76	591.3744	5	-1.7	296.694	27.27	1	18332	HFX_Peptide_LFQ_DBPSN024_PAS840.raw		4.39E+05
LPILH	17.76	591.3744	5	-1.7	296.694	27.27	1	18332	HFX_Peptide_LFQ_DBPSN024_PAS840.raw	TRINITY_DN6941_c0_g1.p1|TRINITY_DN6941_c0_g1.p1|TRINITY_DN6941_c0_g1.p1	4.39E+05
LEHPETVLR	17.75	1092.5928	9	-2.3	547.3024	20.03	1	9553	HFX_Peptide_LFQ_DBPSN024_PAS840.raw	TRINITY_DN296_c0_g3.p1|TRINITY_DN296_c0_g3.p1|TRINITY_DN296_c0_g3.p1	6.26E+05
PSIPR	17.75	568.3333	5	-1.4	285.1735	20.88	1	10511	HFX_Peptide_LFQ_DBPSN024_PAS840.raw	TRINITY_DN269_c0_g1.p1|TRINITY_DN269_c0_g1.p1|TRINITY_DN269_c0_g1.p1:TRINITY_DN561_c0_g1.p1|TRINITY_DN561_c0_g1.p1|TRINITY_DN561_c0_g1.p1	5.64E+05
PSLPR	17.75	568.3333	5	-1.4	285.1735	20.88	1	10511	HFX_Peptide_LFQ_DBPSN024_PAS840.raw	TRINITY_DN2072_c0_g1.p1|TRINITY_DN2072_c0_g1.p1|TRINITY_DN2072_c0_g1.p1:TRINITY_DN7050_c1_g3.p1|TRINITY_DN7050_c1_g3.p1|TRINITY_DN7050_c1_g3.p1	5.64E+05
PVKEF	17.75	618.3376	5	-2.2	310.1754	25.21	1	15812	HFX_Peptide_LFQ_DBPSN024_PAS840.raw	TRINITY_DN961_c0_g1.p1|TRINITY_DN961_c0_g1.p1|TRINITY_DN961_c0_g1.p1:TRINITY_DN9738_c0_g1.p1|TRINITY_DN9738_c0_g1.p1|TRINITY_DN9738_c0_g1.p1
GGSIYDTTGRPVT	17.75	1322.6466	13	-0.7	662.3301	22.24	1	12138	HFX_Peptide_LFQ_DBPSN024_PAS840.raw	TRINITY_DN649_c0_g1.p1|TRINITY_DN649_c0_g1.p1|TRINITY_DN649_c0_g1.p1	2.78E+06
KIHDPERP	17.74	990.5247	8	-0.5	496.2694	20.96	1	10609	HFX_Peptide_LFQ_DBPSN024_PAS840.raw	TRINITY_DN34125_c0_g1.p1|TRINITY_DN34125_c0_g1.p1|TRINITY_DN34125_c0_g1.p1
LISNSQNISTQ	17.73	1203.6095	11	-10	602.806	22.09	1	11959	HFX_Peptide_LFQ_DBPSN024_PAS840.raw		1.95E+06
PPIAITF	17.72	757.4374	7	-7.5	379.7231	33.2	1	24761	HFX_Peptide_LFQ_DBPSN024_PAS840.raw	TRINITY_DN15681_c4_g1.p1|TRINITY_DN15681_c4_g1.p1|TRINITY_DN15681_c4_g1.p1
ELNSTIINSEPV	17.72	1314.6667	12	9.8	658.3471	28.5	1	19796	HFX_Peptide_LFQ_DBPSN024_PAS840.raw	TRINITY_DN3673_c0_g1.p1|TRINITY_DN3673_c0_g1.p1|TRINITY_DN3673_c0_g1.p1	6.41E+05
GGPIPPPSPGDQDK	17.71	1360.6622	14	-0.1	681.3383	19.76	1	9245	HFX_Peptide_LFQ_DBPSN024_PAS840.raw	TRINITY_DN1938_c0_g1.p1|TRINITY_DN1938_c0_g1.p1|TRINITY_DN1938_c0_g1.p1	8.79E+05
AYSVYAAP	17.68	840.4017	8	-2	421.2073	15.78	1	5585	HFX_Peptide_LFQ_DBPSN024_PAS840.raw	TRINITY_DN32933_c0_g1.p1|TRINITY_DN32933_c0_g1.p1|TRINITY_DN32933_c0_g1.p1
TVENVPVK	17.68	884.4967	8	-14.4	443.2493	29.69	1	21166	HFX_Peptide_LFQ_DBPSN024_PAS840.raw	TRINITY_DN22617_c0_g2.p1|TRINITY_DN22617_c0_g2.p1|TRINITY_DN22617_c0_g2.p1	1.18E+06
ISGNRVP	17.68	741.4133	7	-11.3	371.7097	38.16	1	28527	HFX_Peptide_LFQ_DBPSN024_PAS840.raw	TRINITY_DN2933_c0_g3.p1|TRINITY_DN2933_c0_g3.p1|TRINITY_DN2933_c0_g3.p1	2.82E+06
TPAPAQPPP	17.68	874.4548	9	-3.3	438.2332	15.87	1	5653	HFX_Peptide_LFQ_DBPSN024_PAS840.raw		5.99E+04
TVDFLK	17.67	721.401	6	-1.2	361.7073	27.52	1	18630	HFX_Peptide_LFQ_DBPSN024_PAS840.raw	TRINITY_DN4223_c0_g3.p1|TRINITY_DN4223_c0_g3.p1|TRINITY_DN4223_c0_g3.p1	2.78E+06
VSTPNRP	17.65	769.4082	7	3.5	385.7127	26.84	1	17807	HFX_Peptide_LFQ_DBPSN024_PAS840.raw		2.58E+06
TLVFNKAQ	17.65	919.5127	8	-0.6	460.7634	31.52	1	23165	HFX_Peptide_LFQ_DBPSN024_PAS840.raw	TRINITY_DN1483_c1_g1.p1|TRINITY_DN1483_c1_g1.p1|TRINITY_DN1483_c1_g1.p1	3.05E+05
IDFPR	17.65	646.3438	5	-2.6	324.1783	24.1	1	14450	HFX_Peptide_LFQ_DBPSN024_PAS840.raw	TRINITY_DN1442_c0_g1.p1|TRINITY_DN1442_c0_g1.p1|TRINITY_DN1442_c0_g1.p1	1.26E+06
LDFPR	17.65	646.3438	5	-2.6	324.1783	24.1	1	14450	HFX_Peptide_LFQ_DBPSN024_PAS840.raw		1.26E+06
KGMGLK	17.63	632.3679	6	-6.3	317.1892	23.5	1	13718	HFX_Peptide_LFQ_DBPSN024_PAS840.raw	TRINITY_DN159_c0_g1.p1|TRINITY_DN159_c0_g1.p1|TRINITY_DN159_c0_g1.p1
GHPFK	17.62	584.3071	5	-3.6	293.1598	12.91	1	3642	HFX_Peptide_LFQ_DBPSN024_PAS840.raw	TRINITY_DN961_c0_g1.p1|TRINITY_DN961_c0_g1.p1|TRINITY_DN961_c0_g1.p1	5.75E+06
PLPAPPAP	17.62	758.4326	8	-2	380.2228	29.13	1	20512	HFX_Peptide_LFQ_DBPSN024_PAS840.raw	TRINITY_DN20100_c1_g1.p1|TRINITY_DN20100_c1_g1.p1|TRINITY_DN20100_c1_g1.p1	9.40E+05
TTIEVQWLP	17.62	1085.5757	9	8.9	543.7999	34.83	1	26046	HFX_Peptide_LFQ_DBPSN024_PAS840.raw	TRINITY_DN20210_c0_g3.p1|TRINITY_DN20210_c0_g3.p1|TRINITY_DN20210_c0_g3.p1	1.01E+06
NFAVP	17.61	546.2802	5	-1.3	547.2867	45.04	1	32470	HFX_Peptide_LFQ_DBPSN024_PAS840.raw	TRINITY_DN25423_c0_g1.p1|TRINITY_DN25423_c0_g1.p1|TRINITY_DN25423_c0_g1.p1	1.16E+07
YPVYPK	17.6	765.4061	6	-1.3	383.7098	18.68	1	8150	HFX_Peptide_LFQ_DBPSN024_PAS840.raw	TRINITY_DN2836_c0_g1.p1|TRINITY_DN2836_c0_g1.p1|TRINITY_DN2836_c0_g1.p1	5.42E+05
GRVPTP	17.6	625.3547	6	4.4	313.686	27.91	1	19090	HFX_Peptide_LFQ_DBPSN024_PAS840.raw	TRINITY_DN203_c0_g1.p1|TRINITY_DN203_c0_g1.p1|TRINITY_DN203_c0_g1.p1	1.61E+05
PLPLPAP	17.59	703.4268	7	-1.8	352.7201	29.34	1	20767	HFX_Peptide_LFQ_DBPSN024_PAS840.raw	TRINITY_DN1566_c1_g1.p1|TRINITY_DN1566_c1_g1.p1|TRINITY_DN1566_c1_g1.p1	3.99E+05
PTPAP	17.59	481.2536	5	-1.1	482.2604	37.5	1	28044	HFX_Peptide_LFQ_DBPSN024_PAS840.raw	TRINITY_DN4943_c0_g1.p1|TRINITY_DN4943_c0_g1.p1|TRINITY_DN4943_c0_g1.p1:TRINITY_DN3649_c0_g2.p1|TRINITY_DN3649_c0_g2.p1|TRINITY_DN3649_c0_g2.p1:TRINITY_DN15681_c1_g1.p1|TRINITY_DN15681_c1_g1.p1|TRINITY_DN15681_c1_g1.p1:TRINITY_DN30171_c0_g1.p1|TRINITY_DN30171_c0_g1.p1|TRINITY_DN30171_c0_g1.p1:TRINITY_DN41695_c0_g1.p1|TRINITY_DN41695_c0_g1.p1|TRINITY_DN41695_c0_g1.p1:TRINITY_DN31293_c0_g1.p1|TRINI…	3.40E+07
GMHGLPGP	17.58	764.364	8	5.7	383.1914	14.24	1	4502	HFX_Peptide_LFQ_DBPSN024_PAS840.raw	TRINITY_DN1483_c1_g1.p1|TRINITY_DN1483_c1_g1.p1|TRINITY_DN1483_c1_g1.p1
LSNNPCPI	17.56	856.4113	8	-8.7	429.2092	33.69	1	25194	HFX_Peptide_LFQ_DBPSN024_PAS840.raw	TRINITY_DN4775_c0_g2.p1|TRINITY_DN4775_c0_g2.p1|TRINITY_DN4775_c0_g2.p1	1.93E+06
FPHPQPSQPQ	17.56	1161.5566	10	-1.5	581.7847	18.59	1	8065	HFX_Peptide_LFQ_DBPSN024_PAS840.raw	TRINITY_DN649_c0_g1.p1|TRINITY_DN649_c0_g1.p1|TRINITY_DN649_c0_g1.p1	3.14E+06
RISVPGY	17.55	790.4337	7	1.9	396.2249	25.3	1	15926	HFX_Peptide_LFQ_DBPSN024_PAS840.raw	TRINITY_DN1415_c0_g1.p1|TRINITY_DN1415_c0_g1.p1|TRINITY_DN1415_c0_g1.p1
YGPGVTR	17.55	748.3868	7	2.8	375.2017	34.45	1	25791	HFX_Peptide_LFQ_DBPSN024_PAS840.raw	TRINITY_DN1761_c0_g1.p1|TRINITY_DN1761_c0_g1.p1|TRINITY_DN1761_c0_g1.p1	9.15E+05
CLPQPTHGQP	17.54	1076.5073	10	-9.4	539.2559	24.13	1	14483	HFX_Peptide_LFQ_DBPSN024_PAS840.raw	TRINITY_DN3885_c0_g1.p1|TRINITY_DN3885_c0_g1.p1|TRINITY_DN3885_c0_g1.p1	9.75E+05
AIGFWSP	17.54	776.3857	7	-8.1	389.197	30.27	1	21840	HFX_Peptide_LFQ_DBPSN024_PAS840.raw		2.28E+05
PVILSF	17.54	674.4003	6	-2	338.2067	39.56	1	29408	HFX_Peptide_LFQ_DBPSN024_PAS840.raw	TRINITY_DN7757_c0_g1.p1|TRINITY_DN7757_c0_g1.p1|TRINITY_DN7757_c0_g1.p1	4.98E+07
GSHLPVSPSVPV	17.54	1174.6346	12	-2.2	588.3233	39.67	1	29489	HFX_Peptide_LFQ_DBPSN024_PAS840.raw	TRINITY_DN749_c0_g1.p1|TRINITY_DN749_c0_g1.p1|TRINITY_DN749_c0_g1.p1	2.31E+02
APFFT	17.53	581.2849	5	0.7	582.2926	49.7	1	34813	HFX_Peptide_LFQ_DBPSN024_PAS840.raw	TRINITY_DN21_c0_g1.p1|TRINITY_DN21_c0_g1.p1|TRINITY_DN21_c0_g1.p1	9.80E+05
ISTDIYR	17.52	866.4498	7	-2.4	434.2311	20.95	1	10595	HFX_Peptide_LFQ_DBPSN024_PAS840.raw	TRINITY_DN1658_c0_g1.p1|TRINITY_DN1658_c0_g1.p1|TRINITY_DN1658_c0_g1.p1	8.78E+05
PVSTPAAPIPVPVPPA	17.52	1508.8602	16	-1.4	755.4363	71.01	1	45327	HFX_Peptide_LFQ_DBPSN024_PAS840.raw	TRINITY_DN406_c0_g1.p1|TRINITY_DN406_c0_g1.p1|TRINITY_DN406_c0_g1.p1	1.43E+05
VVVSPLR	17.51	768.4857	7	1.8	385.2508	20.91	1	10552	HFX_Peptide_LFQ_DBPSN024_PAS840.raw	TRINITY_DN10105_c1_g3.p1|TRINITY_DN10105_c1_g3.p1|TRINITY_DN10105_c1_g3.p1
PRVIVQ	17.51	710.4439	6	-1.8	356.2286	16.49	1	6156	HFX_Peptide_LFQ_DBPSN024_PAS840.raw	TRINITY_DN62_c0_g1.p1|TRINITY_DN62_c0_g1.p1|TRINITY_DN62_c0_g1.p1	3.51E+06
LKYPI	17.5	632.3897	5	-1.4	317.2017	26.01	1	16784	HFX_Peptide_LFQ_DBPSN024_PAS840.raw	TRINITY_DN2642_c0_g2.p1|TRINITY_DN2642_c0_g2.p1|TRINITY_DN2642_c0_g2.p1	9.36E+06
LKYPL	17.5	632.3897	5	-1.4	317.2017	26.01	1	16784	HFX_Peptide_LFQ_DBPSN024_PAS840.raw	TRINITY_DN23085_c1_g1.p1|TRINITY_DN23085_c1_g1.p1|TRINITY_DN23085_c1_g1.p1	9.36E+06
GPAGAPGVVGP	17.5	877.4657	11	-1.5	439.7395	23.16	1	13293	HFX_Peptide_LFQ_DBPSN024_PAS840.raw	TRINITY_DN23119_c0_g1.p1|TRINITY_DN23119_c0_g1.p1|TRINITY_DN23119_c0_g1.p1	6.35E+05
LNVHMTPPQ	17.5	1035.5171	9	-1.7	518.765	20.47	1	10048	HFX_Peptide_LFQ_DBPSN024_PAS840.raw	TRINITY_DN19974_c0_g1.p1|TRINITY_DN19974_c0_g1.p1|TRINITY_DN19974_c0_g1.p1	4.71E+05
ATSSP	17.47	461.2122	5	8.5	462.2234	39.17	1	29175	HFX_Peptide_LFQ_DBPSN024_PAS840.raw	TRINITY_DN2509_c0_g1.p1|TRINITY_DN2509_c0_g1.p1|TRINITY_DN2509_c0_g1.p1:TRINITY_DN409_c0_g1.p1|TRINITY_DN409_c0_g1.p1|TRINITY_DN409_c0_g1.p1:TRINITY_DN547_c0_g1.p1|TRINITY_DN547_c0_g1.p1|TRINITY_DN547_c0_g1.p1:TRINITY_DN5628_c0_g1.p1|TRINITY_DN5628_c0_g1.p1|TRINITY_DN5628_c0_g1.p1:TRINITY_DN10110_c0_g3.p1|TRINITY_DN10110_c0_g3.p1|TRINITY_DN10110_c0_g3.p1:TRINITY_DN7910_c0_g1.p1|TRINITY_DN7910_c0_…	7.79E+07
TIQVEGNPAP	17.47	1024.5189	10	-1.7	513.2659	20.25	1	9796	HFX_Peptide_LFQ_DBPSN024_PAS840.raw	TRINITY_DN446_c0_g1.p1|TRINITY_DN446_c0_g1.p1|TRINITY_DN446_c0_g1.p1	2.44E+05
EYVADAEGFHPV	17.46	1332.5986	12	8.6	667.3123	36.48	1	27311	HFX_Peptide_LFQ_DBPSN024_PAS840.raw	TRINITY_DN1279_c0_g3.p1|TRINITY_DN1279_c0_g3.p1|TRINITY_DN1279_c0_g3.p1	5.35E+05
PLPPPPPP	17.45	810.4639	8	-5	406.2372	33.37	1	24909	HFX_Peptide_LFQ_DBPSN024_PAS840.raw	TRINITY_DN31256_c0_g1.p1|TRINITY_DN31256_c0_g1.p1|TRINITY_DN31256_c0_g1.p1:TRINITY_DN7495_c1_g2.p1|TRINITY_DN7495_c1_g2.p1|TRINITY_DN7495_c1_g2.p1	1.77E+06
PAPVQAPAPAPAPA	17.45	1253.6768	14	8.1	627.8507	19.35	1	8814	HFX_Peptide_LFQ_DBPSN024_PAS840.raw	TRINITY_DN428_c0_g1.p1|TRINITY_DN428_c0_g1.p1|TRINITY_DN428_c0_g1.p1	1.69E+05
RTLPSAP	17.45	740.4181	7	2.7	371.2173	28.89	1	20236	HFX_Peptide_LFQ_DBPSN024_PAS840.raw		6.76E+05
VHIAYP	17.44	698.3751	6	2.2	350.1956	48.02	1	34004	HFX_Peptide_LFQ_DBPSN024_PAS840.raw
IIGLPPFVPPS	17.44	1135.6641	11	-1.6	568.8384	73.63	1	46480	HFX_Peptide_LFQ_DBPSN024_PAS840.raw	TRINITY_DN730_c0_g1.p1|TRINITY_DN730_c0_g1.p1|TRINITY_DN730_c0_g1.p1	1.55E+05
PDGDLPR	17.43	768.3766	7	0.2	385.1956	29.31	1	20740	HFX_Peptide_LFQ_DBPSN024_PAS840.raw		6.72E+05
SLSSIDQ	17.43	748.3603	7	-2.4	375.1865	15.25	1	5181	HFX_Peptide_LFQ_DBPSN024_PAS840.raw		9.51E+05
GGLHPDPNLT	17.42	1019.5036	10	-3	510.7576	22.39	1	12316	HFX_Peptide_LFQ_DBPSN024_PAS840.raw	TRINITY_DN8391_c0_g1.p1|TRINITY_DN8391_c0_g1.p1|TRINITY_DN8391_c0_g1.p1	1.77E+05
VSYPSF	17.42	698.3275	6	-1	350.1707	30.9	1	22519	HFX_Peptide_LFQ_DBPSN024_PAS840.raw
LIRLP	17.4	610.4166	5	-2.7	306.2148	25.42	1	16072	HFX_Peptide_LFQ_DBPSN024_PAS840.raw		1.92E+05
ILRLP	17.4	610.4166	5	-2.7	306.2148	25.42	1	16072	HFX_Peptide_LFQ_DBPSN024_PAS840.raw	TRINITY_DN4854_c0_g3.p1|TRINITY_DN4854_c0_g3.p1|TRINITY_DN4854_c0_g3.p1	1.92E+05
LLRLP	17.4	610.4166	5	-2.7	306.2148	25.42	1	16072	HFX_Peptide_LFQ_DBPSN024_PAS840.raw	TRINITY_DN40723_c0_g1.p1|TRINITY_DN40723_c0_g1.p1|TRINITY_DN40723_c0_g1.p1:TRINITY_DN2329_c0_g4.p2|TRINITY_DN2329_c0_g4.p2|TRINITY_DN2329_c0_g4.p2	1.92E+05
LLRIP	17.4	610.4166	5	-2.7	306.2148	25.42	1	16072	HFX_Peptide_LFQ_DBPSN024_PAS840.raw	TRINITY_DN88_c0_g1.p1|TRINITY_DN88_c0_g1.p1|TRINITY_DN88_c0_g1.p1	1.92E+05
IIRLP	17.4	610.4166	5	-2.7	306.2148	25.42	1	16072	HFX_Peptide_LFQ_DBPSN024_PAS840.raw		1.92E+05
LIRIP	17.4	610.4166	5	-2.7	306.2148	25.42	1	16072	HFX_Peptide_LFQ_DBPSN024_PAS840.raw	TRINITY_DN32951_c0_g1.p1|TRINITY_DN32951_c0_g1.p1|TRINITY_DN32951_c0_g1.p1	1.92E+05
YAAHICHA	17.4	884.3963	8	-5.3	443.2031	18.07	1	7574	HFX_Peptide_LFQ_DBPSN024_PAS840.raw
DLLQKL	17.39	728.4432	6	-1	365.2285	39.12	1	29141	HFX_Peptide_LFQ_DBPSN024_PAS840.raw	TRINITY_DN730_c0_g1.p1|TRINITY_DN730_c0_g1.p1|TRINITY_DN730_c0_g1.p1	1.74E+06
DILQKL	17.39	728.4432	6	-1	365.2285	39.12	1	29141	HFX_Peptide_LFQ_DBPSN024_PAS840.raw		1.74E+06
DLLQKI	17.39	728.4432	6	-1	365.2285	39.12	1	29141	HFX_Peptide_LFQ_DBPSN024_PAS840.raw	TRINITY_DN12103_c0_g1.p1|TRINITY_DN12103_c0_g1.p1|TRINITY_DN12103_c0_g1.p1	1.74E+06
DIIQKI	17.39	728.4432	6	-1	365.2285	39.12	1	29141	HFX_Peptide_LFQ_DBPSN024_PAS840.raw	TRINITY_DN4255_c0_g1.p1|TRINITY_DN4255_c0_g1.p1|TRINITY_DN4255_c0_g1.p1	1.74E+06
DIIQKL	17.39	728.4432	6	-1	365.2285	39.12	1	29141	HFX_Peptide_LFQ_DBPSN024_PAS840.raw		1.74E+06
LGMPW	17.39	602.2886	5	-8.3	302.1491	46.28	1	33118	HFX_Peptide_LFQ_DBPSN024_PAS840.raw	TRINITY_DN4717_c0_g1.p1|TRINITY_DN4717_c0_g1.p1|TRINITY_DN4717_c0_g1.p1
ELLKVF	17.38	747.4531	6	-2.3	374.7329	45.22	1	32558	HFX_Peptide_LFQ_DBPSN024_PAS840.raw		2.48E+06
TVVVAPGAP	17.38	809.4647	9	-0.6	405.7393	26.42	1	17290	HFX_Peptide_LFQ_DBPSN024_PAS840.raw	TRINITY_DN19702_c0_g1.p1|TRINITY_DN19702_c0_g1.p1|TRINITY_DN19702_c0_g1.p1	2.43E+05
FVANENGYQPQ	17.38	1265.5676	11	-1.1	633.7904	23.45	1	13655	HFX_Peptide_LFQ_DBPSN024_PAS840.raw	TRINITY_DN38991_c0_g1.p1|TRINITY_DN38991_c0_g1.p1|TRINITY_DN38991_c0_g1.p1	4.42E+05
PPLPPPPP	17.37	810.4639	8	-7.9	406.2361	33.27	1	24822	HFX_Peptide_LFQ_DBPSN024_PAS840.raw	TRINITY_DN2509_c0_g1.p1|TRINITY_DN2509_c0_g1.p1|TRINITY_DN2509_c0_g1.p1:TRINITY_DN31256_c0_g1.p1|TRINITY_DN31256_c0_g1.p1|TRINITY_DN31256_c0_g1.p1:TRINITY_DN7495_c1_g2.p1|TRINITY_DN7495_c1_g2.p1|TRINITY_DN7495_c1_g2.p1:TRINITY_DN3412_c0_g1.p1|TRINITY_DN3412_c0_g1.p1|TRINITY_DN3412_c0_g1.p1:TRINITY_DN5920_c0_g1.p1|TRINITY_DN5920_c0_g1.p1|TRINITY_DN5920_c0_g1.p1:TRINITY_DN6874_c1_g1.p1|TRINITY_DN68…	1.77E+06
ESTDSP	17.37	634.2446	6	-2.1	318.1289	10.61	1	2386	HFX_Peptide_LFQ_DBPSN024_PAS840.raw
ATPVAPVQP	17.36	878.4861	9	-2.6	440.2492	24.11	1	14458	HFX_Peptide_LFQ_DBPSN024_PAS840.raw	TRINITY_DN1263_c2_g1.p1|TRINITY_DN1263_c2_g1.p1|TRINITY_DN1263_c2_g1.p1	8.06E+05
STELLIR	17.36	830.4861	7	-1.1	416.2499	26.18	1	16993	HFX_Peptide_LFQ_DBPSN024_PAS840.raw	TRINITY_DN38385_c0_g1.p1|TRINITY_DN38385_c0_g1.p1|TRINITY_DN38385_c0_g1.p1	2.94E+06
DSPIPGYGNNVVNTL	17.35	1558.7627	15	3.9	780.3917	61.16	1	40436	HFX_Peptide_LFQ_DBPSN024_PAS840.raw	TRINITY_DN1031_c0_g1.p1|TRINITY_DN1031_c0_g1.p1|TRINITY_DN1031_c0_g1.p1	1.74E+05
PPRPPP	17.35	659.3754	6	-2.1	330.6943	23.82	1	14104	HFX_Peptide_LFQ_DBPSN024_PAS840.raw	TRINITY_DN4730_c0_g1.p1|TRINITY_DN4730_c0_g1.p1|TRINITY_DN4730_c0_g1.p1:TRINITY_DN2075_c0_g1.p1|TRINITY_DN2075_c0_g1.p1|TRINITY_DN2075_c0_g1.p1:TRINITY_DN18460_c0_g2.p1|TRINITY_DN18460_c0_g2.p1|TRINITY_DN18460_c0_g2.p1:TRINITY_DN26549_c0_g1.p1|TRINITY_DN26549_c0_g1.p1|TRINITY_DN26549_c0_g1.p1:TRINITY_DN8674_c0_g1.p1|TRINITY_DN8674_c0_g1.p1|TRINITY_DN8674_c0_g1.p1	8.82E+05
VEAYHPV	17.35	813.4021	7	-1.5	407.7077	17.56	1	7115	HFX_Peptide_LFQ_DBPSN024_PAS840.raw	TRINITY_DN169_c0_g1.p1|TRINITY_DN169_c0_g1.p1|TRINITY_DN169_c0_g1.p1	3.63E+05
TTPPLPAP	17.35	792.4381	8	-3.3	397.225	27.38	1	18471	HFX_Peptide_LFQ_DBPSN024_PAS840.raw	TRINITY_DN3649_c0_g2.p1|TRINITY_DN3649_c0_g2.p1|TRINITY_DN3649_c0_g2.p1:TRINITY_DN3331_c1_g1.p1|TRINITY_DN3331_c1_g1.p1|TRINITY_DN3331_c1_g1.p1	1.30E+06
LGPKYDYLGR	17.29	1180.624	10	0.3	394.5487	23.63	1	13874	HFX_Peptide_LFQ_DBPSN024_PAS840.raw	TRINITY_DN296_c0_g2.p1|TRINITY_DN296_c0_g2.p1|TRINITY_DN296_c0_g2.p1:TRINITY_DN296_c0_g3.p1|TRINITY_DN296_c0_g3.p1|TRINITY_DN296_c0_g3.p1	5.29E+05
EGVEPEIMGMGP	17.29	1244.5417	12	-0.6	623.2778	12.08	1	3149	HFX_Peptide_LFQ_DBPSN024_PAS840.raw
FDEYLP	17.29	782.3486	6	-3	392.1804	31.97	1	23627	HFX_Peptide_LFQ_DBPSN024_PAS840.raw		2.32E+06
DPVAP	17.27	497.2485	5	0.3	498.256	36.83	1	27559	HFX_Peptide_LFQ_DBPSN024_PAS840.raw		8.41E+06
ISTSVP	17.26	602.3275	6	0.2	302.1711	15.72	1	5537	HFX_Peptide_LFQ_DBPSN024_PAS840.raw		3.86E+06
VKAPGIIPR	17.25	949.6072	9	-1.6	475.8101	20.67	1	10269	HFX_Peptide_LFQ_DBPSN024_PAS840.raw	TRINITY_DN1565_c0_g1.p1|TRINITY_DN1565_c0_g1.p1|TRINITY_DN1565_c0_g1.p1	1.02E+06
ELIIGDRQ	17.25	942.5134	8	-0.4	472.2638	24.22	1	14600	HFX_Peptide_LFQ_DBPSN024_PAS840.raw	TRINITY_DN1565_c0_g1.p1|TRINITY_DN1565_c0_g1.p1|TRINITY_DN1565_c0_g1.p1	9.49E+05
YYLPV	17.23	653.3424	5	11.4	327.6822	22.43	1	12380	HFX_Peptide_LFQ_DBPSN024_PAS840.raw		7.62E+05
LNEIHSI	17.23	824.4392	7	-0.7	413.2266	22.36	1	12276	HFX_Peptide_LFQ_DBPSN024_PAS840.raw	TRINITY_DN730_c0_g1.p1|TRINITY_DN730_c0_g1.p1|TRINITY_DN730_c0_g1.p1	2.95E+06
SVYFSP	17.23	698.3275	6	-2.2	350.1703	30.61	1	22222	HFX_Peptide_LFQ_DBPSN024_PAS840.raw		4.42E+07
TIGPVG	17.22	542.3064	6	-0.9	272.1602	26.86	1	17832	HFX_Peptide_LFQ_DBPSN024_PAS840.raw	TRINITY_DN933_c0_g1.p1|TRINITY_DN933_c0_g1.p1|TRINITY_DN933_c0_g1.p1
FPTVMP	17.2	690.3411	6	-7.6	346.1752	32.62	1	24236	HFX_Peptide_LFQ_DBPSN024_PAS840.raw		8.02E+06
VPGGVAGVPGVGAP	17.19	1132.624	14	-8	567.3148	54.77	1	37433	HFX_Peptide_LFQ_DBPSN024_PAS840.raw	TRINITY_DN723_c0_g1.p1|TRINITY_DN723_c0_g1.p1|TRINITY_DN723_c0_g1.p1	1.59E+04
LPPFVPP	17.19	765.4424	7	-1.9	383.7278	60.61	1	40188	HFX_Peptide_LFQ_DBPSN024_PAS840.raw	TRINITY_DN730_c0_g1.p1|TRINITY_DN730_c0_g1.p1|TRINITY_DN730_c0_g1.p1	6.87E+07
TAPPVGVPPP	17.19	930.5175	10	14.1	466.2726	24.96	1	15507	HFX_Peptide_LFQ_DBPSN024_PAS840.raw	TRINITY_DN1461_c0_g4.p1|TRINITY_DN1461_c0_g4.p1|TRINITY_DN1461_c0_g4.p1	1.14E+06
YNTPPDRPY	17.19	1121.5142	9	0.2	561.7645	19	1	8462	HFX_Peptide_LFQ_DBPSN024_PAS840.raw		3.52E+05
TEVNGDGSFKY	17.18	1215.5408	11	-1.5	608.7767	22.88	1	12941	HFX_Peptide_LFQ_DBPSN024_PAS840.raw	TRINITY_DN71_c0_g1.p1|TRINITY_DN71_c0_g1.p1|TRINITY_DN71_c0_g1.p1	1.34E+05
LGAAAAAAK	17.17	742.4337	9	-0.5	372.2239	25.24	1	15845	HFX_Peptide_LFQ_DBPSN024_PAS840.raw		1.56E+06
VPPHIF	17.16	708.3959	6	-1.3	355.2047	29.96	1	21484	HFX_Peptide_LFQ_DBPSN024_PAS840.raw	TRINITY_DN62_c0_g1.p1|TRINITY_DN62_c0_g1.p1|TRINITY_DN62_c0_g1.p1	1.86E+07
LFGIYVGLPL	17.16	1090.6426	10	-2	546.3275	65.23	1	42368	HFX_Peptide_LFQ_DBPSN024_PAS840.raw		1.38E+06
DLVDKL	17.16	701.3959	6	-2.3	351.7044	31.53	1	23169	HFX_Peptide_LFQ_DBPSN024_PAS840.raw	TRINITY_DN62_c0_g1.p1|TRINITY_DN62_c0_g1.p1|TRINITY_DN62_c0_g1.p1	4.93E+06
VYKPPSGPDPS	17.15	1142.5608	11	-1.9	572.2866	17.69	1	7229	HFX_Peptide_LFQ_DBPSN024_PAS840.raw	TRINITY_DN428_c0_g1.p1|TRINITY_DN428_c0_g1.p1|TRINITY_DN428_c0_g1.p1	3.84E+05
ISIPPPTP	17.15	820.4694	8	12.5	411.2471	26.21	1	17031	HFX_Peptide_LFQ_DBPSN024_PAS840.raw	TRINITY_DN11084_c0_g1.p1|TRINITY_DN11084_c0_g1.p1|TRINITY_DN11084_c0_g1.p1	7.24E+05
ETQNYP	17.15	750.3184	6	11.5	376.1708	32.9	1	24498	HFX_Peptide_LFQ_DBPSN024_PAS840.raw	TRINITY_DN2604_c0_g1.p1|TRINITY_DN2604_c0_g1.p1|TRINITY_DN2604_c0_g1.p1
SIEVLP	17.14	656.3745	6	-6.9	329.1922	28.87	1	20218	HFX_Peptide_LFQ_DBPSN024_PAS840.raw	TRINITY_DN1806_c0_g1.p1|TRINITY_DN1806_c0_g1.p1|TRINITY_DN1806_c0_g1.p1	9.98E+04
SLEVLP	17.14	656.3745	6	-6.9	329.1922	28.87	1	20218	HFX_Peptide_LFQ_DBPSN024_PAS840.raw	TRINITY_DN21984_c0_g1.p1|TRINITY_DN21984_c0_g1.p1|TRINITY_DN21984_c0_g1.p1	9.98E+04
PAPPTPPAA	17.14	817.4333	9	-1.2	409.7234	21.99	1	11836	HFX_Peptide_LFQ_DBPSN024_PAS840.raw	TRINITY_DN1938_c0_g1.p1|TRINITY_DN1938_c0_g1.p1|TRINITY_DN1938_c0_g1.p1:TRINITY_DN75_c1_g2.p1|TRINITY_DN75_c1_g2.p1|TRINITY_DN75_c1_g2.p1	1.38E+07
PVGAPGPPGP	17.13	844.4443	10	2	423.2303	24.61	1	15083	HFX_Peptide_LFQ_DBPSN024_PAS840.raw	TRINITY_DN1483_c1_g1.p1|TRINITY_DN1483_c1_g1.p1|TRINITY_DN1483_c1_g1.p1	1.31E+06
LGGGGVLGSPP	17.13	909.4919	11	2.5	455.7544	58.72	1	39375	HFX_Peptide_LFQ_DBPSN024_PAS840.raw		7.52E+06
GLTPPRP	17.12	736.4232	7	-1.8	369.2182	30.52	1	22125	HFX_Peptide_LFQ_DBPSN024_PAS840.raw	TRINITY_DN25423_c0_g1.p1|TRINITY_DN25423_c0_g1.p1|TRINITY_DN25423_c0_g1.p1	1.82E+06
EAPLPPPPAATPV	17.11	1255.6812	13	2.1	628.8492	47.38	1	33654	HFX_Peptide_LFQ_DBPSN024_PAS840.raw	TRINITY_DN9566_c0_g1.p1|TRINITY_DN9566_c0_g1.p1|TRINITY_DN9566_c0_g1.p1	9.25E+05
IELIR	17.1	642.4064	5	-3.3	322.2094	24.07	1	14407	HFX_Peptide_LFQ_DBPSN024_PAS840.raw	TRINITY_DN730_c0_g1.p1|TRINITY_DN730_c0_g1.p1|TRINITY_DN730_c0_g1.p1:TRINITY_DN41715_c0_g1.p1|TRINITY_DN41715_c0_g1.p1|TRINITY_DN41715_c0_g1.p1	1.11E+07
IELLR	17.1	642.4064	5	-3.3	322.2094	24.07	1	14407	HFX_Peptide_LFQ_DBPSN024_PAS840.raw	TRINITY_DN18175_c0_g3.p1|TRINITY_DN18175_c0_g3.p1|TRINITY_DN18175_c0_g3.p1:TRINITY_DN2588_c0_g1.p1|TRINITY_DN2588_c0_g1.p1|TRINITY_DN2588_c0_g1.p1:TRINITY_DN2448_c0_g2.p1|TRINITY_DN2448_c0_g2.p1|TRINITY_DN2448_c0_g2.p1:TRINITY_DN41657_c0_g1.p1|TRINITY_DN41657_c0_g1.p1|TRINITY_DN41657_c0_g1.p1	1.11E+07
LELIR	17.1	642.4064	5	-3.3	322.2094	24.07	1	14407	HFX_Peptide_LFQ_DBPSN024_PAS840.raw	TRINITY_DN6884_c0_g3.p1|TRINITY_DN6884_c0_g3.p1|TRINITY_DN6884_c0_g3.p1:TRINITY_DN2647_c1_g1.p1|TRINITY_DN2647_c1_g1.p1|TRINITY_DN2647_c1_g1.p1:TRINITY_DN21381_c1_g1.p1|TRINITY_DN21381_c1_g1.p1|TRINITY_DN21381_c1_g1.p1	1.11E+07
LEILR	17.1	642.4064	5	-3.3	322.2094	24.07	1	14407	HFX_Peptide_LFQ_DBPSN024_PAS840.raw	TRINITY_DN4717_c0_g1.p1|TRINITY_DN4717_c0_g1.p1|TRINITY_DN4717_c0_g1.p1:TRINITY_DN11058_c0_g1.p1|TRINITY_DN11058_c0_g1.p1|TRINITY_DN11058_c0_g1.p1:TRINITY_DN20000_c0_g1.p1|TRINITY_DN20000_c0_g1.p1|TRINITY_DN20000_c0_g1.p1	1.11E+07
LELLR	17.1	642.4064	5	-3.3	322.2094	24.07	1	14407	HFX_Peptide_LFQ_DBPSN024_PAS840.raw	TRINITY_DN18501_c0_g1.p1|TRINITY_DN18501_c0_g1.p1|TRINITY_DN18501_c0_g1.p1:TRINITY_DN24479_c2_g2.p1|TRINITY_DN24479_c2_g2.p1|TRINITY_DN24479_c2_g2.p1	1.11E+07
LEIIR	17.1	642.4064	5	-3.3	322.2094	24.07	1	14407	HFX_Peptide_LFQ_DBPSN024_PAS840.raw		1.11E+07
IEIIR	17.1	642.4064	5	-3.3	322.2094	24.07	1	14407	HFX_Peptide_LFQ_DBPSN024_PAS840.raw		1.11E+07
LQGPGGAPGGPAVR	17.09	1232.6625	14	-0.8	617.338	19.57	1	9048	HFX_Peptide_LFQ_DBPSN024_PAS840.raw	TRINITY_DN4240_c0_g1.p1|TRINITY_DN4240_c0_g1.p1|TRINITY_DN4240_c0_g1.p1	4.48E+05
QPPTPPLP	17.07	845.4647	8	6.9	423.7425	33.66	1	25169	HFX_Peptide_LFQ_DBPSN024_PAS840.raw		4.22E+06
RTFEEK	17.07	808.4079	6	3.7	405.2127	17.05	1	6656	HFX_Peptide_LFQ_DBPSN024_PAS840.raw	TRINITY_DN62_c0_g1.p1|TRINITY_DN62_c0_g1.p1|TRINITY_DN62_c0_g1.p1	1.19E+06
TGPAGPVGVP	17.05	850.4548	10	0.8	426.235	24.67	1	15149	HFX_Peptide_LFQ_DBPSN024_PAS840.raw	TRINITY_DN933_c0_g1.p1|TRINITY_DN933_c0_g1.p1|TRINITY_DN933_c0_g1.p1	2.71E+06
PPEPT	17.05	539.2591	5	-1.6	540.2655	37.83	1	28288	HFX_Peptide_LFQ_DBPSN024_PAS840.raw	TRINITY_DN3611_c0_g1.p1|TRINITY_DN3611_c0_g1.p1|TRINITY_DN3611_c0_g1.p1:TRINITY_DN10949_c0_g1.p1|TRINITY_DN10949_c0_g1.p1|TRINITY_DN10949_c0_g1.p1	1.57E+07
FAALR	17.04	576.3384	5	-2.4	289.1758	25.22	1	15832	HFX_Peptide_LFQ_DBPSN024_PAS840.raw	TRINITY_DN30506_c1_g1.p1|TRINITY_DN30506_c1_g1.p1|TRINITY_DN30506_c1_g1.p1	4.03E+04
IPEDVIPQ	17.03	909.4807	8	-13.6	455.7415	23.42	1	13611	HFX_Peptide_LFQ_DBPSN024_PAS840.raw	TRINITY_DN35029_c0_g1.p1|TRINITY_DN35029_c0_g1.p1|TRINITY_DN35029_c0_g1.p1	1.16E+06
ALDPLNKPT	17.02	967.5338	9	-4.2	484.7722	22.69	1	12705	HFX_Peptide_LFQ_DBPSN024_PAS840.raw	TRINITY_DN4541_c0_g1.p1|TRINITY_DN4541_c0_g1.p1|TRINITY_DN4541_c0_g1.p1	1.33E+06
VITPDYPSYR	17.02	1209.6029	10	-0.9	605.8082	27.22	1	18272	HFX_Peptide_LFQ_DBPSN024_PAS840.raw	TRINITY_DN2151_c0_g1.p1|TRINITY_DN2151_c0_g1.p1|TRINITY_DN2151_c0_g1.p1	3.24E+05
HPTLPVHP	17.01	896.4868	8	-1.8	449.2499	25.97	1	16734	HFX_Peptide_LFQ_DBPSN024_PAS840.raw		7.94E+05
YLRDSYLSPVK	17.01	1339.7135	11	-3.4	447.5769	25.26	1	15875	HFX_Peptide_LFQ_DBPSN024_PAS840.raw	TRINITY_DN1415_c0_g1.p1|TRINITY_DN1415_c0_g1.p1|TRINITY_DN1415_c0_g1.p1	1.30E+06
DVGPPRPPL	17.01	946.5236	9	0.4	474.2692	34.06	1	25501	HFX_Peptide_LFQ_DBPSN024_PAS840.raw	TRINITY_DN716_c0_g1.p1|TRINITY_DN716_c0_g1.p1|TRINITY_DN716_c0_g1.p1	3.06E+06
GMHPLP	17	650.321	6	6.3	326.1698	24.48	1	14915	HFX_Peptide_LFQ_DBPSN024_PAS840.raw	TRINITY_DN3096_c1_g3.p1|TRINITY_DN3096_c1_g3.p1|TRINITY_DN3096_c1_g3.p1	2.72E+05
TINRR	17	658.3875	5	3.1	330.202	25.21	1	15809	HFX_Peptide_LFQ_DBPSN024_PAS840.raw	TRINITY_DN95_c0_g1.p1|TRINITY_DN95_c0_g1.p1|TRINITY_DN95_c0_g1.p1:TRINITY_DN228_c0_g1.p1|TRINITY_DN228_c0_g1.p1|TRINITY_DN228_c0_g1.p1	7.70E+05
IVLPPPYEIYP	16.99	1299.7114	11	0.4	650.8632	71.13	1	45390	HFX_Peptide_LFQ_DBPSN024_PAS840.raw	TRINITY_DN296_c0_g2.p1|TRINITY_DN296_c0_g2.p1|TRINITY_DN296_c0_g2.p1	6.30E+05
GYPFDRP	16.98	850.3973	7	-1.7	426.2052	24.3	1	14693	HFX_Peptide_LFQ_DBPSN024_PAS840.raw	TRINITY_DN296_c0_g2.p1|TRINITY_DN296_c0_g2.p1|TRINITY_DN296_c0_g2.p1	3.69E+06
SPPVPLP	16.98	705.4061	7	-0.6	353.7101	33.42	1	24948	HFX_Peptide_LFQ_DBPSN024_PAS840.raw	TRINITY_DN2604_c0_g1.p1|TRINITY_DN2604_c0_g1.p1|TRINITY_DN2604_c0_g1.p1
YPYALGVAH	16.98	989.497	9	-2.9	495.7544	30.49	1	22088	HFX_Peptide_LFQ_DBPSN024_PAS840.raw	TRINITY_DN1412_c0_g1.p1|TRINITY_DN1412_c0_g1.p1|TRINITY_DN1412_c0_g1.p1	1.78E+06
VPGGVPGVGVP	16.97	933.5283	11	-1.2	467.7709	38.68	1	28891	HFX_Peptide_LFQ_DBPSN024_PAS840.raw	TRINITY_DN2723_c0_g1.p1|TRINITY_DN2723_c0_g1.p1|TRINITY_DN2723_c0_g1.p1:TRINITY_DN723_c0_g1.p1|TRINITY_DN723_c0_g1.p1|TRINITY_DN723_c0_g1.p1	9.62E+04
AHYAAPY	16.96	791.3602	7	-0.7	396.6871	17.79	1	7322	HFX_Peptide_LFQ_DBPSN024_PAS840.raw	TRINITY_DN7564_c0_g2.p1|TRINITY_DN7564_c0_g2.p1|TRINITY_DN7564_c0_g2.p1	1.37E+05
PTIAAAQPALP	16.96	1048.5917	11	-2.1	525.302	47.15	1	33535	HFX_Peptide_LFQ_DBPSN024_PAS840.raw		3.37E+06
HLFFVP	16.95	758.4115	6	11.6	380.2174	42.59	1	31167	HFX_Peptide_LFQ_DBPSN024_PAS840.raw
HLKVYP	16.95	755.433	6	1.7	378.7244	33.69	1	25199	HFX_Peptide_LFQ_DBPSN024_PAS840.raw	TRINITY_DN1998_c0_g1.p1|TRINITY_DN1998_c0_g1.p1|TRINITY_DN1998_c0_g1.p1	9.12E+04
MEQLFSHV	16.94	989.4641	8	-5.6	495.7365	30.61	1	22218	HFX_Peptide_LFQ_DBPSN024_PAS840.raw		5.16E+06
KIIIGP	16.94	639.4319	6	-1.9	320.7226	26.86	1	17839	HFX_Peptide_LFQ_DBPSN024_PAS840.raw		1.44E+06
NSFIP	16.94	576.2908	5	-2.2	577.2968	39.57	1	29419	HFX_Peptide_LFQ_DBPSN024_PAS840.raw		8.75E+06
NSFLP	16.94	576.2908	5	-2.2	577.2968	39.57	1	29419	HFX_Peptide_LFQ_DBPSN024_PAS840.raw	TRINITY_DN4353_c0_g1.p1|TRINITY_DN4353_c0_g1.p1|TRINITY_DN4353_c0_g1.p1:TRINITY_DN11058_c0_g1.p1|TRINITY_DN11058_c0_g1.p1|TRINITY_DN11058_c0_g1.p1	8.75E+06
GPPPARFP	16.93	837.4496	8	9	419.7359	32.32	1	23955	HFX_Peptide_LFQ_DBPSN024_PAS840.raw	TRINITY_DN35952_c0_g1.p1|TRINITY_DN35952_c0_g1.p1|TRINITY_DN35952_c0_g1.p1
TAIPVAPP	16.92	764.4432	8	-1.6	383.2283	29.51	1	20958	HFX_Peptide_LFQ_DBPSN024_PAS840.raw		1.18E+06
EPGAGF	16.92	576.2543	6	9.8	577.2673	73.45	1	46380	HFX_Peptide_LFQ_DBPSN024_PAS840.raw	TRINITY_DN37840_c0_g1.p1|TRINITY_DN37840_c0_g1.p1|TRINITY_DN37840_c0_g1.p1
IAAPVAY	16.91	703.3904	7	-0.5	352.7023	26.42	1	17292	HFX_Peptide_LFQ_DBPSN024_PAS840.raw	TRINITY_DN3637_c0_g1.p1|TRINITY_DN3637_c0_g1.p1|TRINITY_DN3637_c0_g1.p1	1.89E+06
VGAGVSFM	16.9	766.3683	8	-0.7	384.1912	31.68	1	23330	HFX_Peptide_LFQ_DBPSN024_PAS840.raw	TRINITY_DN11512_c2_g1.p1|TRINITY_DN11512_c2_g1.p1|TRINITY_DN11512_c2_g1.p1	3.92E+05
YNLAHPEED	16.9	1086.4618	9	3.3	544.24	19.83	1	9331	HFX_Peptide_LFQ_DBPSN024_PAS840.raw	TRINITY_DN71_c0_g1.p1|TRINITY_DN71_c0_g1.p1|TRINITY_DN71_c0_g1.p1:TRINITY_DN71_c0_g2.p1|TRINITY_DN71_c0_g2.p1|TRINITY_DN71_c0_g2.p1	1.31E+06
EVPLPPK	16.89	778.4589	7	-0.3	390.2366	32.14	1	23780	HFX_Peptide_LFQ_DBPSN024_PAS840.raw		3.35E+06
PPGPTPK	16.88	692.3857	7	-2.9	347.1991	26.38	1	17234	HFX_Peptide_LFQ_DBPSN024_PAS840.raw	TRINITY_DN948_c0_g1.p1|TRINITY_DN948_c0_g1.p1|TRINITY_DN948_c0_g1.p1	6.38E+05
ITIIKPA	16.88	754.4952	7	-1	378.2545	25.44	1	16093	HFX_Peptide_LFQ_DBPSN024_PAS840.raw	TRINITY_DN1806_c0_g1.p1|TRINITY_DN1806_c0_g1.p1|TRINITY_DN1806_c0_g1.p1	1.39E+06
LPPGPPGP	16.88	730.4013	8	12	366.2123	30.47	1	22075	HFX_Peptide_LFQ_DBPSN024_PAS840.raw	TRINITY_DN3798_c0_g1.p1|TRINITY_DN3798_c0_g1.p1|TRINITY_DN3798_c0_g1.p1	1.90E+05
DRPIYGKDF	16.86	1109.5505	9	-3.7	555.7805	21.96	1	11804	HFX_Peptide_LFQ_DBPSN024_PAS840.raw	TRINITY_DN296_c0_g2.p1|TRINITY_DN296_c0_g2.p1|TRINITY_DN296_c0_g2.p1	3.68E+05
SLTPIAVP	16.84	796.4694	8	14.4	399.2477	27.74	1	18883	HFX_Peptide_LFQ_DBPSN024_PAS840.raw		4.18E+05
SPPPYNDLGK	16.84	1086.5345	10	-2.5	544.2732	20.03	1	9550	HFX_Peptide_LFQ_DBPSN024_PAS840.raw	TRINITY_DN403_c2_g1.p1|TRINITY_DN403_c2_g1.p1|TRINITY_DN403_c2_g1.p1	2.30E+06
PGDSLPGA	16.83	712.3391	8	-2	357.1761	14.7	1	4800	HFX_Peptide_LFQ_DBPSN024_PAS840.raw	TRINITY_DN948_c0_g1.p1|TRINITY_DN948_c0_g1.p1|TRINITY_DN948_c0_g1.p1
SSFSNGVFR	16.83	999.4774	9	-0.6	500.7457	25.41	1	16056	HFX_Peptide_LFQ_DBPSN024_PAS840.raw	TRINITY_DN174_c0_g1.p1|TRINITY_DN174_c0_g1.p1|TRINITY_DN174_c0_g1.p1	4.63E+06
VLPGHDTPE	16.82	963.4661	9	-2.5	482.7391	15.71	1	5531	HFX_Peptide_LFQ_DBPSN024_PAS840.raw	TRINITY_DN22817_c0_g1.p1|TRINITY_DN22817_c0_g1.p1|TRINITY_DN22817_c0_g1.p1	1.23E+06
PVSTVAPV	16.8	768.4381	8	-3.8	385.2249	24.67	1	15144	HFX_Peptide_LFQ_DBPSN024_PAS840.raw	TRINITY_DN380_c0_g1.p1|TRINITY_DN380_c0_g1.p1|TRINITY_DN380_c0_g1.p1	7.85E+05
KKHGGQFT	16.8	901.477	8	13.3	451.7518	68.98	1	44349	HFX_Peptide_LFQ_DBPSN024_PAS840.raw
KPGGAPVTP	16.78	822.4599	9	-3.9	412.2356	24.91	1	15444	HFX_Peptide_LFQ_DBPSN024_PAS840.raw	TRINITY_DN649_c0_g1.p1|TRINITY_DN649_c0_g1.p1|TRINITY_DN649_c0_g1.p1	3.22E+05
VYGVPNLR	16.78	916.513	8	-0.6	459.2635	29.89	1	21406	HFX_Peptide_LFQ_DBPSN024_PAS840.raw		1.86E+06
APPAPQP	16.75	676.3544	7	-3.6	339.1832	27.95	1	19145	HFX_Peptide_LFQ_DBPSN024_PAS840.raw	TRINITY_DN1061_c0_g2.p1|TRINITY_DN1061_c0_g2.p1|TRINITY_DN1061_c0_g2.p1	1.11E+05
FPQAF	16.74	608.2958	5	-2	609.3019	44.52	1	32183	HFX_Peptide_LFQ_DBPSN024_PAS840.raw		3.31E+05
TFNPGPTPVPQKPHK	16.73	1643.8783	15	-0.6	548.9664	17.31	1	6895	HFX_Peptide_LFQ_DBPSN024_PAS840.raw	TRINITY_DN649_c0_g1.p1|TRINITY_DN649_c0_g1.p1|TRINITY_DN649_c0_g1.p1	1.92E+05
GPGRHVL	16.73	734.4187	7	1.8	368.2173	50.07	1	35014	HFX_Peptide_LFQ_DBPSN024_PAS840.raw
ELDVDSPALK	16.71	1085.5604	10	-1.9	543.7864	28.26	1	19511	HFX_Peptide_LFQ_DBPSN024_PAS840.raw	TRINITY_DN1356_c0_g1.p1|TRINITY_DN1356_c0_g1.p1|TRINITY_DN1356_c0_g1.p1	1.42E+06
NFGGK	16.7	521.2598	5	-1.9	261.6367	9.9	1	2075	HFX_Peptide_LFQ_DBPSN024_PAS840.raw	TRINITY_DN723_c0_g1.p1|TRINITY_DN723_c0_g1.p1|TRINITY_DN723_c0_g1.p1
NSHTNPLP	16.7	878.4246	8	12.3	440.225	32.32	1	23952	HFX_Peptide_LFQ_DBPSN024_PAS840.raw	TRINITY_DN34353_c0_g1.p2|TRINITY_DN34353_c0_g1.p2|TRINITY_DN34353_c0_g1.p2	2.59E+05
KFTFNDV	16.7	869.4283	7	-0.6	435.7212	31.08	1	22710	HFX_Peptide_LFQ_DBPSN024_PAS840.raw	TRINITY_DN1356_c0_g1.p1|TRINITY_DN1356_c0_g1.p1|TRINITY_DN1356_c0_g1.p1	1.39E+05
FDPPGPPGVPR	16.69	1134.5822	11	-2.4	568.297	31.84	1	23496	HFX_Peptide_LFQ_DBPSN024_PAS840.raw	TRINITY_DN446_c0_g1.p1|TRINITY_DN446_c0_g1.p1|TRINITY_DN446_c0_g1.p1	3.80E+06
PGSPSMPRPSP	16.69	1108.5334	11	-4.9	555.2713	20.09	1	9606	HFX_Peptide_LFQ_DBPSN024_PAS840.raw	TRINITY_DN2874_c0_g1.p1|TRINITY_DN2874_c0_g1.p1|TRINITY_DN2874_c0_g1.p1	5.74E+06
LMYPVPLIH	16.69	1081.5994	9	3.8	541.809	37.81	1	28276	HFX_Peptide_LFQ_DBPSN024_PAS840.raw	TRINITY_DN1520_c0_g1.p1|TRINITY_DN1520_c0_g1.p1|TRINITY_DN1520_c0_g1.p1
GDFDHLPE	16.68	928.3926	8	-2.3	465.2025	28.85	1	20189	HFX_Peptide_LFQ_DBPSN024_PAS840.raw	TRINITY_DN1156_c0_g1.p1|TRINITY_DN1156_c0_g1.p1|TRINITY_DN1156_c0_g1.p1	8.30E+05
TVTQSVPQ	16.67	858.4447	8	-1.5	430.229	29.35	1	20779	HFX_Peptide_LFQ_DBPSN024_PAS840.raw	TRINITY_DN2861_c0_g1.p1|TRINITY_DN2861_c0_g1.p1|TRINITY_DN2861_c0_g1.p1	3.41E+06
IRNDEELNKL	16.67	1242.6567	10	-0.4	622.3354	19.9	1	9407	HFX_Peptide_LFQ_DBPSN024_PAS840.raw	TRINITY_DN36816_c0_g1.p1|TRINITY_DN36816_c0_g1.p1|TRINITY_DN36816_c0_g1.p1:TRINITY_DN1978_c0_g1.p1|TRINITY_DN1978_c0_g1.p1|TRINITY_DN1978_c0_g1.p1
PAATAAATAP	16.66	840.4341	10	2.3	421.2253	28.78	1	20118	HFX_Peptide_LFQ_DBPSN024_PAS840.raw	TRINITY_DN2748_c0_g1.p1|TRINITY_DN2748_c0_g1.p1|TRINITY_DN2748_c0_g1.p1	3.11E+05
PLNPK	16.66	567.338	5	-1.8	284.6758	10.03	1	2159	HFX_Peptide_LFQ_DBPSN024_PAS840.raw	TRINITY_DN2642_c0_g2.p1|TRINITY_DN2642_c0_g2.p1|TRINITY_DN2642_c0_g2.p1:TRINITY_DN228_c0_g1.p1|TRINITY_DN228_c0_g1.p1|TRINITY_DN228_c0_g1.p1	1.22E+05
PINPK	16.66	567.338	5	-1.8	284.6758	10.03	1	2159	HFX_Peptide_LFQ_DBPSN024_PAS840.raw	TRINITY_DN19702_c0_g1.p1|TRINITY_DN19702_c0_g1.p1|TRINITY_DN19702_c0_g1.p1	1.22E+05
TLNVDIPK	16.65	898.5123	8	-2.1	450.2625	29.16	1	20555	HFX_Peptide_LFQ_DBPSN024_PAS840.raw	TRINITY_DN1356_c0_g1.p1|TRINITY_DN1356_c0_g1.p1|TRINITY_DN1356_c0_g1.p1	5.98E+05
VPEVPY	16.65	702.3588	6	2.7	352.1877	31.55	1	23192	HFX_Peptide_LFQ_DBPSN024_PAS840.raw	TRINITY_DN2138_c0_g1.p1|TRINITY_DN2138_c0_g1.p1|TRINITY_DN2138_c0_g1.p1
QIKMSFFT	16.65	1000.5052	8	-8.2	501.2558	30.33	1	21906	HFX_Peptide_LFQ_DBPSN024_PAS840.raw		9.84E+05
DEPSKPGTPEI	16.65	1168.5612	11	-0.9	585.2874	22.86	1	12908	HFX_Peptide_LFQ_DBPSN024_PAS840.raw	TRINITY_DN446_c0_g1.p1|TRINITY_DN446_c0_g1.p1|TRINITY_DN446_c0_g1.p1	8.14E+05
KQVGPVLP	16.64	836.512	8	-0.2	419.2632	35.05	1	26221	HFX_Peptide_LFQ_DBPSN024_PAS840.raw	TRINITY_DN159_c0_g1.p1|TRINITY_DN159_c0_g1.p1|TRINITY_DN159_c0_g1.p1
LSTTLRL	16.64	802.4912	7	3	402.2541	27.92	1	19105	HFX_Peptide_LFQ_DBPSN024_PAS840.raw	TRINITY_DN24084_c0_g1.p1|TRINITY_DN24084_c0_g1.p1|TRINITY_DN24084_c0_g1.p1	2.48E+05
YWPHTPE	16.63	928.4079	7	-0.6	465.2109	23.08	1	13186	HFX_Peptide_LFQ_DBPSN024_PAS840.raw	TRINITY_DN4541_c0_g1.p1|TRINITY_DN4541_c0_g1.p1|TRINITY_DN4541_c0_g1.p1	1.56E+07
YQGVQGFP	16.62	894.4235	8	13.5	448.2251	33.7	1	25208	HFX_Peptide_LFQ_DBPSN024_PAS840.raw	TRINITY_DN125_c0_g1.p1|TRINITY_DN125_c0_g1.p1|TRINITY_DN125_c0_g1.p1	3.50E+05
KMSVLD	16.62	691.3574	6	9.4	346.6892	17.92	1	7442	HFX_Peptide_LFQ_DBPSN024_PAS840.raw	TRINITY_DN7916_c0_g1.p1|TRINITY_DN7916_c0_g1.p1|TRINITY_DN7916_c0_g1.p1	2.50E+05
SLSDMRP	16.62	804.38	7	-0.2	403.1972	25.5	1	16177	HFX_Peptide_LFQ_DBPSN024_PAS840.raw	TRINITY_DN2944_c0_g1.p1|TRINITY_DN2944_c0_g1.p1|TRINITY_DN2944_c0_g1.p1	1.44E+06
VLPGHDTPEV	16.61	1062.5345	10	-0.9	532.274	22.68	1	12684	HFX_Peptide_LFQ_DBPSN024_PAS840.raw	TRINITY_DN22817_c0_g1.p1|TRINITY_DN22817_c0_g1.p1|TRINITY_DN22817_c0_g1.p1	1.02E+06
PAPAPAPR	16.6	775.434	8	-2.1	388.7235	11.61	1	2890	HFX_Peptide_LFQ_DBPSN024_PAS840.raw	TRINITY_DN6461_c0_g1.p1|TRINITY_DN6461_c0_g1.p1|TRINITY_DN6461_c0_g1.p1	1.70E+05
TTPLPSLP	16.6	824.4644	8	-3.3	413.2381	30.1	1	21646	HFX_Peptide_LFQ_DBPSN024_PAS840.raw		3.59E+06
PVGPAPLHVPAP	16.6	1150.6498	12	10.4	576.3381	55.98	1	38035	HFX_Peptide_LFQ_DBPSN024_PAS840.raw
SSSAP	16.59	447.1965	5	7.4	448.2071	50.6	1	35292	HFX_Peptide_LFQ_DBPSN024_PAS840.raw	TRINITY_DN1806_c0_g2.p1|TRINITY_DN1806_c0_g2.p1|TRINITY_DN1806_c0_g2.p1:TRINITY_DN18460_c0_g2.p1|TRINITY_DN18460_c0_g2.p1|TRINITY_DN18460_c0_g2.p1:TRINITY_DN6961_c0_g1.p1|TRINITY_DN6961_c0_g1.p1|TRINITY_DN6961_c0_g1.p1:TRINITY_DN1644_c0_g1.p1|TRINITY_DN1644_c0_g1.p1|TRINITY_DN1644_c0_g1.p1:TRINITY_DN17430_c0_g1.p1|TRINITY_DN17430_c0_g1.p1|TRINITY_DN17430_c0_g1.p1:TRINITY_DN7910_c0_g1.p1|TRINITY_D…
KEMLEQ	16.59	776.3738	6	-10.6	389.1901	11.99	1	3081	HFX_Peptide_LFQ_DBPSN024_PAS840.raw	TRINITY_DN19974_c0_g1.p1|TRINITY_DN19974_c0_g1.p1|TRINITY_DN19974_c0_g1.p1
FVLDPK	16.58	717.4061	6	-1.4	359.7098	25.34	1	15981	HFX_Peptide_LFQ_DBPSN024_PAS840.raw	TRINITY_DN1010_c0_g2.p1|TRINITY_DN1010_c0_g2.p1|TRINITY_DN1010_c0_g2.p1	2.07E+06
PETMGIGGGRG	16.57	1030.4866	11	-9	516.2459	40.63	1	30080	HFX_Peptide_LFQ_DBPSN024_PAS840.raw
LGLVPEIR	16.57	895.5491	8	-2.8	448.7806	44.58	1	32218	HFX_Peptide_LFQ_DBPSN024_PAS840.raw	TRINITY_DN5_c0_g2.p1|TRINITY_DN5_c0_g2.p1|TRINITY_DN5_c0_g2.p1	2.79E+06
TPFSIPSVFP	16.57	1090.5698	10	-1.7	546.2913	62.69	1	41152	HFX_Peptide_LFQ_DBPSN024_PAS840.raw
QLPCTAP	16.56	728.3527	7	-7.5	729.3546	48.27	1	34123	HFX_Peptide_LFQ_DBPSN024_PAS840.raw		3.29E+05
DSLVPIGRGQ	16.55	1040.5614	10	0.2	521.2881	30.05	1	21593	HFX_Peptide_LFQ_DBPSN024_PAS840.raw	TRINITY_DN1565_c0_g1.p1|TRINITY_DN1565_c0_g1.p1|TRINITY_DN1565_c0_g1.p1
SLPAPRP	16.55	736.4232	7	13.2	369.2237	23.48	1	13692	HFX_Peptide_LFQ_DBPSN024_PAS840.raw	TRINITY_DN8744_c0_g1.p1|TRINITY_DN8744_c0_g1.p1|TRINITY_DN8744_c0_g1.p1	2.90E+06
GRSLT	16.55	532.2969	5	1.3	267.1561	12.27	1	3266	HFX_Peptide_LFQ_DBPSN024_PAS840.raw
GRSIT	16.55	532.2969	5	1.3	267.1561	12.27	1	3266	HFX_Peptide_LFQ_DBPSN024_PAS840.raw
KTSLSP	16.54	631.3541	6	-5	316.6827	16.54	1	6200	HFX_Peptide_LFQ_DBPSN024_PAS840.raw	TRINITY_DN3346_c0_g1.p1|TRINITY_DN3346_c0_g1.p1|TRINITY_DN3346_c0_g1.p1:TRINITY_DN21381_c1_g2.p1|TRINITY_DN21381_c1_g2.p1|TRINITY_DN21381_c1_g2.p1
SAPPPYPLHPT	16.53	1175.5974	11	-3	588.8042	25.89	1	16643	HFX_Peptide_LFQ_DBPSN024_PAS840.raw		1.02E+06
PGVGYP	16.53	588.2907	6	-3.1	589.2961	39.2	1	29195	HFX_Peptide_LFQ_DBPSN024_PAS840.raw	TRINITY_DN2723_c0_g1.p1|TRINITY_DN2723_c0_g1.p1|TRINITY_DN2723_c0_g1.p1	3.50E+06
GPDLGPIGP	16.52	821.4283	9	-1.6	411.7208	55.84	1	37970	HFX_Peptide_LFQ_DBPSN024_PAS840.raw	TRINITY_DN344_c0_g1.p1|TRINITY_DN344_c0_g1.p1|TRINITY_DN344_c0_g1.p1	3.77E+06
PPFVSH	16.51	682.3438	6	3.8	342.1805	67.02	1	43310	HFX_Peptide_LFQ_DBPSN024_PAS840.raw		9.83E+06
GPAGVPGLP	16.5	763.4228	9	-0.7	382.7184	32.74	1	24350	HFX_Peptide_LFQ_DBPSN024_PAS840.raw	TRINITY_DN1483_c1_g1.p1|TRINITY_DN1483_c1_g1.p1|TRINITY_DN1483_c1_g1.p1
KAMPSQ	16.5	660.3265	6	-4	331.1692	12.23	1	3238	HFX_Peptide_LFQ_DBPSN024_PAS840.raw	TRINITY_DN3649_c0_g2.p1|TRINITY_DN3649_c0_g2.p1|TRINITY_DN3649_c0_g2.p1
IYEGYALP	16.49	924.4592	8	13.4	463.2431	27.89	1	19064	HFX_Peptide_LFQ_DBPSN024_PAS840.raw	TRINITY_DN2642_c0_g2.p1|TRINITY_DN2642_c0_g2.p1|TRINITY_DN2642_c0_g2.p1	7.98E+05
YVYLGHYY	16.49	1076.4967	8	-12.7	539.2488	61.3	1	40506	HFX_Peptide_LFQ_DBPSN024_PAS840.raw
RGFQGVPGAP	16.49	984.514	10	3.9	493.2662	66.69	1	43125	HFX_Peptide_LFQ_DBPSN024_PAS840.raw	TRINITY_DN453_c7_g1.p1|TRINITY_DN453_c7_g1.p1|TRINITY_DN453_c7_g1.p1
SVTKEALEEVRHK	16.46	1524.8259	13	-13.8	509.2756	15.11	1	5085	HFX_Peptide_LFQ_DBPSN024_PAS840.raw	TRINITY_DN1356_c0_g1.p1|TRINITY_DN1356_c0_g1.p1|TRINITY_DN1356_c0_g1.p1	5.77E+04
YGPGERPDIV	16.46	1101.5454	10	-1.4	551.7792	25.45	1	16108	HFX_Peptide_LFQ_DBPSN024_PAS840.raw	TRINITY_DN1649_c0_g1.p1|TRINITY_DN1649_c0_g1.p1|TRINITY_DN1649_c0_g1.p1	1.01E+06
PLGPRGLP	16.46	805.481	8	-1.5	403.7472	37.58	1	28107	HFX_Peptide_LFQ_DBPSN024_PAS840.raw	TRINITY_DN453_c7_g1.p1|TRINITY_DN453_c7_g1.p1|TRINITY_DN453_c7_g1.p1	1.44E+06
PEIKPPEVE	16.46	1036.5441	9	-0.4	519.2791	25.79	1	16523	HFX_Peptide_LFQ_DBPSN024_PAS840.raw	TRINITY_DN1442_c0_g1.p1|TRINITY_DN1442_c0_g1.p1|TRINITY_DN1442_c0_g1.p1	5.49E+05
KDFGIP	16.45	675.3591	6	-0.5	676.3661	37.75	1	28231	HFX_Peptide_LFQ_DBPSN024_PAS840.raw	TRINITY_DN1806_c0_g2.p1|TRINITY_DN1806_c0_g2.p1|TRINITY_DN1806_c0_g2.p1:TRINITY_DN8719_c0_g1.p1|TRINITY_DN8719_c0_g1.p1|TRINITY_DN8719_c0_g1.p1	4.07E+06
FQNIGAK	16.45	776.4181	7	13	389.2214	16.49	1	6159	HFX_Peptide_LFQ_DBPSN024_PAS840.raw		9.42E+05
LNFLGW	16.44	748.3908	6	-0.7	375.2024	35.42	1	26510	HFX_Peptide_LFQ_DBPSN024_PAS840.raw	TRINITY_DN21381_c1_g1.p1|TRINITY_DN21381_c1_g1.p1|TRINITY_DN21381_c1_g1.p1
VSSTNNK	16.44	748.3715	7	-5.7	375.1909	43.06	1	31443	HFX_Peptide_LFQ_DBPSN024_PAS840.raw	TRINITY_DN1725_c0_g1.p1|TRINITY_DN1725_c0_g1.p1|TRINITY_DN1725_c0_g1.p1
PAPAPARQP	16.44	903.4926	9	-13.9	452.7473	24.99	1	15547	HFX_Peptide_LFQ_DBPSN024_PAS840.raw	TRINITY_DN4815_c0_g1.p1|TRINITY_DN4815_c0_g1.p1|TRINITY_DN4815_c0_g1.p1	8.60E+05
NIPVGPDAPVVH	16.42	1213.6455	12	0	607.83	33.43	1	24950	HFX_Peptide_LFQ_DBPSN024_PAS840.raw	TRINITY_DN906_c0_g1.p1|TRINITY_DN906_c0_g1.p1|TRINITY_DN906_c0_g1.p1	9.41E+06
PGQVY	16.42	562.2751	5	-1.6	282.1444	10.67	1	2412	HFX_Peptide_LFQ_DBPSN024_PAS840.raw
LDLQK	16.41	615.3591	5	-0.8	308.6866	17.73	1	7265	HFX_Peptide_LFQ_DBPSN024_PAS840.raw	TRINITY_DN6884_c0_g3.p1|TRINITY_DN6884_c0_g3.p1|TRINITY_DN6884_c0_g3.p1:TRINITY_DN33731_c0_g1.p1|TRINITY_DN33731_c0_g1.p1|TRINITY_DN33731_c0_g1.p1	7.29E+05
LDIQK	16.41	615.3591	5	-0.8	308.6866	17.73	1	7265	HFX_Peptide_LFQ_DBPSN024_PAS840.raw		7.29E+05
IDLQK	16.41	615.3591	5	-0.8	308.6866	17.73	1	7265	HFX_Peptide_LFQ_DBPSN024_PAS840.raw		7.29E+05
IDIQK	16.41	615.3591	5	-0.8	308.6866	17.73	1	7265	HFX_Peptide_LFQ_DBPSN024_PAS840.raw		7.29E+05
YPFDRP	16.4	793.3759	6	-0.7	397.6949	22.85	1	12894	HFX_Peptide_LFQ_DBPSN024_PAS840.raw	TRINITY_DN296_c0_g2.p1|TRINITY_DN296_c0_g2.p1|TRINITY_DN296_c0_g2.p1	1.36E+06
LTEYP	16.4	621.301	5	0.2	622.3083	48.38	1	34175	HFX_Peptide_LFQ_DBPSN024_PAS840.raw		1.42E+06
ITEYP	16.4	621.301	5	0.2	622.3083	48.38	1	34175	HFX_Peptide_LFQ_DBPSN024_PAS840.raw		1.42E+06
AMPEGHPFP	16.37	981.4378	9	-7.4	491.7225	29.26	1	20674	HFX_Peptide_LFQ_DBPSN024_PAS840.raw		1.30E+06
YGIAFP	16.37	666.3376	6	-1.7	334.1755	28.86	1	20202	HFX_Peptide_LFQ_DBPSN024_PAS840.raw		2.09E+06
TLSLP	16.37	529.3112	5	-0.9	530.3179	64.9	1	42205	HFX_Peptide_LFQ_DBPSN024_PAS840.raw	TRINITY_DN31256_c0_g1.p1|TRINITY_DN31256_c0_g1.p1|TRINITY_DN31256_c0_g1.p1:TRINITY_DN19974_c0_g1.p1|TRINITY_DN19974_c0_g1.p1|TRINITY_DN19974_c0_g1.p1:TRINITY_DN4449_c0_g1.p1|TRINITY_DN4449_c0_g1.p1|TRINITY_DN4449_c0_g1.p1:TRINITY_DN5319_c0_g1.p1|TRINITY_DN5319_c0_g1.p1|TRINITY_DN5319_c0_g1.p1:TRINITY_DN4857_c1_g1.p1|TRINITY_DN4857_c1_g1.p1|TRINITY_DN4857_c1_g1.p1
TISIP	16.37	529.3112	5	-0.9	530.3179	64.9	1	42205	HFX_Peptide_LFQ_DBPSN024_PAS840.raw	TRINITY_DN11955_c0_g1.p1|TRINITY_DN11955_c0_g1.p1|TRINITY_DN11955_c0_g1.p1:TRINITY_DN11084_c0_g1.p1|TRINITY_DN11084_c0_g1.p1|TRINITY_DN11084_c0_g1.p1
TISLP	16.37	529.3112	5	-0.9	530.3179	64.9	1	42205	HFX_Peptide_LFQ_DBPSN024_PAS840.raw	TRINITY_DN21_c0_g1.p1|TRINITY_DN21_c0_g1.p1|TRINITY_DN21_c0_g1.p1:TRINITY_DN4055_c0_g1.p1|TRINITY_DN4055_c0_g1.p1|TRINITY_DN4055_c0_g1.p1
TLSIP	16.37	529.3112	5	-0.9	530.3179	64.9	1	42205	HFX_Peptide_LFQ_DBPSN024_PAS840.raw	TRINITY_DN15681_c4_g1.p1|TRINITY_DN15681_c4_g1.p1|TRINITY_DN15681_c4_g1.p1
FTRPPPP	16.36	810.4388	7	11.7	406.2314	33.28	1	24829	HFX_Peptide_LFQ_DBPSN024_PAS840.raw	TRINITY_DN4047_c0_g5.p1|TRINITY_DN4047_c0_g5.p1|TRINITY_DN4047_c0_g5.p1	1.77E+06
PPHTLYVPAP	16.34	1090.5811	10	-10.3	546.2922	39.21	1	29207	HFX_Peptide_LFQ_DBPSN024_PAS840.raw
ASGAHIPVP	16.33	847.4552	9	-0.8	424.7345	40.38	1	29923	HFX_Peptide_LFQ_DBPSN024_PAS840.raw	TRINITY_DN749_c0_g1.p1|TRINITY_DN749_c0_g1.p1|TRINITY_DN749_c0_g1.p1	6.92E+05
QLSAP	16.33	514.2751	5	-0.9	258.1446	13.92	1	4301	HFX_Peptide_LFQ_DBPSN024_PAS840.raw	TRINITY_DN3081_c0_g1.p1|TRINITY_DN3081_c0_g1.p1|TRINITY_DN3081_c0_g1.p1:TRINITY_DN9505_c0_g1.p1|TRINITY_DN9505_c0_g1.p1|TRINITY_DN9505_c0_g1.p1	8.24E+06
QISAP	16.33	514.2751	5	-0.9	258.1446	13.92	1	4301	HFX_Peptide_LFQ_DBPSN024_PAS840.raw	TRINITY_DN269_c0_g1.p1|TRINITY_DN269_c0_g1.p1|TRINITY_DN269_c0_g1.p1:TRINITY_DN3257_c1_g2.p1|TRINITY_DN3257_c1_g2.p1|TRINITY_DN3257_c1_g2.p1	8.24E+06
VPTAPGAP	16.32	708.3806	8	-2.3	355.1968	27.17	1	18209	HFX_Peptide_LFQ_DBPSN024_PAS840.raw	TRINITY_DN446_c0_g1.p1|TRINITY_DN446_c0_g1.p1|TRINITY_DN446_c0_g1.p1	1.19E+06
IMMFIYMP	16.32	1044.4846	8	14.5	523.2571	36.84	1	27571	HFX_Peptide_LFQ_DBPSN024_PAS840.raw	TRINITY_DN2421_c0_g2.p1|TRINITY_DN2421_c0_g2.p1|TRINITY_DN2421_c0_g2.p1
DFLNEIHSI	16.32	1086.5345	9	0.7	544.2749	61.3	1	40505	HFX_Peptide_LFQ_DBPSN024_PAS840.raw	TRINITY_DN730_c0_g1.p1|TRINITY_DN730_c0_g1.p1|TRINITY_DN730_c0_g1.p1	2.58E+06
PQPQYNPPPQP	16.31	1261.6091	11	2.2	631.8132	21.82	1	11630	HFX_Peptide_LFQ_DBPSN024_PAS840.raw	TRINITY_DN1053_c0_g1.p1|TRINITY_DN1053_c0_g1.p1|TRINITY_DN1053_c0_g1.p1	2.66E+05
KVPPAPP	16.31	704.4221	7	-1.7	353.2177	30.4	1	21985	HFX_Peptide_LFQ_DBPSN024_PAS840.raw
VATLPGVI	16.31	768.4745	8	-1	385.2441	46.93	1	33425	HFX_Peptide_LFQ_DBPSN024_PAS840.raw
PYSPL	16.31	575.2955	5	0.1	576.3028	68.46	1	44079	HFX_Peptide_LFQ_DBPSN024_PAS840.raw	TRINITY_DN4_c0_g1.p1|TRINITY_DN4_c0_g1.p1|TRINITY_DN4_c0_g1.p1:TRINITY_DN9505_c0_g1.p1|TRINITY_DN9505_c0_g1.p1|TRINITY_DN9505_c0_g1.p1
RHIPPPP	16.28	812.4657	7	-4.2	407.2384	29.03	1	20408	HFX_Peptide_LFQ_DBPSN024_PAS840.raw		7.16E+05
FLPLR	16.28	644.4009	5	-2	323.2071	29.2	1	20605	HFX_Peptide_LFQ_DBPSN024_PAS840.raw	TRINITY_DN1797_c0_g1.p1|TRINITY_DN1797_c0_g1.p1|TRINITY_DN1797_c0_g1.p1	1.84E+06
FIPLR	16.28	644.4009	5	-2	323.2071	29.2	1	20605	HFX_Peptide_LFQ_DBPSN024_PAS840.raw		1.84E+06
FIPIR	16.28	644.4009	5	-2	323.2071	29.2	1	20605	HFX_Peptide_LFQ_DBPSN024_PAS840.raw		1.84E+06
VAGGNGGVTP	16.28	827.4137	10	3.1	414.7154	21.47	1	11211	HFX_Peptide_LFQ_DBPSN024_PAS840.raw		5.00E+06
PVDIGFSD	16.26	848.3915	8	1.6	425.2037	33.25	1	24804	HFX_Peptide_LFQ_DBPSN024_PAS840.raw		1.85E+05
TGSVK	16.25	490.2751	5	-3.4	246.144	13.45	1	3983	HFX_Peptide_LFQ_DBPSN024_PAS840.raw	TRINITY_DN1906_c0_g1.p1|TRINITY_DN1906_c0_g1.p1|TRINITY_DN1906_c0_g1.p1
QLFAAADSPR	16.25	1074.5458	10	-0.1	359.1892	20.25	1	9791	HFX_Peptide_LFQ_DBPSN024_PAS840.raw		2.81E+05
KPDPQP	16.25	680.3493	6	-2	341.1812	15.01	1	5017	HFX_Peptide_LFQ_DBPSN024_PAS840.raw
LAEPTP	16.25	626.3275	6	-2.2	314.1703	12.22	1	3227	HFX_Peptide_LFQ_DBPSN024_PAS840.raw	TRINITY_DN3649_c0_g2.p1|TRINITY_DN3649_c0_g2.p1|TRINITY_DN3649_c0_g2.p1	1.55E+05
IAEPTP	16.25	626.3275	6	-2.2	314.1703	12.22	1	3227	HFX_Peptide_LFQ_DBPSN024_PAS840.raw		1.55E+05
PQFQPQP	16.25	840.413	7	-1	421.2133	21.91	1	11740	HFX_Peptide_LFQ_DBPSN024_PAS840.raw	TRINITY_DN8744_c0_g1.p1|TRINITY_DN8744_c0_g1.p1|TRINITY_DN8744_c0_g1.p1	2.46E+06
GQPGKPGQPGYPGQPG	16.24	1520.7372	16	-2.6	761.3739	16.71	1	6365	HFX_Peptide_LFQ_DBPSN024_PAS840.raw	TRINITY_DN4896_c2_g2.p1|TRINITY_DN4896_c2_g2.p1|TRINITY_DN4896_c2_g2.p1	2.26E+05
VTNDRSAP	16.24	858.4196	8	4.6	430.219	24.27	1	14662	HFX_Peptide_LFQ_DBPSN024_PAS840.raw		6.45E+05
RTLPPPK	16.23	807.4966	7	-2.7	404.7545	23.71	1	13979	HFX_Peptide_LFQ_DBPSN024_PAS840.raw	TRINITY_DN547_c0_g1.p1|TRINITY_DN547_c0_g1.p1|TRINITY_DN547_c0_g1.p1	9.94E+05
AEELEEAKRKLQAR	16.23	1669.911	14	-0.8	557.6439	17.12	1	6724	HFX_Peptide_LFQ_DBPSN024_PAS840.raw	TRINITY_DN62_c0_g1.p1|TRINITY_DN62_c0_g1.p1|TRINITY_DN62_c0_g1.p1	1.36E+05
LPIKSEPPGIP	16.23	1146.6648	11	-2.1	383.2281	19.73	1	9221	HFX_Peptide_LFQ_DBPSN024_PAS840.raw	TRINITY_DN35029_c0_g1.p1|TRINITY_DN35029_c0_g1.p1|TRINITY_DN35029_c0_g1.p1
TAAPATDAPTTAAP	16.22	1254.6091	14	-8.3	628.3066	15.66	1	5488	HFX_Peptide_LFQ_DBPSN024_PAS840.raw
FLATQPEYR	16.21	1123.5662	9	0.7	562.7908	23.44	1	13639	HFX_Peptide_LFQ_DBPSN024_PAS840.raw	TRINITY_DN622_c0_g1.p1|TRINITY_DN622_c0_g1.p1|TRINITY_DN622_c0_g1.p1	4.80E+05
ITSSP	16.21	503.2591	5	4.6	504.2687	67.35	1	43487	HFX_Peptide_LFQ_DBPSN024_PAS840.raw	TRINITY_DN8598_c0_g3.p1|TRINITY_DN8598_c0_g3.p1|TRINITY_DN8598_c0_g3.p1:TRINITY_DN7789_c0_g1.p1|TRINITY_DN7789_c0_g1.p1|TRINITY_DN7789_c0_g1.p1:TRINITY_DN3453_c1_g2.p1|TRINITY_DN3453_c1_g2.p1|TRINITY_DN3453_c1_g2.p1:TRINITY_DN1524_c0_g1.p1|TRINITY_DN1524_c0_g1.p1|TRINITY_DN1524_c0_g1.p1:TRINITY_DN1906_c0_g1.p1|TRINITY_DN1906_c0_g1.p1|TRINITY_DN1906_c0_g1.p1	1.10E+06
LTSSP	16.21	503.2591	5	4.6	504.2687	67.35	1	43487	HFX_Peptide_LFQ_DBPSN024_PAS840.raw	TRINITY_DN5480_c0_g3.p1|TRINITY_DN5480_c0_g3.p1|TRINITY_DN5480_c0_g3.p1:TRINITY_DN1280_c0_g1.p1|TRINITY_DN1280_c0_g1.p1|TRINITY_DN1280_c0_g1.p1:TRINITY_DN2072_c0_g1.p1|TRINITY_DN2072_c0_g1.p1|TRINITY_DN2072_c0_g1.p1:TRINITY_DN24165_c0_g2.p1|TRINITY_DN24165_c0_g2.p1|TRINITY_DN24165_c0_g2.p1	1.10E+06
STIVSP	16.21	602.3275	6	-2.7	302.1702	14.32	1	4547	HFX_Peptide_LFQ_DBPSN024_PAS840.raw
PLVPW	16.2	610.3478	5	-6.5	306.1792	23.24	1	13388	HFX_Peptide_LFQ_DBPSN024_PAS840.raw	TRINITY_DN2888_c0_g1.p1|TRINITY_DN2888_c0_g1.p1|TRINITY_DN2888_c0_g1.p1	2.55E+05
GVYTATFQP	16.2	982.476	9	-2.6	492.244	24.13	1	14481	HFX_Peptide_LFQ_DBPSN024_PAS840.raw		3.18E+06
YVPPP	16.2	571.3005	5	-1.5	572.3069	67.57	1	43600	HFX_Peptide_LFQ_DBPSN024_PAS840.raw	TRINITY_DN1019_c0_g1.p1|TRINITY_DN1019_c0_g1.p1|TRINITY_DN1019_c0_g1.p1
IGGIGTVPVGR	16.19	1024.6029	11	-5.3	513.306	29.13	1	20522	HFX_Peptide_LFQ_DBPSN024_PAS840.raw	TRINITY_DN2822_c0_g1.p1|TRINITY_DN2822_c0_g1.p1|TRINITY_DN2822_c0_g1.p1
LVPAPGQR	16.19	836.4868	8	-1.6	419.25	15.83	1	5617	HFX_Peptide_LFQ_DBPSN024_PAS840.raw		1.01E+05
PPEFVPY	16.19	847.4116	7	-2.5	424.712	50.17	1	35064	HFX_Peptide_LFQ_DBPSN024_PAS840.raw	TRINITY_DN34353_c0_g1.p2|TRINITY_DN34353_c0_g1.p2|TRINITY_DN34353_c0_g1.p2	4.80E+06
VPFRAV	16.19	687.4067	6	-2.3	344.7099	28.31	1	19570	HFX_Peptide_LFQ_DBPSN024_PAS840.raw	TRINITY_DN34353_c0_g1.p2|TRINITY_DN34353_c0_g1.p2|TRINITY_DN34353_c0_g1.p2	9.44E+07
PPPLPPK	16.19	744.4534	7	-3.9	373.2325	26.52	1	17418	HFX_Peptide_LFQ_DBPSN024_PAS840.raw	TRINITY_DN203_c0_g1.p1|TRINITY_DN203_c0_g1.p1|TRINITY_DN203_c0_g1.p1:TRINITY_DN18089_c0_g2.p1|TRINITY_DN18089_c0_g2.p1|TRINITY_DN18089_c0_g2.p1	1.05E+06
AHVPAVPV	16.18	788.4545	8	-1.6	395.2339	31.94	1	23588	HFX_Peptide_LFQ_DBPSN024_PAS840.raw	TRINITY_DN4390_c0_g1.p2|TRINITY_DN4390_c0_g1.p2|TRINITY_DN4390_c0_g1.p2	2.04E+06
LIIRP	16.18	610.4166	5	-0.5	306.2154	24.4	1	14817	HFX_Peptide_LFQ_DBPSN024_PAS840.raw		3.80E+06
ILLRP	16.18	610.4166	5	-0.5	306.2154	24.4	1	14817	HFX_Peptide_LFQ_DBPSN024_PAS840.raw		3.80E+06
LLIRP	16.18	610.4166	5	-0.5	306.2154	24.4	1	14817	HFX_Peptide_LFQ_DBPSN024_PAS840.raw	TRINITY_DN5474_c0_g2.p1|TRINITY_DN5474_c0_g2.p1|TRINITY_DN5474_c0_g2.p1	3.80E+06
LILRP	16.18	610.4166	5	-0.5	306.2154	24.4	1	14817	HFX_Peptide_LFQ_DBPSN024_PAS840.raw	TRINITY_DN2842_c0_g1.p1|TRINITY_DN2842_c0_g1.p1|TRINITY_DN2842_c0_g1.p1:TRINITY_DN127_c0_g1.p1|TRINITY_DN127_c0_g1.p1|TRINITY_DN127_c0_g1.p1	3.80E+06
LLLRP	16.18	610.4166	5	-0.5	306.2154	24.4	1	14817	HFX_Peptide_LFQ_DBPSN024_PAS840.raw	TRINITY_DN5573_c0_g2.p1|TRINITY_DN5573_c0_g2.p1|TRINITY_DN5573_c0_g2.p1	3.80E+06
IILRP	16.18	610.4166	5	-0.5	306.2154	24.4	1	14817	HFX_Peptide_LFQ_DBPSN024_PAS840.raw		3.80E+06
KASSV	16.17	490.2751	5	-1.4	246.1445	13.88	1	4272	HFX_Peptide_LFQ_DBPSN024_PAS840.raw	TRINITY_DN15061_c0_g1.p1|TRINITY_DN15061_c0_g1.p1|TRINITY_DN15061_c0_g1.p1:TRINITY_DN20100_c1_g1.p1|TRINITY_DN20100_c1_g1.p1|TRINITY_DN20100_c1_g1.p1
GIGEFFEIP	16.17	1007.4963	9	13.7	504.7624	38.93	1	29034	HFX_Peptide_LFQ_DBPSN024_PAS840.raw	TRINITY_DN5608_c0_g1.p1|TRINITY_DN5608_c0_g1.p1|TRINITY_DN5608_c0_g1.p1
LGPDSPDTPKEE	16.17	1283.5881	12	-2.6	642.7997	17.53	1	7089	HFX_Peptide_LFQ_DBPSN024_PAS840.raw	TRINITY_DN6037_c0_g1.p1|TRINITY_DN6037_c0_g1.p1|TRINITY_DN6037_c0_g1.p1	2.40E+05
VPIYE	16.17	619.3217	5	-2.4	310.6674	37.54	1	28076	HFX_Peptide_LFQ_DBPSN024_PAS840.raw	TRINITY_DN2642_c0_g2.p1|TRINITY_DN2642_c0_g2.p1|TRINITY_DN2642_c0_g2.p1
VPLYE	16.17	619.3217	5	-2.4	310.6674	37.54	1	28076	HFX_Peptide_LFQ_DBPSN024_PAS840.raw	TRINITY_DN7556_c0_g4.p1|TRINITY_DN7556_c0_g4.p1|TRINITY_DN7556_c0_g4.p1
KPQPF	16.16	615.338	5	-0.2	308.6762	17.91	1	7438	HFX_Peptide_LFQ_DBPSN024_PAS840.raw	TRINITY_DN1263_c2_g1.p1|TRINITY_DN1263_c2_g1.p1|TRINITY_DN1263_c2_g1.p1:TRINITY_DN33731_c0_g1.p1|TRINITY_DN33731_c0_g1.p1|TRINITY_DN33731_c0_g1.p1	3.75E+05
LSGLKPGGAPVTPS	16.16	1279.7135	14	1.3	640.8649	25.45	1	16104	HFX_Peptide_LFQ_DBPSN024_PAS840.raw	TRINITY_DN649_c0_g1.p1|TRINITY_DN649_c0_g1.p1|TRINITY_DN649_c0_g1.p1	9.13E+04
PGGINVP	16.15	652.3544	7	5	327.1861	27.98	1	19180	HFX_Peptide_LFQ_DBPSN024_PAS840.raw
FLGVT	16.15	535.3006	5	-1.7	536.3069	56.93	1	38523	HFX_Peptide_LFQ_DBPSN024_PAS840.raw	TRINITY_DN25648_c0_g1.p1|TRINITY_DN25648_c0_g1.p1|TRINITY_DN25648_c0_g1.p1	7.42E+06
FIGVT	16.15	535.3006	5	-1.7	536.3069	56.93	1	38523	HFX_Peptide_LFQ_DBPSN024_PAS840.raw		7.42E+06
RFIDVSP	16.15	832.4443	7	-2.8	417.2282	41.97	1	30832	HFX_Peptide_LFQ_DBPSN024_PAS840.raw		1.68E+06
IAELLR	16.15	713.4435	6	-1.3	357.7286	26.84	1	17806	HFX_Peptide_LFQ_DBPSN024_PAS840.raw	TRINITY_DN4507_c0_g1.p1|TRINITY_DN4507_c0_g1.p1|TRINITY_DN4507_c0_g1.p1	1.85E+06
LAELLR	16.15	713.4435	6	-1.3	357.7286	26.84	1	17806	HFX_Peptide_LFQ_DBPSN024_PAS840.raw		1.85E+06
KDDLA	16.14	560.2806	5	6.9	561.2917	65.09	1	42288	HFX_Peptide_LFQ_DBPSN024_PAS840.raw		1.45E+07
KDDIA	16.14	560.2806	5	6.9	561.2917	65.09	1	42288	HFX_Peptide_LFQ_DBPSN024_PAS840.raw	TRINITY_DN5649_c1_g4.p1|TRINITY_DN5649_c1_g4.p1|TRINITY_DN5649_c1_g4.p1:TRINITY_DN35811_c0_g1.p1|TRINITY_DN35811_c0_g1.p1|TRINITY_DN35811_c0_g1.p1	1.45E+07
TAWRERNP	16.13	1028.5151	8	13.3	515.2717	24.85	1	15367	HFX_Peptide_LFQ_DBPSN024_PAS840.raw		6.82E+05
YRPGT	16.13	592.2969	5	2	297.1563	10.06	1	2172	HFX_Peptide_LFQ_DBPSN024_PAS840.raw	TRINITY_DN38385_c0_g1.p1|TRINITY_DN38385_c0_g1.p1|TRINITY_DN38385_c0_g1.p1
PYVLDPSVQTG	16.13	1174.5869	11	1.1	588.3014	39.68	1	29493	HFX_Peptide_LFQ_DBPSN024_PAS840.raw	TRINITY_DN1263_c2_g1.p1|TRINITY_DN1263_c2_g1.p1|TRINITY_DN1263_c2_g1.p1	2.22E+06
PVGPPGAVAVP	16.12	959.5439	11	9.9	480.784	23.88	1	14177	HFX_Peptide_LFQ_DBPSN024_PAS840.raw		2.14E+05
RPMIPR	16.12	768.4429	6	12	385.2333	31.72	1	23368	HFX_Peptide_LFQ_DBPSN024_PAS840.raw	TRINITY_DN35952_c0_g1.p1|TRINITY_DN35952_c0_g1.p1|TRINITY_DN35952_c0_g1.p1	2.42E+06
VTRPPLAGP	16.12	906.5287	9	-14.6	454.265	28.25	1	19495	HFX_Peptide_LFQ_DBPSN024_PAS840.raw	TRINITY_DN266_c0_g1.p1|TRINITY_DN266_c0_g1.p1|TRINITY_DN266_c0_g1.p1
YWPHTPEE	16.12	1057.4504	8	0.4	529.7327	23.83	1	14110	HFX_Peptide_LFQ_DBPSN024_PAS840.raw	TRINITY_DN4541_c0_g1.p1|TRINITY_DN4541_c0_g1.p1|TRINITY_DN4541_c0_g1.p1	1.81E+06
DLVAY	16.12	579.2904	5	-0.7	580.2973	34.83	1	26045	HFX_Peptide_LFQ_DBPSN024_PAS840.raw	TRINITY_DN296_c0_g1.p1|TRINITY_DN296_c0_g1.p1|TRINITY_DN296_c0_g1.p1	3.32E+06
DIVAY	16.12	579.2904	5	-0.7	580.2973	34.83	1	26045	HFX_Peptide_LFQ_DBPSN024_PAS840.raw		3.32E+06
TLVSILNAP	16.11	926.5436	9	-12.7	464.2732	48.11	1	34052	HFX_Peptide_LFQ_DBPSN024_PAS840.raw		4.04E+06
LTRIF	16.1	648.3959	5	-2.9	325.2043	26.72	1	17668	HFX_Peptide_LFQ_DBPSN024_PAS840.raw	TRINITY_DN21984_c0_g1.p1|TRINITY_DN21984_c0_g1.p1|TRINITY_DN21984_c0_g1.p1	3.20E+06
LTRLF	16.1	648.3959	5	-2.9	325.2043	26.72	1	17668	HFX_Peptide_LFQ_DBPSN024_PAS840.raw		3.20E+06
ITRLF	16.1	648.3959	5	-2.9	325.2043	26.72	1	17668	HFX_Peptide_LFQ_DBPSN024_PAS840.raw		3.20E+06
ITRIF	16.1	648.3959	5	-2.9	325.2043	26.72	1	17668	HFX_Peptide_LFQ_DBPSN024_PAS840.raw	TRINITY_DN24165_c0_g2.p1|TRINITY_DN24165_c0_g2.p1|TRINITY_DN24165_c0_g2.p1	3.20E+06
EMGGK	16.1	520.2315	5	13.3	261.1265	21.39	1	11118	HFX_Peptide_LFQ_DBPSN024_PAS840.raw	TRINITY_DN446_c0_g1.p1|TRINITY_DN446_c0_g1.p1|TRINITY_DN446_c0_g1.p1
QYSGVGSVPP	16.09	989.4818	10	10.9	495.7536	23.84	1	14116	HFX_Peptide_LFQ_DBPSN024_PAS840.raw	TRINITY_DN6219_c0_g1.p1|TRINITY_DN6219_c0_g1.p1|TRINITY_DN6219_c0_g1.p1	2.08E+07
ADLSHIETPA	16.08	1052.5138	10	1.5	527.265	25.47	1	16129	HFX_Peptide_LFQ_DBPSN024_PAS840.raw	TRINITY_DN1111_c0_g1.p1|TRINITY_DN1111_c0_g1.p1|TRINITY_DN1111_c0_g1.p1	1.58E+06
TPVAPPPPR	16.06	930.5287	9	-9.9	466.267	28.89	1	20241	HFX_Peptide_LFQ_DBPSN024_PAS840.raw	TRINITY_DN7993_c0_g1.p1|TRINITY_DN7993_c0_g1.p1|TRINITY_DN7993_c0_g1.p1	2.62E+06
PATGNVPGAP	16.06	879.445	10	-2.9	440.7285	26.56	1	17476	HFX_Peptide_LFQ_DBPSN024_PAS840.raw	TRINITY_DN25423_c0_g1.p1|TRINITY_DN25423_c0_g1.p1|TRINITY_DN25423_c0_g1.p1	2.25E+06
TVELVV	16.06	658.3901	6	-2.4	330.2015	38.66	1	28874	HFX_Peptide_LFQ_DBPSN024_PAS840.raw
RAPAYLT	16.06	790.4337	7	-1.5	396.2235	26.9	1	17890	HFX_Peptide_LFQ_DBPSN024_PAS840.raw
VATTSAATVP	16.06	916.4866	10	-14.2	459.244	16.07	1	5806	HFX_Peptide_LFQ_DBPSN024_PAS840.raw
VPVAPGAVP	16.05	805.4697	9	-2.2	403.7412	36.37	1	27225	HFX_Peptide_LFQ_DBPSN024_PAS840.raw	TRINITY_DN4857_c1_g1.p1|TRINITY_DN4857_c1_g1.p1|TRINITY_DN4857_c1_g1.p1	9.40E+06
ALIPTDQILAI	16.05	1166.691	11	-2.5	584.3513	73	1	46195	HFX_Peptide_LFQ_DBPSN024_PAS840.raw	TRINITY_DN730_c0_g1.p1|TRINITY_DN730_c0_g1.p1|TRINITY_DN730_c0_g1.p1	1.64E+05
ITSVSP	16.05	602.3275	6	-2.3	302.1703	11.32	1	2726	HFX_Peptide_LFQ_DBPSN024_PAS840.raw	TRINITY_DN8558_c0_g2.p1|TRINITY_DN8558_c0_g2.p1|TRINITY_DN8558_c0_g2.p1	1.71E+06
AAPVAVGPAPIA	16.04	1032.5967	12	-1.3	517.3049	45.03	1	32465	HFX_Peptide_LFQ_DBPSN024_PAS840.raw	TRINITY_DN29282_c0_g1.p1|TRINITY_DN29282_c0_g1.p1|TRINITY_DN29282_c0_g1.p1	3.03E+06
RLDLATPK	16.04	912.5392	8	11.4	457.2821	25.1	1	15674	HFX_Peptide_LFQ_DBPSN024_PAS840.raw		1.76E+07
KDLPFP	16.03	715.3904	6	-2.6	358.7016	30.83	1	22441	HFX_Peptide_LFQ_DBPSN024_PAS840.raw		1.90E+05
ARHPGPP	16.03	730.3875	7	1.5	366.2015	32.11	1	23749	HFX_Peptide_LFQ_DBPSN024_PAS840.raw		2.67E+06
PVPPLAP	16.03	689.4112	7	-2.8	345.7119	32.99	1	24584	HFX_Peptide_LFQ_DBPSN024_PAS840.raw		4.54E+06
YPVTYVQP	16.03	965.4858	8	12.2	483.7561	25.54	1	16221	HFX_Peptide_LFQ_DBPSN024_PAS840.raw	TRINITY_DN4815_c0_g1.p1|TRINITY_DN4815_c0_g1.p1|TRINITY_DN4815_c0_g1.p1	1.32E+06
TLEVDPVL	16.03	884.4855	8	-1.3	443.2494	44.63	1	32241	HFX_Peptide_LFQ_DBPSN024_PAS840.raw
FGILPK	16.02	673.4163	6	-2.2	337.7147	31.53	1	23168	HFX_Peptide_LFQ_DBPSN024_PAS840.raw		7.06E+06
TVTAMAV	16.02	691.3575	7	6.3	346.6882	13.92	1	4296	HFX_Peptide_LFQ_DBPSN024_PAS840.raw		2.19E+06
DLPMPPVVP	16.01	963.5099	9	7.5	482.7658	37.89	1	28330	HFX_Peptide_LFQ_DBPSN024_PAS840.raw	TRINITY_DN4047_c0_g5.p1|TRINITY_DN4047_c0_g5.p1|TRINITY_DN4047_c0_g5.p1	7.13E+06
AILPPSRPT	16.01	950.5549	9	-2.2	476.2837	22.61	1	12601	HFX_Peptide_LFQ_DBPSN024_PAS840.raw	TRINITY_DN2822_c0_g1.p1|TRINITY_DN2822_c0_g1.p1|TRINITY_DN2822_c0_g1.p1	3.60E+06
PGQAQPAQAP	16.01	963.4774	10	4.3	482.748	27.67	1	18799	HFX_Peptide_LFQ_DBPSN024_PAS840.raw		1.57E+06
LSAYP	16.01	549.2798	5	-4.5	550.2847	57.7	1	38881	HFX_Peptide_LFQ_DBPSN024_PAS840.raw	TRINITY_DN6974_c0_g1.p1|TRINITY_DN6974_c0_g1.p1|TRINITY_DN6974_c0_g1.p1
ISAYP	16.01	549.2798	5	-4.5	550.2847	57.7	1	38881	HFX_Peptide_LFQ_DBPSN024_PAS840.raw	TRINITY_DN4507_c0_g1.p1|TRINITY_DN4507_c0_g1.p1|TRINITY_DN4507_c0_g1.p1
KAFIVP	16	673.4163	6	-4.1	337.714	29.69	1	21174	HFX_Peptide_LFQ_DBPSN024_PAS840.raw		1.89E+05
SFGGPEDVPH	15.99	1040.4563	10	-0.8	521.235	23.5	1	13714	HFX_Peptide_LFQ_DBPSN024_PAS840.raw	TRINITY_DN359_c1_g4.p1|TRINITY_DN359_c1_g4.p1|TRINITY_DN359_c1_g4.p1	2.65E+06
YFISGGFG	15.99	846.3912	8	11.1	424.2076	14.13	1	4430	HFX_Peptide_LFQ_DBPSN024_PAS840.raw
APGVVQGVGVP	15.99	978.5498	11	-2.7	490.2809	43.13	1	31479	HFX_Peptide_LFQ_DBPSN024_PAS840.raw	TRINITY_DN2723_c0_g1.p1|TRINITY_DN2723_c0_g1.p1|TRINITY_DN2723_c0_g1.p1	1.22E+06
GLTPGQEYK	15.98	991.4974	9	-5.3	496.7534	29.87	1	21377	HFX_Peptide_LFQ_DBPSN024_PAS840.raw	TRINITY_DN446_c0_g1.p1|TRINITY_DN446_c0_g1.p1|TRINITY_DN446_c0_g1.p1	5.28E+04
HVPLVH	15.98	700.402	6	-6.8	351.2059	24.45	1	14884	HFX_Peptide_LFQ_DBPSN024_PAS840.raw	TRINITY_DN3056_c0_g1.p1|TRINITY_DN3056_c0_g1.p1|TRINITY_DN3056_c0_g1.p1	6.65E+05
LTFIR	15.98	648.3959	5	-1.8	325.2046	26.57	1	17479	HFX_Peptide_LFQ_DBPSN024_PAS840.raw	TRINITY_DN1356_c0_g1.p1|TRINITY_DN1356_c0_g1.p1|TRINITY_DN1356_c0_g1.p1	3.20E+06
LTFLR	15.98	648.3959	5	-1.8	325.2046	26.57	1	17479	HFX_Peptide_LFQ_DBPSN024_PAS840.raw	TRINITY_DN2448_c0_g2.p1|TRINITY_DN2448_c0_g2.p1|TRINITY_DN2448_c0_g2.p1	3.20E+06
ITFLR	15.98	648.3959	5	-1.8	325.2046	26.57	1	17479	HFX_Peptide_LFQ_DBPSN024_PAS840.raw		3.20E+06
TSLYR	15.97	638.3387	5	9.9	320.1798	13.12	1	3774	HFX_Peptide_LFQ_DBPSN024_PAS840.raw	TRINITY_DN7050_c1_g3.p1|TRINITY_DN7050_c1_g3.p1|TRINITY_DN7050_c1_g3.p1
TSIYR	15.97	638.3387	5	9.9	320.1798	13.12	1	3774	HFX_Peptide_LFQ_DBPSN024_PAS840.raw
PYKPVP	15.96	699.3955	6	-2	350.7043	18.15	1	7654	HFX_Peptide_LFQ_DBPSN024_PAS840.raw	TRINITY_DN8674_c0_g1.p1|TRINITY_DN8674_c0_g1.p1|TRINITY_DN8674_c0_g1.p1	6.40E+05
IGGLDPEPL	15.96	909.4807	9	-2	455.7467	37.15	1	27803	HFX_Peptide_LFQ_DBPSN024_PAS840.raw	TRINITY_DN1726_c0_g1.p1|TRINITY_DN1726_c0_g1.p1|TRINITY_DN1726_c0_g1.p1	3.44E+05
ITVMTNVI	15.94	889.4943	8	7.7	445.7579	32.65	1	24256	HFX_Peptide_LFQ_DBPSN024_PAS840.raw		1.83E+05
DHFLKSE	15.94	874.4185	7	11.3	438.2214	16.49	1	6161	HFX_Peptide_LFQ_DBPSN024_PAS840.raw	TRINITY_DN3960_c0_g1.p1|TRINITY_DN3960_c0_g1.p1|TRINITY_DN3960_c0_g1.p1	1.43E+06
FPYHVG	15.94	718.3438	6	-1.3	360.1787	23.66	1	13914	HFX_Peptide_LFQ_DBPSN024_PAS840.raw	TRINITY_DN296_c0_g3.p1|TRINITY_DN296_c0_g3.p1|TRINITY_DN296_c0_g3.p1	5.23E+06
PGFPQPQP	15.94	866.4286	8	0.6	434.2218	29.8	1	21305	HFX_Peptide_LFQ_DBPSN024_PAS840.raw	TRINITY_DN649_c0_g1.p1|TRINITY_DN649_c0_g1.p1|TRINITY_DN649_c0_g1.p1	4.51E+06
KFFPYLQP	15.93	1038.5538	8	-10.8	520.2786	22.3	1	12208	HFX_Peptide_LFQ_DBPSN024_PAS840.raw	TRINITY_DN212_c0_g1.p1|TRINITY_DN212_c0_g1.p1|TRINITY_DN212_c0_g1.p1	3.44E+06
ILTER	15.92	630.3701	5	-1.5	316.1918	12.98	1	3684	HFX_Peptide_LFQ_DBPSN024_PAS840.raw	TRINITY_DN2642_c0_g2.p1|TRINITY_DN2642_c0_g2.p1|TRINITY_DN2642_c0_g2.p1	2.46E+05
LITER	15.92	630.3701	5	-1.5	316.1918	12.98	1	3684	HFX_Peptide_LFQ_DBPSN024_PAS840.raw	TRINITY_DN3061_c0_g1.p1|TRINITY_DN3061_c0_g1.p1|TRINITY_DN3061_c0_g1.p1	2.46E+05
LLTER	15.92	630.3701	5	-1.5	316.1918	12.98	1	3684	HFX_Peptide_LFQ_DBPSN024_PAS840.raw		2.46E+05
IITER	15.92	630.3701	5	-1.5	316.1918	12.98	1	3684	HFX_Peptide_LFQ_DBPSN024_PAS840.raw	TRINITY_DN3027_c0_g1.p1|TRINITY_DN3027_c0_g1.p1|TRINITY_DN3027_c0_g1.p1	2.46E+05
YVAAPF	15.91	666.3376	6	-2.1	334.1754	34.79	1	26015	HFX_Peptide_LFQ_DBPSN024_PAS840.raw	TRINITY_DN3027_c0_g1.p1|TRINITY_DN3027_c0_g1.p1|TRINITY_DN3027_c0_g1.p1
EEAPVPIP	15.91	850.4436	8	-13.9	426.2232	38.48	1	28747	HFX_Peptide_LFQ_DBPSN024_PAS840.raw	TRINITY_DN1080_c0_g1.p1|TRINITY_DN1080_c0_g1.p1|TRINITY_DN1080_c0_g1.p1
IIRPPV	15.91	693.4537	6	-2.3	347.7333	24.77	1	15265	HFX_Peptide_LFQ_DBPSN024_PAS840.raw	TRINITY_DN1806_c0_g1.p1|TRINITY_DN1806_c0_g1.p1|TRINITY_DN1806_c0_g1.p1	3.67E+07
LLRPPV	15.91	693.4537	6	-2.3	347.7333	24.77	1	15265	HFX_Peptide_LFQ_DBPSN024_PAS840.raw	TRINITY_DN4775_c0_g2.p1|TRINITY_DN4775_c0_g2.p1|TRINITY_DN4775_c0_g2.p1	3.67E+07
LMPYYH	15.9	822.3734	6	-8.8	412.1904	27.06	1	18073	HFX_Peptide_LFQ_DBPSN024_PAS840.raw		4.96E+05
ATLPNNH	15.9	765.377	7	-10.7	383.6917	34.62	1	25905	HFX_Peptide_LFQ_DBPSN024_PAS840.raw	TRINITY_DN6848_c0_g1.p1|TRINITY_DN6848_c0_g1.p1|TRINITY_DN6848_c0_g1.p1	7.54E+05
PTPDRPV	15.9	780.413	7	-3.2	391.2125	13.44	1	3974	HFX_Peptide_LFQ_DBPSN024_PAS840.raw	TRINITY_DN42852_c0_g1.p1|TRINITY_DN42852_c0_g1.p1|TRINITY_DN42852_c0_g1.p1	2.67E+05
EQLDLPAPV	15.89	980.5178	9	-11.6	491.2605	29.47	1	20913	HFX_Peptide_LFQ_DBPSN024_PAS840.raw		2.11E+07
KMKNSAP	15.88	774.4058	7	-8.4	388.2069	53.02	1	36577	HFX_Peptide_LFQ_DBPSN024_PAS840.raw	TRINITY_DN987_c0_g1.p1|TRINITY_DN987_c0_g1.p1|TRINITY_DN987_c0_g1.p1	1.39E+07
NLLIPK	15.88	696.4534	6	-1.7	349.2334	27.45	1	18546	HFX_Peptide_LFQ_DBPSN024_PAS840.raw	TRINITY_DN296_c0_g3.p1|TRINITY_DN296_c0_g3.p1|TRINITY_DN296_c0_g3.p1	7.05E+06
NLLLPK	15.88	696.4534	6	-1.7	349.2334	27.45	1	18546	HFX_Peptide_LFQ_DBPSN024_PAS840.raw	TRINITY_DN296_c0_g1.p1|TRINITY_DN296_c0_g1.p1|TRINITY_DN296_c0_g1.p1	7.05E+06
GPAGKMGPVGP	15.87	966.4957	11	-8.2	484.2512	21.89	1	11717	HFX_Peptide_LFQ_DBPSN024_PAS840.raw	TRINITY_DN23119_c0_g1.p1|TRINITY_DN23119_c0_g1.p1|TRINITY_DN23119_c0_g1.p1	5.37E+05
FYPPGKLN	15.87	934.4912	8	-0.1	468.2528	24.17	1	14536	HFX_Peptide_LFQ_DBPSN024_PAS840.raw	TRINITY_DN1053_c0_g1.p1|TRINITY_DN1053_c0_g1.p1|TRINITY_DN1053_c0_g1.p1
GLQGESGQPGP	15.87	1025.4778	11	11	513.7518	27.19	1	18231	HFX_Peptide_LFQ_DBPSN024_PAS840.raw	TRINITY_DN933_c0_g1.p1|TRINITY_DN933_c0_g1.p1|TRINITY_DN933_c0_g1.p1	1.60E+05
ISPTPGTPSQPG	15.86	1137.5665	12	-1.5	569.7897	20.52	1	10098	HFX_Peptide_LFQ_DBPSN024_PAS840.raw	TRINITY_DN649_c0_g1.p1|TRINITY_DN649_c0_g1.p1|TRINITY_DN649_c0_g1.p1	2.62E+06
SGTVK	15.86	490.2751	5	-1.3	246.1445	10.84	1	2484	HFX_Peptide_LFQ_DBPSN024_PAS840.raw	TRINITY_DN1356_c0_g1.p1|TRINITY_DN1356_c0_g1.p1|TRINITY_DN1356_c0_g1.p1:TRINITY_DN2072_c0_g1.p1|TRINITY_DN2072_c0_g1.p1|TRINITY_DN2072_c0_g1.p1
FALPH	15.85	583.3118	5	-1.4	292.6628	26.28	1	17112	HFX_Peptide_LFQ_DBPSN024_PAS840.raw	TRINITY_DN2691_c0_g1.p1|TRINITY_DN2691_c0_g1.p1|TRINITY_DN2691_c0_g1.p1	1.48E+06
FAIPH	15.85	583.3118	5	-1.4	292.6628	26.28	1	17112	HFX_Peptide_LFQ_DBPSN024_PAS840.raw		1.48E+06
HRLPYK	15.84	812.4657	6	11.9	407.245	31.47	1	23111	HFX_Peptide_LFQ_DBPSN024_PAS840.raw		7.89E+05
ALPALSP	15.84	667.3904	7	13.7	334.7071	24.47	1	14902	HFX_Peptide_LFQ_DBPSN024_PAS840.raw	TRINITY_DN406_c0_g1.p1|TRINITY_DN406_c0_g1.p1|TRINITY_DN406_c0_g1.p1	1.96E+06
PTPSAPEPAP	15.83	962.4709	10	-2.3	482.2416	21.07	1	10741	HFX_Peptide_LFQ_DBPSN024_PAS840.raw	TRINITY_DN1938_c0_g1.p1|TRINITY_DN1938_c0_g1.p1|TRINITY_DN1938_c0_g1.p1	1.98E+07
VPGAPGTFP	15.83	841.4333	9	-0.1	421.7239	41.23	1	30428	HFX_Peptide_LFQ_DBPSN024_PAS840.raw	TRINITY_DN4857_c1_g1.p1|TRINITY_DN4857_c1_g1.p1|TRINITY_DN4857_c1_g1.p1	2.75E+06
HADSP	15.83	525.2183	5	5.8	526.2286	13.1	1	3763	HFX_Peptide_LFQ_DBPSN024_PAS840.raw		5.37E+05
GLPRFYP	15.82	848.4544	7	9.7	425.2386	50.18	1	35069	HFX_Peptide_LFQ_DBPSN024_PAS840.raw	TRINITY_DN941_c0_g1.p1|TRINITY_DN941_c0_g1.p1|TRINITY_DN941_c0_g1.p1
MPKAA	15.82	516.273	5	11.1	517.286	57.64	1	38846	HFX_Peptide_LFQ_DBPSN024_PAS840.raw		5.52E+06
GAGAGFNSLQ	15.81	920.4352	10	-1.8	461.2241	23.57	1	13798	HFX_Peptide_LFQ_DBPSN024_PAS840.raw		2.09E+06
RPVFST	15.81	705.381	6	-2.5	353.6969	24.78	1	15289	HFX_Peptide_LFQ_DBPSN024_PAS840.raw	TRINITY_DN10949_c0_g1.p1|TRINITY_DN10949_c0_g1.p1|TRINITY_DN10949_c0_g1.p1	3.19E+06
SGIPFVPPV	15.8	911.5116	9	-0.4	456.7629	40.68	1	30109	HFX_Peptide_LFQ_DBPSN024_PAS840.raw		5.16E+06
GEFEKPPPPK	15.8	1124.5865	10	-3.1	563.2988	18.78	1	8249	HFX_Peptide_LFQ_DBPSN024_PAS840.raw	TRINITY_DN2014_c0_g1.p1|TRINITY_DN2014_c0_g1.p1|TRINITY_DN2014_c0_g1.p1	1.51E+05
GFPGQDGVP	15.77	872.4028	9	-10.5	437.2041	29.92	1	21432	HFX_Peptide_LFQ_DBPSN024_PAS840.raw	TRINITY_DN933_c0_g1.p1|TRINITY_DN933_c0_g1.p1|TRINITY_DN933_c0_g1.p1	5.11E+06
FAVIW	15.76	634.3478	5	0.1	318.1812	27.42	1	18509	HFX_Peptide_LFQ_DBPSN024_PAS840.raw	TRINITY_DN1243_c0_g2.p1|TRINITY_DN1243_c0_g2.p1|TRINITY_DN1243_c0_g2.p1	2.99E+06
FAVLW	15.76	634.3478	5	0.1	318.1812	27.42	1	18509	HFX_Peptide_LFQ_DBPSN024_PAS840.raw	TRINITY_DN40_c0_g1.p1|TRINITY_DN40_c0_g1.p1|TRINITY_DN40_c0_g1.p1	2.99E+06
PLLRF	15.75	644.4009	5	-2	323.2071	36.47	1	27308	HFX_Peptide_LFQ_DBPSN024_PAS840.raw	TRINITY_DN5774_c0_g2.p1|TRINITY_DN5774_c0_g2.p1|TRINITY_DN5774_c0_g2.p1
PLIRF	15.75	644.4009	5	-2	323.2071	36.47	1	27308	HFX_Peptide_LFQ_DBPSN024_PAS840.raw	TRINITY_DN5480_c0_g3.p1|TRINITY_DN5480_c0_g3.p1|TRINITY_DN5480_c0_g3.p1:TRINITY_DN3494_c1_g1.p1|TRINITY_DN3494_c1_g1.p1|TRINITY_DN3494_c1_g1.p1
APWAEH	15.75	709.3184	6	-2.1	355.6657	38.86	1	28994	HFX_Peptide_LFQ_DBPSN024_PAS840.raw		1.26E+05
PVVKIIGV	15.75	823.5531	8	-2.1	412.783	30.36	1	21952	HFX_Peptide_LFQ_DBPSN024_PAS840.raw		8.41E+04
ISLCELR	15.75	832.4476	7	6.5	417.2338	20.9	1	10542	HFX_Peptide_LFQ_DBPSN024_PAS840.raw		2.51E+06
LVTMLVVL	15.75	886.5562	8	-9.9	444.281	40.7	1	30123	HFX_Peptide_LFQ_DBPSN024_PAS840.raw
SPPPGEVAPR	15.74	1005.5243	10	0.4	503.7696	19.56	1	9030	HFX_Peptide_LFQ_DBPSN024_PAS840.raw		9.87E+05
NLEAP	15.74	542.27	5	5.7	543.2804	47.4	1	33661	HFX_Peptide_LFQ_DBPSN024_PAS840.raw	TRINITY_DN3797_c0_g2.p1|TRINITY_DN3797_c0_g2.p1|TRINITY_DN3797_c0_g2.p1	2.35E+06
KNFENQ	15.74	778.361	6	-3.7	390.1863	17.17	1	6769	HFX_Peptide_LFQ_DBPSN024_PAS840.raw
LDAIDTSP	15.73	830.4022	8	0.3	416.2085	16.88	1	6505	HFX_Peptide_LFQ_DBPSN024_PAS840.raw	TRINITY_DN4055_c0_g1.p1|TRINITY_DN4055_c0_g1.p1|TRINITY_DN4055_c0_g1.p1	8.63E+05
VSFPL	15.72	561.3162	5	-1.2	562.3228	42.22	1	30968	HFX_Peptide_LFQ_DBPSN024_PAS840.raw		4.14E+07
VSFPI	15.72	561.3162	5	-1.2	562.3228	42.22	1	30968	HFX_Peptide_LFQ_DBPSN024_PAS840.raw	TRINITY_DN8636_c0_g1.p1|TRINITY_DN8636_c0_g1.p1|TRINITY_DN8636_c0_g1.p1	4.14E+07
QGEPGSPGLP	15.72	937.4504	10	-2	469.7315	30.1	1	21647	HFX_Peptide_LFQ_DBPSN024_PAS840.raw	TRINITY_DN948_c0_g1.p1|TRINITY_DN948_c0_g1.p1|TRINITY_DN948_c0_g1.p1	4.76E+05
SLAIAEPFIAP	15.72	1127.6226	11	-0.2	564.8184	69.5	1	44605	HFX_Peptide_LFQ_DBPSN024_PAS840.raw		8.62E+06
APHFPT	15.71	668.3282	6	-1.4	335.1709	20.01	1	9525	HFX_Peptide_LFQ_DBPSN024_PAS840.raw	TRINITY_DN7302_c0_g1.p1|TRINITY_DN7302_c0_g1.p1|TRINITY_DN7302_c0_g1.p1	1.38E+06
LDGQKGELGPA	15.71	1083.556	11	-6.2	542.7819	12.23	1	3237	HFX_Peptide_LFQ_DBPSN024_PAS840.raw	TRINITY_DN933_c0_g1.p1|TRINITY_DN933_c0_g1.p1|TRINITY_DN933_c0_g1.p1
DIELP	15.7	585.301	5	-0.4	586.308	39.75	1	29533	HFX_Peptide_LFQ_DBPSN024_PAS840.raw	TRINITY_DN35952_c0_g1.p1|TRINITY_DN35952_c0_g1.p1|TRINITY_DN35952_c0_g1.p1:TRINITY_DN2740_c0_g1.p1|TRINITY_DN2740_c0_g1.p1|TRINITY_DN2740_c0_g1.p1:TRINITY_DN34125_c0_g1.p1|TRINITY_DN34125_c0_g1.p1|TRINITY_DN34125_c0_g1.p1:TRINITY_DN35811_c0_g1.p1|TRINITY_DN35811_c0_g1.p1|TRINITY_DN35811_c0_g1.p1:TRINITY_DN4117_c0_g1.p1|TRINITY_DN4117_c0_g1.p1|TRINITY_DN4117_c0_g1.p1
DIEIP	15.7	585.301	5	-0.4	586.308	39.75	1	29533	HFX_Peptide_LFQ_DBPSN024_PAS840.raw	TRINITY_DN6884_c0_g3.p1|TRINITY_DN6884_c0_g3.p1|TRINITY_DN6884_c0_g3.p1
DLELP	15.7	585.301	5	-0.4	586.308	39.75	1	29533	HFX_Peptide_LFQ_DBPSN024_PAS840.raw	TRINITY_DN3081_c0_g1.p1|TRINITY_DN3081_c0_g1.p1|TRINITY_DN3081_c0_g1.p1
DLEIP	15.7	585.301	5	-0.4	586.308	39.75	1	29533	HFX_Peptide_LFQ_DBPSN024_PAS840.raw
TLHWF	15.7	702.3489	5	12.7	352.1862	17.62	1	7173	HFX_Peptide_LFQ_DBPSN024_PAS840.raw
PQVQLPPQ	15.7	905.4971	8	2.9	453.7571	30.24	1	21808	HFX_Peptide_LFQ_DBPSN024_PAS840.raw	TRINITY_DN254_c1_g1.p1|TRINITY_DN254_c1_g1.p1|TRINITY_DN254_c1_g1.p1	1.07E+06
KDEEPK	15.7	744.3654	6	-10.4	373.1861	22.76	1	12792	HFX_Peptide_LFQ_DBPSN024_PAS840.raw	TRINITY_DN2138_c0_g1.p1|TRINITY_DN2138_c0_g1.p1|TRINITY_DN2138_c0_g1.p1:TRINITY_DN4984_c0_g1.p1|TRINITY_DN4984_c0_g1.p1|TRINITY_DN4984_c0_g1.p1	5.39E+05
TLAPLSEEIPP	15.69	1165.623	11	6.3	583.8224	73.24	1	46295	HFX_Peptide_LFQ_DBPSN024_PAS840.raw	TRINITY_DN579_c0_g1.p1|TRINITY_DN579_c0_g1.p1|TRINITY_DN579_c0_g1.p1
DFDDPERP	15.69	989.409	8	-2	495.7108	20.76	1	10371	HFX_Peptide_LFQ_DBPSN024_PAS840.raw		1.66E+06
IGLPPFVPPS	15.69	1022.58	10	-1.2	512.2967	70.04	1	44868	HFX_Peptide_LFQ_DBPSN024_PAS840.raw	TRINITY_DN730_c0_g1.p1|TRINITY_DN730_c0_g1.p1|TRINITY_DN730_c0_g1.p1	2.64E+07
PMVPPR	15.68	695.3788	6	-6.9	348.6943	23.67	1	13921	HFX_Peptide_LFQ_DBPSN024_PAS840.raw	TRINITY_DN6859_c0_g1.p1|TRINITY_DN6859_c0_g1.p1|TRINITY_DN6859_c0_g1.p1	3.31E+06
TVMIQPK	15.68	815.4575	7	8.7	408.7396	25.58	1	16273	HFX_Peptide_LFQ_DBPSN024_PAS840.raw		8.14E+05
TLQTPFEKLK	15.68	1203.6863	10	0.1	602.8505	28.24	1	19482	HFX_Peptide_LFQ_DBPSN024_PAS840.raw	TRINITY_DN1356_c0_g1.p1|TRINITY_DN1356_c0_g1.p1|TRINITY_DN1356_c0_g1.p1	1.20E+05
GRPGPPGV	15.68	735.4027	8	-13.1	368.7038	25.35	1	15986	HFX_Peptide_LFQ_DBPSN024_PAS840.raw	TRINITY_DN948_c0_g1.p1|TRINITY_DN948_c0_g1.p1|TRINITY_DN948_c0_g1.p1	6.73E+05
YVSPHP	15.67	698.3387	6	13.3	350.1813	17.62	1	7167	HFX_Peptide_LFQ_DBPSN024_PAS840.raw
TESFPDSF	15.67	928.3814	8	-1.1	465.1974	11.66	1	2910	HFX_Peptide_LFQ_DBPSN024_PAS840.raw
PAAASVST	15.66	702.3548	8	6.3	352.1869	34.07	1	25512	HFX_Peptide_LFQ_DBPSN024_PAS840.raw
DFLNNK	15.66	749.3708	6	-2.2	375.6919	36.04	1	26987	HFX_Peptide_LFQ_DBPSN024_PAS840.raw	TRINITY_DN11955_c0_g1.p1|TRINITY_DN11955_c0_g1.p1|TRINITY_DN11955_c0_g1.p1	9.21E+05
EKLVGVP	15.66	740.4432	7	-3.4	371.2276	25.1	1	15684	HFX_Peptide_LFQ_DBPSN024_PAS840.raw	TRINITY_DN941_c0_g1.p1|TRINITY_DN941_c0_g1.p1|TRINITY_DN941_c0_g1.p1	9.35E+05
EDLLNIKK	15.64	971.5651	8	-0.5	486.7896	22.81	1	12850	HFX_Peptide_LFQ_DBPSN024_PAS840.raw	TRINITY_DN689_c0_g1.p1|TRINITY_DN689_c0_g1.p1|TRINITY_DN689_c0_g1.p1	1.51E+06
PGREGLPGP	15.64	878.4609	9	0.2	440.2378	16.61	1	6265	HFX_Peptide_LFQ_DBPSN024_PAS840.raw	TRINITY_DN933_c0_g1.p1|TRINITY_DN933_c0_g1.p1|TRINITY_DN933_c0_g1.p1	4.17E+05
LADVP	15.63	513.2798	5	-1.7	514.2863	50.31	1	35133	HFX_Peptide_LFQ_DBPSN024_PAS840.raw	TRINITY_DN1010_c0_g2.p1|TRINITY_DN1010_c0_g2.p1|TRINITY_DN1010_c0_g2.p1:TRINITY_DN16869_c0_g1.p1|TRINITY_DN16869_c0_g1.p1|TRINITY_DN16869_c0_g1.p1:TRINITY_DN17619_c0_g2.p1|TRINITY_DN17619_c0_g2.p1|TRINITY_DN17619_c0_g2.p1
PGVSPR	15.63	611.3391	6	-0.5	306.6767	11.71	1	2938	HFX_Peptide_LFQ_DBPSN024_PAS840.raw	TRINITY_DN1863_c0_g1.p1|TRINITY_DN1863_c0_g1.p1|TRINITY_DN1863_c0_g1.p1:TRINITY_DN8558_c0_g2.p1|TRINITY_DN8558_c0_g2.p1|TRINITY_DN8558_c0_g2.p1	8.47E+04
AVTPSFKP	15.63	845.4647	8	-4.5	423.7377	22.54	1	12509	HFX_Peptide_LFQ_DBPSN024_PAS840.raw		6.00E+05
APKAPGPP	15.62	733.4122	8	-2.9	367.7123	22.88	1	12942	HFX_Peptide_LFQ_DBPSN024_PAS840.raw	TRINITY_DN12813_c0_g1.p1|TRINITY_DN12813_c0_g1.p1|TRINITY_DN12813_c0_g1.p1	2.05E+06
HPALLP	15.62	646.3802	6	-0.4	324.1973	26.79	1	17751	HFX_Peptide_LFQ_DBPSN024_PAS840.raw	TRINITY_DN2142_c1_g2.p1|TRINITY_DN2142_c1_g2.p1|TRINITY_DN2142_c1_g2.p1	4.63E+05
FSFGVPQP	15.62	877.4333	8	0.5	439.7242	25.71	1	16422	HFX_Peptide_LFQ_DBPSN024_PAS840.raw		4.09E+05
LNFKMP	15.62	748.3942	6	-5.4	375.2023	37.14	1	27795	HFX_Peptide_LFQ_DBPSN024_PAS840.raw
KHLLRSAF	15.62	970.5712	8	-1.5	324.5305	17.48	1	7045	HFX_Peptide_LFQ_DBPSN024_PAS840.raw		3.23E+05
IIMRSP	15.61	715.4051	6	-5.8	358.7077	37.85	1	28301	HFX_Peptide_LFQ_DBPSN024_PAS840.raw	TRINITY_DN3611_c0_g1.p1|TRINITY_DN3611_c0_g1.p1|TRINITY_DN3611_c0_g1.p1	8.79E+05
RAHEAF	15.6	729.3558	6	-0.1	365.6851	32.35	1	23982	HFX_Peptide_LFQ_DBPSN024_PAS840.raw
SLPNSSHLDAVP	15.6	1235.6146	12	-0.8	412.8785	22.03	1	11882	HFX_Peptide_LFQ_DBPSN024_PAS840.raw
KTYGVEYVH	15.58	1094.5397	9	-2.6	548.2757	26.06	1	16854	HFX_Peptide_LFQ_DBPSN024_PAS840.raw	TRINITY_DN1656_c0_g1.p1|TRINITY_DN1656_c0_g1.p1|TRINITY_DN1656_c0_g1.p1	7.36E+05
LTMGLDR	15.58	804.4164	7	4.7	403.2174	18.17	1	7668	HFX_Peptide_LFQ_DBPSN024_PAS840.raw
AVGTTT	15.57	548.2806	6	4	549.29	43.21	1	31530	HFX_Peptide_LFQ_DBPSN024_PAS840.raw		7.51E+05
AYPSLR	15.57	705.3809	6	-2.2	353.697	25.07	1	15636	HFX_Peptide_LFQ_DBPSN024_PAS840.raw	TRINITY_DN1415_c0_g1.p1|TRINITY_DN1415_c0_g1.p1|TRINITY_DN1415_c0_g1.p1	3.19E+06
YVAPEVLA	15.57	860.4644	8	-1.6	431.2388	48.08	1	34034	HFX_Peptide_LFQ_DBPSN024_PAS840.raw
DISPIPSP	15.56	824.428	8	-13.1	413.2159	23.96	1	14277	HFX_Peptide_LFQ_DBPSN024_PAS840.raw	TRINITY_DN35952_c0_g1.p1|TRINITY_DN35952_c0_g1.p1|TRINITY_DN35952_c0_g1.p1
PQNDHIFAP	15.55	1037.493	9	-0.7	519.7534	25.14	1	15733	HFX_Peptide_LFQ_DBPSN024_PAS840.raw	TRINITY_DN8744_c0_g1.p1|TRINITY_DN8744_c0_g1.p1|TRINITY_DN8744_c0_g1.p1	1.68E+05
EAPLPPPP	15.55	816.4381	8	-5.5	409.2241	25.68	1	16390	HFX_Peptide_LFQ_DBPSN024_PAS840.raw	TRINITY_DN9566_c0_g1.p1|TRINITY_DN9566_c0_g1.p1|TRINITY_DN9566_c0_g1.p1
SEAETPPPLP	15.55	1036.5077	10	-11.7	519.2551	29.72	1	21205	HFX_Peptide_LFQ_DBPSN024_PAS840.raw	TRINITY_DN651_c0_g1.p1|TRINITY_DN651_c0_g1.p1|TRINITY_DN651_c0_g1.p1	3.78E+05
VPGPAGPAGP	15.54	818.4286	10	-2.3	410.2206	27.09	1	18115	HFX_Peptide_LFQ_DBPSN024_PAS840.raw	TRINITY_DN23119_c0_g1.p1|TRINITY_DN23119_c0_g1.p1|TRINITY_DN23119_c0_g1.p1	5.52E+05
KTTLAQ	15.53	660.3806	6	-3	331.1966	16.3	1	6003	HFX_Peptide_LFQ_DBPSN024_PAS840.raw	TRINITY_DN344_c0_g1.p1|TRINITY_DN344_c0_g1.p1|TRINITY_DN344_c0_g1.p1
KSENPRPPKP	15.52	1148.6301	10	11.4	383.8884	17.46	1	7018	HFX_Peptide_LFQ_DBPSN024_PAS840.raw	TRINITY_DN6219_c0_g1.p1|TRINITY_DN6219_c0_g1.p1|TRINITY_DN6219_c0_g1.p1	1.24E+08
LYDVL	15.52	621.3373	5	-3.9	622.3422	59.47	1	39718	HFX_Peptide_LFQ_DBPSN024_PAS840.raw		9.09E+05
LYDVI	15.52	621.3373	5	-3.9	622.3422	59.47	1	39718	HFX_Peptide_LFQ_DBPSN024_PAS840.raw		9.09E+05
IYDVL	15.52	621.3373	5	-3.9	622.3422	59.47	1	39718	HFX_Peptide_LFQ_DBPSN024_PAS840.raw		9.09E+05
KLEVFQFP	15.52	1006.5487	8	-1	504.2811	36.76	1	27514	HFX_Peptide_LFQ_DBPSN024_PAS840.raw	TRINITY_DN159_c0_g1.p1|TRINITY_DN159_c0_g1.p1|TRINITY_DN159_c0_g1.p1
PVDAKKLNLP	15.52	1093.6495	10	-1.7	547.8311	60.03	1	39941	HFX_Peptide_LFQ_DBPSN024_PAS840.raw	TRINITY_DN380_c0_g1.p1|TRINITY_DN380_c0_g1.p1|TRINITY_DN380_c0_g1.p1	7.50E+05
GGLTSLTGEPR	15.51	1086.5669	11	-1.7	544.2898	25.12	1	15710	HFX_Peptide_LFQ_DBPSN024_PAS840.raw		6.61E+05
LGAEDLSAPV	15.51	970.4971	10	-4.1	486.2538	38.01	1	28412	HFX_Peptide_LFQ_DBPSN024_PAS840.raw		1.23E+06
QFSAP	15.51	548.2595	5	5	275.1384	70.26	1	44968	HFX_Peptide_LFQ_DBPSN024_PAS840.raw	TRINITY_DN4_c0_g1.p1|TRINITY_DN4_c0_g1.p1|TRINITY_DN4_c0_g1.p1:TRINITY_DN2665_c0_g1.p1|TRINITY_DN2665_c0_g1.p1|TRINITY_DN2665_c0_g1.p1
HLQFGR	15.5	756.4031	6	-2.8	379.2078	10.69	1	2417	HFX_Peptide_LFQ_DBPSN024_PAS840.raw
QVVDT	15.49	560.2806	5	6.5	281.1494	25.35	1	15992	HFX_Peptide_LFQ_DBPSN024_PAS840.raw	TRINITY_DN3998_c0_g2.p1|TRINITY_DN3998_c0_g2.p1|TRINITY_DN3998_c0_g2.p1
PPPPLRT	15.49	776.4545	7	-3.6	389.2331	20.79	1	10403	HFX_Peptide_LFQ_DBPSN024_PAS840.raw	TRINITY_DN6821_c0_g2.p1|TRINITY_DN6821_c0_g2.p1|TRINITY_DN6821_c0_g2.p1
AVDRISVPGYR	15.48	1231.6672	11	-0.8	616.8404	24.11	1	14460	HFX_Peptide_LFQ_DBPSN024_PAS840.raw	TRINITY_DN1415_c0_g1.p1|TRINITY_DN1415_c0_g1.p1|TRINITY_DN1415_c0_g1.p1	2.47E+05
IRIVP	15.48	596.4009	5	-0.6	299.2076	26.81	1	17774	HFX_Peptide_LFQ_DBPSN024_PAS840.raw	TRINITY_DN19857_c0_g1.p1|TRINITY_DN19857_c0_g1.p1|TRINITY_DN19857_c0_g1.p1	1.69E+06
IRLVP	15.48	596.4009	5	-0.6	299.2076	26.81	1	17774	HFX_Peptide_LFQ_DBPSN024_PAS840.raw		1.69E+06
LRLVP	15.48	596.4009	5	-0.6	299.2076	26.81	1	17774	HFX_Peptide_LFQ_DBPSN024_PAS840.raw		1.69E+06
LRIVP	15.48	596.4009	5	-0.6	299.2076	26.81	1	17774	HFX_Peptide_LFQ_DBPSN024_PAS840.raw	TRINITY_DN1187_c0_g1.p1|TRINITY_DN1187_c0_g1.p1|TRINITY_DN1187_c0_g1.p1	1.69E+06
LGRFVP	15.47	687.4067	6	-0.8	344.7104	26.58	1	17488	HFX_Peptide_LFQ_DBPSN024_PAS840.raw		2.47E+06
TILQHPE	15.47	836.4392	7	1.2	419.2274	24.24	1	14624	HFX_Peptide_LFQ_DBPSN024_PAS840.raw	TRINITY_DN1806_c0_g2.p1|TRINITY_DN1806_c0_g2.p1|TRINITY_DN1806_c0_g2.p1	2.99E+06
VGRPY	15.47	590.3176	5	-1.5	296.1656	12.25	1	3248	HFX_Peptide_LFQ_DBPSN024_PAS840.raw	TRINITY_DN5573_c0_g2.p1|TRINITY_DN5573_c0_g2.p1|TRINITY_DN5573_c0_g2.p1	1.27E+05
GQVFDTLTKLEK	15.46	1377.7504	12	-1.9	689.8812	40.64	1	30083	HFX_Peptide_LFQ_DBPSN024_PAS840.raw	TRINITY_DN223_c0_g1.p1|TRINITY_DN223_c0_g1.p1|TRINITY_DN223_c0_g1.p1	4.36E+04
VPGVGYL	15.46	703.3904	7	-2.8	352.7015	37.71	1	28203	HFX_Peptide_LFQ_DBPSN024_PAS840.raw	TRINITY_DN2723_c0_g1.p1|TRINITY_DN2723_c0_g1.p1|TRINITY_DN2723_c0_g1.p1
GFLSVL	15.45	634.369	6	-1.8	318.1912	28.71	1	20032	HFX_Peptide_LFQ_DBPSN024_PAS840.raw		5.68E+05
VDAFT	15.45	551.2591	5	4.4	552.2688	49.91	1	34924	HFX_Peptide_LFQ_DBPSN024_PAS840.raw		4.98E+06
IIPGIK	15.45	639.4319	6	-1.9	320.7226	23.73	1	13997	HFX_Peptide_LFQ_DBPSN024_PAS840.raw	TRINITY_DN3475_c0_g2.p1|TRINITY_DN3475_c0_g2.p1|TRINITY_DN3475_c0_g2.p1	3.13E+06
IIPGLK	15.45	639.4319	6	-1.9	320.7226	23.73	1	13997	HFX_Peptide_LFQ_DBPSN024_PAS840.raw	TRINITY_DN2421_c0_g2.p1|TRINITY_DN2421_c0_g2.p1|TRINITY_DN2421_c0_g2.p1	3.13E+06
LLPGLK	15.45	639.4319	6	-1.9	320.7226	23.73	1	13997	HFX_Peptide_LFQ_DBPSN024_PAS840.raw		3.13E+06
LLPGIK	15.45	639.4319	6	-1.9	320.7226	23.73	1	13997	HFX_Peptide_LFQ_DBPSN024_PAS840.raw	TRINITY_DN20000_c0_g1.p1|TRINITY_DN20000_c0_g1.p1|TRINITY_DN20000_c0_g1.p1	3.13E+06
LIPGLK	15.45	639.4319	6	-1.9	320.7226	23.73	1	13997	HFX_Peptide_LFQ_DBPSN024_PAS840.raw		3.13E+06
VMDAVR	15.45	689.353	6	2.7	345.6847	26.72	1	17662	HFX_Peptide_LFQ_DBPSN024_PAS840.raw	TRINITY_DN27637_c0_g1.p1|TRINITY_DN27637_c0_g1.p1|TRINITY_DN27637_c0_g1.p1	9.11E+05
APAPAPAPAPT	15.44	959.5076	11	-1.2	480.7605	22.99	1	13084	HFX_Peptide_LFQ_DBPSN024_PAS840.raw	TRINITY_DN41695_c0_g1.p1|TRINITY_DN41695_c0_g1.p1|TRINITY_DN41695_c0_g1.p1:TRINITY_DN428_c0_g1.p1|TRINITY_DN428_c0_g1.p1|TRINITY_DN428_c0_g1.p1	2.00E+06
FIVMFV	15.44	754.4088	6	2.8	378.2127	36.01	1	26960	HFX_Peptide_LFQ_DBPSN024_PAS840.raw
FFVFTK	15.44	787.4268	6	-2	394.7199	32.33	1	23966	HFX_Peptide_LFQ_DBPSN024_PAS840.raw		3.81E+05
PSPVDTF	15.44	761.3596	7	-13.7	381.6818	48.28	1	34128	HFX_Peptide_LFQ_DBPSN024_PAS840.raw		2.37E+05
DKYFNK	15.44	813.4021	6	-3.2	407.707	23.2	1	13339	HFX_Peptide_LFQ_DBPSN024_PAS840.raw		2.91E+06
ISGHTFK	15.44	788.4181	7	0.1	395.2164	31.44	1	23082	HFX_Peptide_LFQ_DBPSN024_PAS840.raw		3.03E+05
DLNNPELP	15.42	910.4396	8	13.4	456.2332	61.69	1	40685	HFX_Peptide_LFQ_DBPSN024_PAS840.raw	TRINITY_DN24084_c0_g1.p1|TRINITY_DN24084_c0_g1.p1|TRINITY_DN24084_c0_g1.p1
LPPHFP	15.42	706.3802	6	11.1	354.2013	36.26	1	27146	HFX_Peptide_LFQ_DBPSN024_PAS840.raw	TRINITY_DN15106_c6_g1.p1|TRINITY_DN15106_c6_g1.p1|TRINITY_DN15106_c6_g1.p1
PVKDFP	15.42	701.3748	6	-1.3	351.6942	26.54	1	17440	HFX_Peptide_LFQ_DBPSN024_PAS840.raw	TRINITY_DN3257_c1_g2.p1|TRINITY_DN3257_c1_g2.p1|TRINITY_DN3257_c1_g2.p1	5.80E+06
FVTKVP	15.42	689.4112	6	-1.7	345.7123	26.41	1	17286	HFX_Peptide_LFQ_DBPSN024_PAS840.raw	TRINITY_DN7916_c0_g1.p1|TRINITY_DN7916_c0_g1.p1|TRINITY_DN7916_c0_g1.p1	2.17E+06
ITFTITK	15.42	822.4851	7	-2.3	412.2489	24.97	1	15513	HFX_Peptide_LFQ_DBPSN024_PAS840.raw	TRINITY_DN6990_c0_g1.p1|TRINITY_DN6990_c0_g1.p1|TRINITY_DN6990_c0_g1.p1	8.54E+05
LYPSKYPL	15.42	979.5378	8	6.5	490.7794	33.81	1	25305	HFX_Peptide_LFQ_DBPSN024_PAS840.raw	TRINITY_DN1415_c0_g1.p1|TRINITY_DN1415_c0_g1.p1|TRINITY_DN1415_c0_g1.p1
GSIYDTTGRPV	15.41	1164.5775	11	-2.5	583.2946	22.99	1	13073	HFX_Peptide_LFQ_DBPSN024_PAS840.raw	TRINITY_DN649_c0_g1.p1|TRINITY_DN649_c0_g1.p1|TRINITY_DN649_c0_g1.p1	4.29E+05
TPSPTAPQAP	15.41	965.4818	10	-5.9	483.7453	19.41	1	8877	HFX_Peptide_LFQ_DBPSN024_PAS840.raw
EVTYPYVVLP	15.41	1178.6223	10	-0.1	590.3184	67.6	1	43620	HFX_Peptide_LFQ_DBPSN024_PAS840.raw
AVPPLHP	15.4	729.4174	7	10.7	365.7198	32.96	1	24551	HFX_Peptide_LFQ_DBPSN024_PAS840.raw	TRINITY_DN3061_c0_g1.p1|TRINITY_DN3061_c0_g1.p1|TRINITY_DN3061_c0_g1.p1
GGVQVGAP	15.4	683.3602	8	3.5	342.6886	28.65	1	19964	HFX_Peptide_LFQ_DBPSN024_PAS840.raw	TRINITY_DN2723_c0_g1.p1|TRINITY_DN2723_c0_g1.p1|TRINITY_DN2723_c0_g1.p1
QLQQMQ	15.4	774.3694	6	12.7	388.1969	14.17	1	4454	HFX_Peptide_LFQ_DBPSN024_PAS840.raw	TRINITY_DN23984_c0_g1.p1|TRINITY_DN23984_c0_g1.p1|TRINITY_DN23984_c0_g1.p1	5.51E+05
AGGGFGGGAGA	15.4	777.3405	11	2.7	389.6786	15.35	1	5257	HFX_Peptide_LFQ_DBPSN024_PAS840.raw	TRINITY_DN23649_c0_g2.p1|TRINITY_DN23649_c0_g2.p1|TRINITY_DN23649_c0_g2.p1	3.74E+05
LPYQVQ	15.39	746.3962	6	-6.2	374.2031	14.76	1	4845	HFX_Peptide_LFQ_DBPSN024_PAS840.raw	TRINITY_DN23085_c1_g1.p1|TRINITY_DN23085_c1_g1.p1|TRINITY_DN23085_c1_g1.p1
IPYQVQ	15.39	746.3962	6	-6.2	374.2031	14.76	1	4845	HFX_Peptide_LFQ_DBPSN024_PAS840.raw	TRINITY_DN1888_c0_g3.p1|TRINITY_DN1888_c0_g3.p1|TRINITY_DN1888_c0_g3.p1
TLEVEP	15.39	686.3486	6	-1	344.1812	11.56	1	2860	HFX_Peptide_LFQ_DBPSN024_PAS840.raw	TRINITY_DN16102_c0_g1.p1|TRINITY_DN16102_c0_g1.p1|TRINITY_DN16102_c0_g1.p1:TRINITY_DN299_c0_g2.p1|TRINITY_DN299_c0_g2.p1|TRINITY_DN299_c0_g2.p1
VPPPERVP	15.39	889.5021	8	-3.3	445.7569	21.71	1	11498	HFX_Peptide_LFQ_DBPSN024_PAS840.raw		2.96E+06
VSGPGRSATPAPP	15.39	1192.62	13	-13.1	398.5421	20.44	1	10009	HFX_Peptide_LFQ_DBPSN024_PAS840.raw	TRINITY_DN7967_c0_g1.p1|TRINITY_DN7967_c0_g1.p1|TRINITY_DN7967_c0_g1.p1
TPVGPPRPT	15.38	920.5079	9	-1.1	461.2607	16.88	1	6501	HFX_Peptide_LFQ_DBPSN024_PAS840.raw	TRINITY_DN42852_c0_g1.p1|TRINITY_DN42852_c0_g1.p1|TRINITY_DN42852_c0_g1.p1	4.99E+05
KYSNVF	15.38	756.3806	6	-0.3	379.1975	22	1	11849	HFX_Peptide_LFQ_DBPSN024_PAS840.raw
GPRRGP	15.38	638.3612	6	2.4	320.1887	26.18	1	16988	HFX_Peptide_LFQ_DBPSN024_PAS840.raw	TRINITY_DN1461_c0_g4.p1|TRINITY_DN1461_c0_g4.p1|TRINITY_DN1461_c0_g4.p1:TRINITY_DN33764_c0_g1.p1|TRINITY_DN33764_c0_g1.p1|TRINITY_DN33764_c0_g1.p1	5.12E+06
TLFGTGSFLP	15.37	1038.5386	10	-0.5	520.2763	44.73	1	32298	HFX_Peptide_LFQ_DBPSN024_PAS840.raw	TRINITY_DN7887_c0_g1.p1|TRINITY_DN7887_c0_g1.p1|TRINITY_DN7887_c0_g1.p1
QSSMP	15.37	548.2264	5	12.3	275.1239	19.09	1	8553	HFX_Peptide_LFQ_DBPSN024_PAS840.raw
AKNFDHK	15.36	858.4348	7	10	430.2289	12.83	1	3597	HFX_Peptide_LFQ_DBPSN024_PAS840.raw	TRINITY_DN1356_c0_g1.p1|TRINITY_DN1356_c0_g1.p1|TRINITY_DN1356_c0_g1.p1	8.84E+06
PVDRPYPV	15.36	941.497	8	-0.8	471.7554	29.93	1	21443	HFX_Peptide_LFQ_DBPSN024_PAS840.raw	TRINITY_DN36685_c0_g1.p1|TRINITY_DN36685_c0_g1.p1|TRINITY_DN36685_c0_g1.p1	1.95E+07
KNELIQ	15.36	743.4177	6	1.4	372.7166	26.63	1	17557	HFX_Peptide_LFQ_DBPSN024_PAS840.raw	TRINITY_DN24479_c2_g2.p1|TRINITY_DN24479_c2_g2.p1|TRINITY_DN24479_c2_g2.p1	2.77E+06
KNELLQ	15.36	743.4177	6	1.4	372.7166	26.63	1	17557	HFX_Peptide_LFQ_DBPSN024_PAS840.raw		2.77E+06
PVHITT	15.36	666.3701	6	1.5	334.1928	27.31	1	18381	HFX_Peptide_LFQ_DBPSN024_PAS840.raw		4.97E+05
SVSPFPGNAQQP	15.36	1227.5884	12	0.8	614.8019	24.28	1	14664	HFX_Peptide_LFQ_DBPSN024_PAS840.raw	TRINITY_DN9385_c0_g1.p1|TRINITY_DN9385_c0_g1.p1|TRINITY_DN9385_c0_g1.p1	2.08E+05
PGVGVPGGVPG	15.35	891.4814	11	-1.7	446.7472	33.02	1	24609	HFX_Peptide_LFQ_DBPSN024_PAS840.raw	TRINITY_DN2723_c0_g1.p1|TRINITY_DN2723_c0_g1.p1|TRINITY_DN2723_c0_g1.p1:TRINITY_DN723_c0_g1.p1|TRINITY_DN723_c0_g1.p1|TRINITY_DN723_c0_g1.p1	8.18E+05
GPALSGSS	15.35	674.3235	8	6.3	338.1711	24.75	1	15253	HFX_Peptide_LFQ_DBPSN024_PAS840.raw	TRINITY_DN7495_c1_g2.p1|TRINITY_DN7495_c1_g2.p1|TRINITY_DN7495_c1_g2.p1
MNQAMSPYIP	15.34	1150.5151	10	0.7	576.2653	40.91	1	30247	HFX_Peptide_LFQ_DBPSN024_PAS840.raw
LYDFEP	15.34	782.3486	6	-2.4	392.1807	22.62	1	12610	HFX_Peptide_LFQ_DBPSN024_PAS840.raw		6.95E+05
SFSQLEEATKR	15.34	1294.6517	11	-0.8	432.5575	20.93	1	10572	HFX_Peptide_LFQ_DBPSN024_PAS840.raw	TRINITY_DN637_c0_g1.p1|TRINITY_DN637_c0_g1.p1|TRINITY_DN637_c0_g1.p1	6.45E+05
AYVPAF	15.33	666.3376	6	-0.6	334.1759	33.08	1	24656	HFX_Peptide_LFQ_DBPSN024_PAS840.raw		4.83E+05
PALPR	15.32	552.3384	5	-0.6	277.1763	24.54	1	14983	HFX_Peptide_LFQ_DBPSN024_PAS840.raw		5.20E+05
PAIPR	15.32	552.3384	5	-0.6	277.1763	24.54	1	14983	HFX_Peptide_LFQ_DBPSN024_PAS840.raw		5.20E+05
ALSPPSP	15.32	667.3541	7	14.4	334.6891	15.31	1	5232	HFX_Peptide_LFQ_DBPSN024_PAS840.raw		4.38E+05
TAPAPAPAPEPQ	15.32	1145.5717	12	10	573.7988	18.82	1	8289	HFX_Peptide_LFQ_DBPSN024_PAS840.raw	TRINITY_DN17710_c0_g1.p1|TRINITY_DN17710_c0_g1.p1|TRINITY_DN17710_c0_g1.p1	2.22E+06
LAACAP	15.32	544.2679	6	9.3	273.1437	12.46	1	3370	HFX_Peptide_LFQ_DBPSN024_PAS840.raw	TRINITY_DN2329_c0_g4.p2|TRINITY_DN2329_c0_g4.p2|TRINITY_DN2329_c0_g4.p2
IPVDV	15.32	541.3112	5	-0.9	542.3179	38.1	1	28473	HFX_Peptide_LFQ_DBPSN024_PAS840.raw	TRINITY_DN7320_c0_g1.p1|TRINITY_DN7320_c0_g1.p1|TRINITY_DN7320_c0_g1.p1:TRINITY_DN3487_c0_g5.p1|TRINITY_DN3487_c0_g5.p1|TRINITY_DN3487_c0_g5.p1	2.02E+06
LPVDV	15.32	541.3112	5	-0.9	542.3179	38.1	1	28473	HFX_Peptide_LFQ_DBPSN024_PAS840.raw		2.02E+06
VAFVVT	15.32	634.369	6	-3.2	318.1908	31.57	1	23205	HFX_Peptide_LFQ_DBPSN024_PAS840.raw	TRINITY_DN3673_c0_g1.p1|TRINITY_DN3673_c0_g1.p1|TRINITY_DN3673_c0_g1.p1	1.24E+06
PLGPIGPR	15.32	805.481	8	-1.1	403.7473	37.79	1	28265	HFX_Peptide_LFQ_DBPSN024_PAS840.raw	TRINITY_DN933_c0_g1.p1|TRINITY_DN933_c0_g1.p1|TRINITY_DN933_c0_g1.p1	1.44E+06
TPPPPPPVQ	15.32	928.5018	9	-1.7	465.2574	27.7	1	18837	HFX_Peptide_LFQ_DBPSN024_PAS840.raw	TRINITY_DN453_c7_g1.p1|TRINITY_DN453_c7_g1.p1|TRINITY_DN453_c7_g1.p1	2.99E+06
TVVPPNPDLHTSY	15.31	1438.7092	13	-6.4	720.3573	33.6	1	25114	HFX_Peptide_LFQ_DBPSN024_PAS840.raw	TRINITY_DN745_c0_g1.p1|TRINITY_DN745_c0_g1.p1|TRINITY_DN745_c0_g1.p1
ARSPSPLP	15.31	823.4551	8	0.1	412.7349	32.84	1	24444	HFX_Peptide_LFQ_DBPSN024_PAS840.raw		7.19E+05
PPDYQ	15.31	618.2649	5	-3.3	310.1387	16.45	1	6120	HFX_Peptide_LFQ_DBPSN024_PAS840.raw	TRINITY_DN8728_c0_g1.p1|TRINITY_DN8728_c0_g1.p1|TRINITY_DN8728_c0_g1.p1
KNMLIK	15.3	745.452	6	-6.4	373.7309	28.96	1	20323	HFX_Peptide_LFQ_DBPSN024_PAS840.raw
ITGISNAP	15.29	771.4127	8	0.5	386.7138	24.47	1	14897	HFX_Peptide_LFQ_DBPSN024_PAS840.raw
PGMIPGQP	15.28	795.3949	8	-6.1	398.7023	27.69	1	18832	HFX_Peptide_LFQ_DBPSN024_PAS840.raw	TRINITY_DN30089_c2_g2.p1|TRINITY_DN30089_c2_g2.p1|TRINITY_DN30089_c2_g2.p1	1.57E+08
EDEKKEPK	15.28	1001.5029	8	-12.8	501.7523	25.38	1	16026	HFX_Peptide_LFQ_DBPSN024_PAS840.raw		6.11E+05
ILDPGPA	15.27	681.3697	7	14.3	341.697	22.69	1	12699	HFX_Peptide_LFQ_DBPSN024_PAS840.raw	TRINITY_DN3649_c0_g2.p1|TRINITY_DN3649_c0_g2.p1|TRINITY_DN3649_c0_g2.p1	3.16E+05
GLYAPF	15.27	666.3376	6	-2.8	334.1752	28.03	1	19235	HFX_Peptide_LFQ_DBPSN024_PAS840.raw		3.73E+06
VSPET	15.27	531.254	5	0.8	532.2617	68.3	1	43995	HFX_Peptide_LFQ_DBPSN024_PAS840.raw	TRINITY_DN6848_c0_g1.p1|TRINITY_DN6848_c0_g1.p1|TRINITY_DN6848_c0_g1.p1
VPLAKF	15.26	673.4163	6	-0.9	337.7151	28.68	1	19999	HFX_Peptide_LFQ_DBPSN024_PAS840.raw		1.45E+06
HHNLEK	15.25	776.3929	6	-4.2	389.2021	14.37	1	4583	HFX_Peptide_LFQ_DBPSN024_PAS840.raw
TLLDLIR	15.25	842.5225	7	-4.1	422.2668	60.19	1	40006	HFX_Peptide_LFQ_DBPSN024_PAS840.raw	TRINITY_DN223_c0_g1.p1|TRINITY_DN223_c0_g1.p1|TRINITY_DN223_c0_g1.p1	1.50E+06
EVALP	15.24	527.2955	5	-0.6	528.3024	40.42	1	29943	HFX_Peptide_LFQ_DBPSN024_PAS840.raw	TRINITY_DN5474_c0_g2.p1|TRINITY_DN5474_c0_g2.p1|TRINITY_DN5474_c0_g2.p1	1.41E+07
EVAIP	15.24	527.2955	5	-0.6	528.3024	40.42	1	29943	HFX_Peptide_LFQ_DBPSN024_PAS840.raw		1.41E+07
KRSQQP	15.24	742.4086	6	5.5	372.2136	27.47	1	18567	HFX_Peptide_LFQ_DBPSN024_PAS840.raw	TRINITY_DN1265_c0_g1.p1|TRINITY_DN1265_c0_g1.p1|TRINITY_DN1265_c0_g1.p1	8.40E+05
TKKDPK	15.24	715.4228	6	4.7	358.7203	26.75	1	17695	HFX_Peptide_LFQ_DBPSN024_PAS840.raw	TRINITY_DN3056_c0_g1.p1|TRINITY_DN3056_c0_g1.p1|TRINITY_DN3056_c0_g1.p1	1.89E+06
EAPLPPPPA	15.23	887.4752	9	-2.1	444.744	33.11	1	24678	HFX_Peptide_LFQ_DBPSN024_PAS840.raw	TRINITY_DN9566_c0_g1.p1|TRINITY_DN9566_c0_g1.p1|TRINITY_DN9566_c0_g1.p1	2.75E+06
PLPPPLP	15.22	729.4424	7	-2	365.7278	27.33	1	18408	HFX_Peptide_LFQ_DBPSN024_PAS840.raw	TRINITY_DN5920_c0_g1.p1|TRINITY_DN5920_c0_g1.p1|TRINITY_DN5920_c0_g1.p1:TRINITY_DN7480_c0_g1.p1|TRINITY_DN7480_c0_g1.p1|TRINITY_DN7480_c0_g1.p1	1.13E+06
PIPPPLP	15.22	729.4424	7	-2	365.7278	27.33	1	18408	HFX_Peptide_LFQ_DBPSN024_PAS840.raw	TRINITY_DN6874_c1_g1.p1|TRINITY_DN6874_c1_g1.p1|TRINITY_DN6874_c1_g1.p1	1.13E+06
SPTIVSPP	15.21	796.433	8	-1.9	399.2231	16.01	1	5756	HFX_Peptide_LFQ_DBPSN024_PAS840.raw
KTCTIV	15.21	663.3625	6	10.2	332.6919	19.52	1	8996	HFX_Peptide_LFQ_DBPSN024_PAS840.raw		8.57E+05
VRELENELDGEQR	15.2	1585.7695	13	1.7	529.598	19.95	1	9461	HFX_Peptide_LFQ_DBPSN024_PAS840.raw	TRINITY_DN62_c0_g1.p1|TRINITY_DN62_c0_g1.p1|TRINITY_DN62_c0_g1.p1	2.41E+05
EPAML	15.2	559.2676	5	-8.1	560.2703	51.33	1	35673	HFX_Peptide_LFQ_DBPSN024_PAS840.raw
PAGPAGPQGLPGPPGMK	15.2	1527.7867	17	5.9	510.2726	22.61	1	12597	HFX_Peptide_LFQ_DBPSN024_PAS840.raw	TRINITY_DN23119_c0_g1.p1|TRINITY_DN23119_c0_g1.p1|TRINITY_DN23119_c0_g1.p1
TPPSPQAVP	15.19	892.4654	9	-13	447.2342	19.02	1	8487	HFX_Peptide_LFQ_DBPSN024_PAS840.raw	TRINITY_DN3061_c0_g1.p1|TRINITY_DN3061_c0_g1.p1|TRINITY_DN3061_c0_g1.p1	3.20E+05
GLPSPPHTP	15.19	901.4658	9	10.9	451.7451	28.79	1	20121	HFX_Peptide_LFQ_DBPSN024_PAS840.raw		5.80E+04
PANTAPVP	15.19	765.4021	8	-1.1	383.7079	22.4	1	12332	HFX_Peptide_LFQ_DBPSN024_PAS840.raw		3.13E+05
VELSFKNGPP	15.18	1086.5709	10	7.8	544.297	46.04	1	32995	HFX_Peptide_LFQ_DBPSN024_PAS840.raw
STAIK	15.18	518.3064	5	0.1	260.1605	13.33	1	3907	HFX_Peptide_LFQ_DBPSN024_PAS840.raw		2.12E+07
STALK	15.18	518.3064	5	0.1	260.1605	13.33	1	3907	HFX_Peptide_LFQ_DBPSN024_PAS840.raw	TRINITY_DN2577_c0_g1.p1|TRINITY_DN2577_c0_g1.p1|TRINITY_DN2577_c0_g1.p1:TRINITY_DN949_c0_g2.p1|TRINITY_DN949_c0_g2.p1|TRINITY_DN949_c0_g2.p1	2.12E+07
DLLEP	15.18	585.301	5	2	586.3094	54.93	1	37512	HFX_Peptide_LFQ_DBPSN024_PAS840.raw	TRINITY_DN3960_c0_g1.p1|TRINITY_DN3960_c0_g1.p1|TRINITY_DN3960_c0_g1.p1:TRINITY_DN10949_c0_g1.p1|TRINITY_DN10949_c0_g1.p1|TRINITY_DN10949_c0_g1.p1	3.18E+06
DIIEP	15.18	585.301	5	2	586.3094	54.93	1	37512	HFX_Peptide_LFQ_DBPSN024_PAS840.raw		3.18E+06
DILEP	15.18	585.301	5	2	586.3094	54.93	1	37512	HFX_Peptide_LFQ_DBPSN024_PAS840.raw		3.18E+06
APGTPGGP	15.17	652.318	8	-4.2	327.1649	15.44	1	5325	HFX_Peptide_LFQ_DBPSN024_PAS840.raw		1.31E+06
EINIPK	15.17	712.4119	6	-2.3	357.2124	31.29	1	22921	HFX_Peptide_LFQ_DBPSN024_PAS840.raw	TRINITY_DN5_c0_g2.p1|TRINITY_DN5_c0_g2.p1|TRINITY_DN5_c0_g2.p1
LTGFVIST	15.17	836.4644	8	12.1	419.2445	31.21	1	22839	HFX_Peptide_LFQ_DBPSN024_PAS840.raw		6.39E+05
GQHPIRPF	15.16	950.5086	8	-2.8	476.2603	18.68	1	8147	HFX_Peptide_LFQ_DBPSN024_PAS840.raw	TRINITY_DN1415_c0_g1.p1|TRINITY_DN1415_c0_g1.p1|TRINITY_DN1415_c0_g1.p1	6.32E+05
VPIPPPPP	15.16	812.4796	8	-2.8	407.2459	29.9	1	21414	HFX_Peptide_LFQ_DBPSN024_PAS840.raw	TRINITY_DN10723_c0_g1.p1|TRINITY_DN10723_c0_g1.p1|TRINITY_DN10723_c0_g1.p1	1.90E+05
VTEATPPTSP	15.16	998.492	10	-5.9	500.2503	21.12	1	10801	HFX_Peptide_LFQ_DBPSN024_PAS840.raw	TRINITY_DN1938_c0_g1.p1|TRINITY_DN1938_c0_g1.p1|TRINITY_DN1938_c0_g1.p1	7.55E+05
PVPPLMK	15.15	780.4568	7	-4	391.2341	33.17	1	24730	HFX_Peptide_LFQ_DBPSN024_PAS840.raw	TRINITY_DN2944_c0_g1.p1|TRINITY_DN2944_c0_g1.p1|TRINITY_DN2944_c0_g1.p1
SLRVP	15.15	570.3489	5	-0.8	286.1815	16.36	1	6045	HFX_Peptide_LFQ_DBPSN024_PAS840.raw	TRINITY_DN7578_c0_g1.p1|TRINITY_DN7578_c0_g1.p1|TRINITY_DN7578_c0_g1.p1:TRINITY_DN3998_c0_g2.p1|TRINITY_DN3998_c0_g2.p1|TRINITY_DN3998_c0_g2.p1	1.65E+05
SIRVP	15.15	570.3489	5	-0.8	286.1815	16.36	1	6045	HFX_Peptide_LFQ_DBPSN024_PAS840.raw	TRINITY_DN5465_c1_g1.p1|TRINITY_DN5465_c1_g1.p1|TRINITY_DN5465_c1_g1.p1	1.65E+05
HVPTPV	15.15	648.3595	6	-2.1	325.1863	17.26	1	6840	HFX_Peptide_LFQ_DBPSN024_PAS840.raw	TRINITY_DN7093_c0_g1.p1|TRINITY_DN7093_c0_g1.p1|TRINITY_DN7093_c0_g1.p1	2.57E+06
HKPTVYSP	15.14	927.4814	8	-0.1	464.7479	20.36	1	9910	HFX_Peptide_LFQ_DBPSN024_PAS840.raw		6.65E+05
TVIVEWAAP	15.14	984.528	9	-4.2	493.2692	24.99	1	15543	HFX_Peptide_LFQ_DBPSN024_PAS840.raw	TRINITY_DN12813_c0_g1.p1|TRINITY_DN12813_c0_g1.p1|TRINITY_DN12813_c0_g1.p1	1.09E+06
VFGPWVP	15.13	800.4221	7	-1.2	401.2178	31.61	1	23253	HFX_Peptide_LFQ_DBPSN024_PAS840.raw		4.44E+05
PGFGFGGPPAP	15.12	999.4813	11	-2.2	500.7469	32.88	1	24480	HFX_Peptide_LFQ_DBPSN024_PAS840.raw	TRINITY_DN36571_c0_g1.p1|TRINITY_DN36571_c0_g1.p1|TRINITY_DN36571_c0_g1.p1	6.40E+05
VPVKVVAP	15.12	807.5218	8	-1.2	404.7677	25.85	1	16595	HFX_Peptide_LFQ_DBPSN024_PAS840.raw		1.38E+05
KNPYSEPDRPGKPDV	15.12	1697.8373	15	-3.9	566.9508	15.31	1	5228	HFX_Peptide_LFQ_DBPSN024_PAS840.raw	TRINITY_DN446_c0_g1.p1|TRINITY_DN446_c0_g1.p1|TRINITY_DN446_c0_g1.p1	9.97E+04
PEIAKEP	15.12	782.4174	7	0.5	392.2162	20.41	1	9978	HFX_Peptide_LFQ_DBPSN024_PAS840.raw
KGPGWP	15.12	640.3333	6	13.8	321.1783	26.58	1	17498	HFX_Peptide_LFQ_DBPSN024_PAS840.raw
VPDHR	15.12	622.3187	5	-1.8	312.166	11.43	1	2783	HFX_Peptide_LFQ_DBPSN024_PAS840.raw		1.53E+05
EIDGANQLL	15.11	971.4924	9	-3.2	486.7519	45.02	1	32456	HFX_Peptide_LFQ_DBPSN024_PAS840.raw	TRINITY_DN10267_c0_g2.p1|TRINITY_DN10267_c0_g2.p1|TRINITY_DN10267_c0_g2.p1	2.96E+06
PLLYHRLP	15.1	1007.5916	8	-4.3	504.8009	35.22	1	26354	HFX_Peptide_LFQ_DBPSN024_PAS840.raw	TRINITY_DN3797_c0_g2.p1|TRINITY_DN3797_c0_g2.p1|TRINITY_DN3797_c0_g2.p1	3.41E+02
LDLPQP	15.1	681.3697	6	-1.6	341.6916	33.6	1	25113	HFX_Peptide_LFQ_DBPSN024_PAS840.raw	TRINITY_DN3257_c1_g2.p1|TRINITY_DN3257_c1_g2.p1|TRINITY_DN3257_c1_g2.p1	2.67E+06
KYSSTAT	15.1	756.3654	7	-10.6	379.1859	28.78	1	20112	HFX_Peptide_LFQ_DBPSN024_PAS840.raw	TRINITY_DN125_c0_g1.p1|TRINITY_DN125_c0_g1.p1|TRINITY_DN125_c0_g1.p1	6.54E+05
APGPPGSDGERGAP	15.09	1263.5844	14	3.5	422.2035	21.87	1	11694	HFX_Peptide_LFQ_DBPSN024_PAS840.raw	TRINITY_DN453_c7_g1.p1|TRINITY_DN453_c7_g1.p1|TRINITY_DN453_c7_g1.p1
KTWFSY	15.09	830.3962	6	-3.9	416.2038	24.07	1	14408	HFX_Peptide_LFQ_DBPSN024_PAS840.raw		2.37E+06
PVGPPRPT	15.09	819.4603	8	-2.9	410.7362	15.49	1	5368	HFX_Peptide_LFQ_DBPSN024_PAS840.raw	TRINITY_DN42852_c0_g1.p1|TRINITY_DN42852_c0_g1.p1|TRINITY_DN42852_c0_g1.p1	7.85E+05
PGRPGEPGLAG	15.09	1006.5195	11	-1.2	504.2664	14.73	1	4822	HFX_Peptide_LFQ_DBPSN024_PAS840.raw	TRINITY_DN453_c7_g1.p1|TRINITY_DN453_c7_g1.p1|TRINITY_DN453_c7_g1.p1	3.07E+06
NIPADDF	15.08	790.3497	7	12.9	396.1872	16.12	1	5852	HFX_Peptide_LFQ_DBPSN024_PAS840.raw		3.21E+05
[truncated: 36 more rows]
