# Supplementary material for: Periplaneta americana (L.) Extract PAS840 Promotes Ischemic Stroke Recovery by Inhibiting Inflammasome Activation
Source: Biology (Basel). 2025 May 22;14(6):589. doi: 10.3390/biology14060589 (PMC12189569; doi:10.3390/biology14060589)
Supplement: Supplementary file 1 [file biology-14-00589-s001.zip › Table S3 PAS840 de novo peptides.csv]

Fraction	Scan	Source File	Peptide	Tag Length	ALC (%)	length	m/z	z	RT	Area	Mass	ppm	PTM	local confidence (%)	tag (>=0%)	mode
1	22968	HFX_Peptide_LFQ_DBPSN024_PAS840.raw	LGTDVDELYK	10	99	10	576.7927	2	31.33	6.87E6	1151.5710	-0.1		100 100 100 100 100 100 100 100 100 100	LGTDVDELYK	HCD
1	13440	HFX_Peptide_LFQ_DBPSN024_PAS840.raw	NPSGPGAFGPPGHSP	15	99	15	688.3228	2	23.28	2.68E6	1374.6316	-0.5		99 100 100 100 100 100 100 100 100 100 100 100 100 100 100	NPSGPGAFGPPGHSP	HCD
1	39793	HFX_Peptide_LFQ_DBPSN024_PAS840.raw	DFPELSSGWPYGK	13	99	13	741.8484	2	59.68	3.5E6	1481.6826	-0.3		100 100 100 100 100 100 100 100 100 100 100 100 100	DFPELSSGWPYGK	HCD
1	8066	HFX_Peptide_LFQ_DBPSN024_PAS840.raw	DFVDPKAPPEEGHH	14	99	14	787.8651	2	18.60	9.94E5	1573.7161	-0.2		100 100 100 100 100 100 100 100 100 99 100 100 100 100	DFVDPKAPPEEGHH	HCD
1	27875	HFX_Peptide_LFQ_DBPSN024_PAS840.raw	PPFYPPAH	8	99	8	463.2314	2	37.26	5.08E8	924.4493	-1.1		100 99 100 100 100 100 100 100	PPFYPPAH	HCD
1	27686	HFX_Peptide_LFQ_DBPSN024_PAS840.raw	PPFYPPAH	8	99	8	463.2313	2	36.99	5.08E8	924.4493	-1.4		100 99 100 100 100 100 100 100	PPFYPPAH	HCD
1	7281	HFX_Peptide_LFQ_DBPSN024_PAS840.raw	PDGEHNLER	9	99	9	533.7490	2	17.74	1.33E6	1065.4839	-0.5		100 100 100 100 100 99 100 100 100	PDGEHNLER	HCD
1	13575	HFX_Peptide_LFQ_DBPSN024_PAS840.raw	LEYLAAHPEEN	11	99	11	643.3067	2	23.39	2.68E6	1284.5986	0.2		100 100 100 100 100 100 100 100 99 100 99	LEYLAAHPEEN	HCD
1	28454	HFX_Peptide_LFQ_DBPSN024_PAS840.raw	PPFYPPAH	8	99	8	463.2313	2	38.08	5.08E8	924.4493	-1.5		100 99 100 100 100 100 100 100	PPFYPPAH	HCD
1	28074	HFX_Peptide_LFQ_DBPSN024_PAS840.raw	PPFYPPAH	8	99	8	463.2314	2	37.54	5.08E8	924.4493	-1.3		100 99 100 100 100 100 100 100	PPFYPPAH	HCD
1	28272	HFX_Peptide_LFQ_DBPSN024_PAS840.raw	PPFYPPAH	8	99	8	463.2313	2	37.81	5.08E8	924.4493	-1.5		100 99 100 100 100 100 100 100	PPFYPPAH	HCD
1	35370	HFX_Peptide_LFQ_DBPSN024_PAS840.raw	PPFFPPAH	8	99	8	455.2336	2	50.74	3.39E8	908.4544	-1.9		99 99 100 100 100 100 100 100	PPFFPPAH	HCD
1	38150	HFX_Peptide_LFQ_DBPSN024_PAS840.raw	GVDVDHYLELLR	12	99	12	714.8782	2	56.19	1.23E6	1427.7407	0.8		99 100 100 100 100 100 100 100 99 100 100 100	GVDVDHYLELLR	HCD
1	13136	HFX_Peptide_LFQ_DBPSN024_PAS840.raw	TDVDELYK	8	99	8	491.7401	2	23.04	7.49E6	981.4655	0.2		99 100 100 100 100 100 100 100	TDVDELYK	HCD
1	19528	HFX_Peptide_LFQ_DBPSN024_PAS840.raw	PDPFYHPAP	9	99	9	520.7450	2	28.28	1.24E7	1039.4763	-0.8		100 100 99 99 100 100 100 100 100	PDPFYHPAP	HCD
1	10859	HFX_Peptide_LFQ_DBPSN024_PAS840.raw	NSGFGGQGGPSGGGGFGGR	19	99	19	805.3568	2	21.17	7.63E5	1608.7029	-2.4		100 100 100 100 100 100 100 100 100 100 100 100 100 100 100 100 98 97 99	NSGFGGQGGPSGGGGFGGR	HCD
1	12720	HFX_Peptide_LFQ_DBPSN024_PAS840.raw	SLEYNLAHPEEDK	13	99	13	772.8635	2	22.70		1543.7153	-1.8		96 100 100 100 100 100 100 100 100 100 100 100 100	SLEYNLAHPEEDK	HCD
1	34930	HFX_Peptide_LFQ_DBPSN024_PAS840.raw	PPFFPPAH	8	99	8	455.2338	2	49.92	3.39E8	908.4544	-1.6		99 98 100 100 100 100 100 100	PPFFPPAH	HCD
1	8094	HFX_Peptide_LFQ_DBPSN024_PAS840.raw	LGEFEKPPPKP	11	99	11	619.8411	2	18.62	1.03E6	1237.6707	-2.5		99 98 100 100 100 100 100 100 100 100 99	LGEFEKPPPKP	HCD
1	22969	HFX_Peptide_LFQ_DBPSN024_PAS840.raw	PNAPGNYLFGK	11	99	11	589.3030	2	31.33	5.42E6	1176.5928	-1.1		99 99 100 100 99 99 100 100 100 100 100	PNAPGNYLFGK	HCD
1	11078	HFX_Peptide_LFQ_DBPSN024_PAS840.raw	SGGSGFGGQGPSGGGGFGGR	20	99	20	820.3640	2	21.36	5.12E5	1638.7134	0.1		97 98 100 100 100 100 100 100 100 100 100 100 100 100 100 100 100 98 98 100	SGGSGFGGQGPSGGGGFGGR	HCD
1	16252	HFX_Peptide_LFQ_DBPSN024_PAS840.raw	LSSDDPAELVK	11	99	11	587.3027	2	25.57	1.56E6	1172.5925	-1.4		100 100 100 100 100 99 95 99 100 100 100	LSSDDPAELVK	HCD
1	35223	HFX_Peptide_LFQ_DBPSN024_PAS840.raw	PPFFPPAH	8	99	8	455.2338	2	50.46	3.39E8	908.4544	-1.5		99 99 100 100 100 99 99 100	PPFFPPAH	HCD
1	15800	HFX_Peptide_LFQ_DBPSN024_PAS840.raw	LVEFPK	6	99	6	366.7175	2	25.20	3.15E6	731.4218	-1.8		100 100 100 99 99 99	LVEFPK	HCD
1	9446	HFX_Peptide_LFQ_DBPSN024_PAS840.raw	LLYDHLEK	8	99	8	515.7806	2	19.94	1.71E6	1029.5494	-2.6		100 100 100 100 99 99 98 99	LLYDHLEK	HCD
1	13993	HFX_Peptide_LFQ_DBPSN024_PAS840.raw	YSVHPPSAV	9	99	9	478.7448	2	23.73	1.59E8	955.4763	-1.2		100 100 100 100 100 97 98 100 100	YSVHPPSAV	HCD
1	28655	HFX_Peptide_LFQ_DBPSN024_PAS840.raw	PPFYPPAH	8	99	8	463.2314	2	38.35	5.08E8	924.4493	-1.1		99 98 99 100 100 99 100 100	PPFYPPAH	HCD
1	3681	HFX_Peptide_LFQ_DBPSN024_PAS840.raw	TSPDFK	6	99	6	347.6733	2	12.97	5.9E6	693.3333	-1.7		100 100 99 99 99 99	TSPDFK	HCD
1	32953	HFX_Peptide_LFQ_DBPSN024_PAS840.raw	LGNVDNLLLR	10	99	10	563.8321	2	45.96	8.69E6	1125.6506	-0.9		99 99 100 100 100 98 99 100 100 100	LGNVDNLLLR	HCD
1	7368	HFX_Peptide_LFQ_DBPSN024_PAS840.raw	NFYGHVEDTPQGK	13	99	13	746.3469	2	17.84	6.03E5	1490.6790	0.1		99 100 100 100 100 100 100 100 100 98 96 99 100	NFYGHVEDTPQGK	HCD
1	11047	HFX_Peptide_LFQ_DBPSN024_PAS840.raw	DLESQLHDTQER	12	99	12	735.8439	2	21.33	1.87E6	1469.6746	-0.8		100 100 100 100 100 100 100 100 98 95 99 100	DLESQLHDTQER	HCD
1	9423	HFX_Peptide_LFQ_DBPSN024_PAS840.raw	HVTPTPGSPSQPGLVH	16	99	16	805.9177	2	19.92	1.16E6	1609.8213	-0.2		100 100 100 100 100 100 100 100 97 96 98 99 99 100 100 100	HVTPTPGSPSQPGLVH	HCD
1	33441	HFX_Peptide_LFQ_DBPSN024_PAS840.raw	VPPFFPPAH	9	99	9	504.7684	2	46.97	7.24E7	1007.5228	-0.6		100 100 99 99 100 100 98 99 99	VPPFFPPAH	HCD
1	32348	HFX_Peptide_LFQ_DBPSN024_PAS840.raw	DPASDQLLNFK	11	99	11	624.3113	2	44.83	1.88E6	1246.6194	-9.0		100 100 100 100 100 97 99 100 99 98 99	DPASDQLLNFK	HCD
1	11208	HFX_Peptide_LFQ_DBPSN024_PAS840.raw	AGGGFGGGSGGFGGRSP	17	99	17	691.3158	2	21.47	7.18E6	1380.6169	0.1		97 97 100 100 100 100 100 100 100 100 100 100 100 98 98 99 99	AGGGFGGGSGGFGGRSP	HCD
1	35504	HFX_Peptide_LFQ_DBPSN024_PAS840.raw	PPFFPPAH	8	99	8	455.2339	2	51.01	3.39E8	908.4544	-1.3		99 98 99 100 100 99 99 100	PPFFPPAH	HCD
1	9731	HFX_Peptide_LFQ_DBPSN024_PAS840.raw	NGPSGPSGGFPGSGRSP	17	99	17	757.8515	2	20.20	2.3E6	1513.6909	-1.6		99 100 100 100 100 100 100 100 100 100 100 98 96 99 98 99 99	NGPSGPSGGFPGSGRSP	HCD
1	2583	HFX_Peptide_LFQ_DBPSN024_PAS840.raw	DTGDPHRVP	9	99	9	497.2409	2	11.05	1.66E5	992.4675	-0.3		99 99 100 100 100 99 99 99 98	DTGDPHRVP	HCD
1	35074	HFX_Peptide_LFQ_DBPSN024_PAS840.raw	PPFFPPAH	8	99	8	455.2338	2	50.19	3.39E8	908.4544	-1.5		98 97 99 100 100 99 100 100	PPFFPPAH	HCD
1	11247	HFX_Peptide_LFQ_DBPSN024_PAS840.raw	PPYPKVP	7	99	7	399.2308	2	21.50	7.28E6	796.4483	-1.6		99 99 99 99 99 100 99	PPYPKVP	HCD
1	27477	HFX_Peptide_LFQ_DBPSN024_PAS840.raw	PPFYPPAH	8	99	8	463.2312	2	36.71	5.08E8	924.4493	-1.7		99 97 99 100 100 99 99 100	PPFYPPAH	HCD
1	6100	HFX_Peptide_LFQ_DBPSN024_PAS840.raw	LQDEEAKQLHVRAP	14	99	14	545.2924	3	16.42	5.65E5	1632.8584	-1.8		99 99 100 100 100 100 99 99 99 99 100 99 97 97	LQDEEAKQLHVRAP	HCD
1	19531	HFX_Peptide_LFQ_DBPSN024_PAS840.raw	VGLEQYVPPK	10	99	10	565.3156	2	28.28	5.25E6	1128.6179	-1.1		99 99 100 100 99 99 99 98 98 98	VGLEQYVPPK	HCD
1	11455	HFX_Peptide_LFQ_DBPSN024_PAS840.raw	APGAPLAR	8	99	8	376.7236	2	21.68	3.42E6	751.4340	-1.7		100 100 100 100 99 98 97 99	APGAPLAR	HCD
1	15635	HFX_Peptide_LFQ_DBPSN024_PAS840.raw	PYPKPYPV	8	99	8	480.7624	2	25.07	3.51E7	959.5116	-1.4		98 99 99 99 99 100 99 100	PYPKPYPV	HCD
1	11991	HFX_Peptide_LFQ_DBPSN024_PAS840.raw	PGYAGHY	7	99	7	382.6715	2	22.12	9.18E5	763.3289	-0.6		98 98 99 99 99 100 100	PGYAGHY	HCD
1	12465	HFX_Peptide_LFQ_DBPSN024_PAS840.raw	SLEYNLAHPEEDKSQ	15	99	15	880.4119	2	22.50	5.72E5	1758.8059	1.9		91 95 100 100 100 100 100 100 100 100 100 100 100 100 100	SLEYNLAHPEEDKSQ	HCD
1	35648	HFX_Peptide_LFQ_DBPSN024_PAS840.raw	PPFFPPAH	8	99	8	455.2338	2	51.28	3.39E8	908.4544	-1.4		99 98 100 100 100 98 99 100	PPFFPPAH	HCD
1	17192	HFX_Peptide_LFQ_DBPSN024_PAS840.raw	PYLLPK	6	99	6	365.7280	2	26.34	1.82E7	729.4424	-1.3		96 98 100 100 100 100	PYLLPK	HCD
1	17565	HFX_Peptide_LFQ_DBPSN024_PAS840.raw	SSVYNELNNVR	11	99	11	647.8232	2	26.64	4.6E6	1293.6313	0.4		99 99 100 100 100 100 99 98 97 98 99	SSVYNELNNVR	HCD
1	28848	HFX_Peptide_LFQ_DBPSN024_PAS840.raw	PPFYPPAH	8	99	8	463.2312	2	38.62	5.08E8	924.4493	-1.6		99 96 99 100 100 99 99 100	PPFYPPAH	HCD
1	13165	HFX_Peptide_LFQ_DBPSN024_PAS840.raw	VDRLSVPGYR	10	99	10	581.3215	2	23.06	2.6E6	1160.6301	-1.4		98 99 100 100 99 99 98 97 99 100	VDRLSVPGYR	HCD
1	3543	HFX_Peptide_LFQ_DBPSN024_PAS840.raw	LLPR	4	99	4	249.6733	2	12.74	2.19E6	497.3326	-1.1		100 99 99 98	LLPR	HCD
1	19886	HFX_Peptide_LFQ_DBPSN024_PAS840.raw	YPNGQEVPVRYP	12	98	12	709.8558	2	28.58	3.42E6	1417.6990	-1.4		100 100 100 100 99 100 100 99 98 98 97 97	YPNGQEVPVRYP	HCD
1	6882	HFX_Peptide_LFQ_DBPSN024_PAS840.raw	SGGGGGGGGYSTGGVGGGYGGGAR	24	98	24	929.9083	2	17.30	2.38E5	1857.7991	1.6		97 95 98 99 100 100 100 100 100 100 100 100 100 100 100 100 100 100 100 100 96 95 96 99	SGGGGGGGGYSTGGVGGGYGGGAR	HCD
1	14529	HFX_Peptide_LFQ_DBPSN024_PAS840.raw	VNDLFER	7	98	7	446.7292	2	24.17	8.9E6	891.4450	-1.4		98 98 100 100 99 99 98	VNDLFER	HCD
1	28173	HFX_Peptide_LFQ_DBPSN024_PAS840.raw	RPPFYPPAH	9	98	9	541.2764	2	37.67	1.36E9	1080.5505	-11.3		97 100 99 99 99 98 98 99 100	RPPFYPPAH	HCD
1	8340	HFX_Peptide_LFQ_DBPSN024_PAS840.raw	GNTGHADLLR	10	98	10	527.2745	2	18.87	7.94E5	1052.5364	-1.8		95 96 100 100 100 100 100 100 100 100	GNTGHADLLR	HCD
1	11164	HFX_Peptide_LFQ_DBPSN024_PAS840.raw	PPTPETRP	8	98	8	447.7372	2	21.43	1.1E8	893.4606	-0.9		100 99 100 100 100 99 97 97	PPTPETRP	HCD
1	12421	HFX_Peptide_LFQ_DBPSN024_PAS840.raw	LENSDLLR	8	98	8	480.2608	2	22.47	3.13E6	958.5084	-1.4		100 100 98 98 99 98 99 99	LENSDLLR	HCD
1	38341	HFX_Peptide_LFQ_DBPSN024_PAS840.raw	PDLLRPVP	8	98	8	453.7728	2	56.55	1.66E6	905.5334	-2.5		99 100 100 100 99 98 98 98	PDLLRPVP	HCD
1	8282	HFX_Peptide_LFQ_DBPSN024_PAS840.raw	PHYAYPH	7	98	7	442.7061	2	18.82	5.04E5	883.3976	0.0		99 99 99 99 99 99 97	PHYAYPH	HCD
1	10895	HFX_Peptide_LFQ_DBPSN024_PAS840.raw	KDEGLNGFYK	10	98	10	585.7919	2	21.20	2.29E6	1169.5715	-2.0		100 100 100 97 96 97 98 100 100 100	KDEGLNGFYK	HCD
1	35104	HFX_Peptide_LFQ_DBPSN024_PAS840.raw	RPPFFPPAH	9	98	9	533.2786	2	50.26	9.24E8	1064.5554	-12.1		96 99 99 99 99 99 99 99 100	RPPFFPPAH	HCD
1	19193	HFX_Peptide_LFQ_DBPSN024_PAS840.raw	SLYEEPLHAVDR	12	98	12	714.8588	2	27.99	6.97E5	1427.7043	-0.9		94 99 100 100 100 100 100 99 98 97 99 100	SLYEEPLHAVDR	HCD
1	11821	HFX_Peptide_LFQ_DBPSN024_PAS840.raw	PPTPETRP	8	98	8	447.7368	2	21.98	1.1E8	893.4606	-1.7		99 99 100 98 99 99 98 99	PPTPETRP	HCD
1	2052	HFX_Peptide_LFQ_DBPSN024_PAS840.raw	GYHVR	5	98	5	316.1688	2	9.87		630.3238	-1.1		97 98 99 100 99	GYHVR	HCD
1	19774	HFX_Peptide_LFQ_DBPSN024_PAS840.raw	VAAPYAHF	8	98	8	438.2231	2	28.49	3.34E6	874.4337	-2.3		96 99 100 100 100 99 97 99	VAAPYAHF	HCD
1	24872	HFX_Peptide_LFQ_DBPSN024_PAS840.raw	VPPFYPPAH	9	98	9	512.7657	2	33.33	1.19E8	1023.5178	-0.8		100 99 99 99 100 99 97 97 98	VPPFYPPAH	HCD
1	9483	HFX_Peptide_LFQ_DBPSN024_PAS840.raw	LAEHPETVLR	10	98	10	582.8219	2	19.97	9.58E6	1163.6299	-0.5		98 98 100 100 100 99 97 97 99 99	LAEHPETVLR	HCD
1	16330	HFX_Peptide_LFQ_DBPSN024_PAS840.raw	YEGYALPH	8	98	8	475.2237	2	25.63	7.63E7	948.4341	-1.4		100 100 99 96 96 99 100 100	YEGYALPH	HCD
1	28556	HFX_Peptide_LFQ_DBPSN024_PAS840.raw	RPPFYPPAH	9	98	9	541.2764	2	38.21	1.36E9	1080.5505	-11.3		94 99 99 99 99 99 99 100 100	RPPFYPPAH	HCD
1	4681	HFX_Peptide_LFQ_DBPSN024_PAS840.raw	YEDNFK	6	98	6	408.1880	2	14.52	3.79E6	814.3497	14.4		100 100 99 96 98 99	YEDNFK	HCD
1	35544	HFX_Peptide_LFQ_DBPSN024_PAS840.raw	PPFYPPAH	8	98	8	463.2306	2	51.09	6.85E6	924.4493	-3.0		99 97 99 100 100 98 98 99	PPFYPPAH	HCD
1	6039	HFX_Peptide_LFQ_DBPSN024_PAS840.raw	GAPGGGQDGFGGGSDGGRSP	20	98	20	845.3635	2	16.35	2.54E6	1688.7139	-0.9		99 99 100 100 100 100 99 100 100 100 100 99 97 99 100 98 95 93 97 98	GAPGGGQDGFGGGSDGGRSP	HCD
1	8970	HFX_Peptide_LFQ_DBPSN024_PAS840.raw	EYNPKVHGPYDAP	13	98	13	743.8507	2	19.50	1.43E6	1485.6887	-1.2		97 97 99 99 100 100 100 99 95 97 100 100 100	EYNPKVHGPYDAP	HCD
1	34970	HFX_Peptide_LFQ_DBPSN024_PAS840.raw	RPPFFPPAH	9	98	9	533.2787	2	49.99	9.24E8	1064.5554	-11.8		96 100 99 99 100 99 98 99 100	RPPFFPPAH	HCD
1	35260	HFX_Peptide_LFQ_DBPSN024_PAS840.raw	RPPFFPPAH	9	98	9	533.2786	2	50.53	9.24E8	1064.5554	-11.9		96 99 99 98 99 99 98 99 99	RPPFFPPAH	HCD
1	26202	HFX_Peptide_LFQ_DBPSN024_PAS840.raw	VGEDLWRP	8	98	8	486.2499	2	35.03	2.92E6	970.4872	-2.0		100 100 100 100 99 96 97 99	VGEDLWRP	HCD
1	9193	HFX_Peptide_LFQ_DBPSN024_PAS840.raw	YGAPGGGDGGFGR	13	98	13	584.2617	2	19.71	5.87E6	1166.5105	-1.5		100 100 100 100 100 100 100 100 99 97 95 95 98	YGAPGGGDGGFGR	HCD
1	19571	HFX_Peptide_LFQ_DBPSN024_PAS840.raw	TPFYLR	6	98	6	398.7207	2	28.31	9.74E6	795.4279	-1.3		100 99 99 97 98 98	TPFYLR	HCD
1	11805	HFX_Peptide_LFQ_DBPSN024_PAS840.raw	YGDDGQYRGEGVY	13	98	13	739.8132	2	21.96	3.47E6	1477.6108	0.6		100 100 100 100 100 100 100 99 89 95 100 100 100	YGDDGQYRGEGVY	HCD
1	22404	HFX_Peptide_LFQ_DBPSN024_PAS840.raw	LELLYK	6	98	6	389.7384	2	30.79	6.7E5	777.4636	-1.8		97 98 99 99 98 99	LELLYK	HCD
1	12447	HFX_Peptide_LFQ_DBPSN024_PAS840.raw	PSYGYH	6	98	6	362.1580	2	22.49	4.01E5	722.3024	-1.3		99 99 100 98 98 96	PSYGYH	HCD
1	35406	HFX_Peptide_LFQ_DBPSN024_PAS840.raw	RPPFFPPAH	9	98	9	533.2786	2	50.81	9.24E8	1064.5554	-11.9		93 99 99 99 100 99 98 99 100	RPPFFPPAH	HCD
1	11169	HFX_Peptide_LFQ_DBPSN024_PAS840.raw	VPVPHAY	7	98	7	391.7126	2	21.44	2.66E6	781.4122	-1.9		98 99 100 99 97 98 98	VPVPHAY	HCD
1	34710	HFX_Peptide_LFQ_DBPSN024_PAS840.raw	EDVPPHLF	8	98	8	477.2388	2	49.52	1.54E7	952.4654	-2.5		95 96 100 100 99 98 99 99	EDVPPHLF	HCD
1	12027	HFX_Peptide_LFQ_DBPSN024_PAS840.raw	ELDERFNK	8	98	8	525.7638	2	22.15	4.74E6	1049.5142	-1.1		99 99 100 99 98 94 98 100	ELDERFNK	HCD
1	24633	HFX_Peptide_LFQ_DBPSN024_PAS840.raw	VPPFYPPAH	9	98	9	512.7656	2	33.05	1.19E8	1023.5178	-1.0		100 100 98 97 99 99 97 98 98	VPPFYPPAH	HCD
1	16331	HFX_Peptide_LFQ_DBPSN024_PAS840.raw	FDLVSR	6	98	6	368.7023	2	25.63	3.64E6	735.3915	-2.0		99 99 99 98 98 98	FDLVSR	HCD
1	10552	HFX_Peptide_LFQ_DBPSN024_PAS840.raw	VVVSLPR	7	98	7	385.2508	2	20.91		768.4858	1.7		100 99 100 100 98 95 98	VVVSLPR	HCD
1	12882	HFX_Peptide_LFQ_DBPSN024_PAS840.raw	LVPELR	6	98	6	363.7280	2	22.84	2.66E6	725.4435	-2.8		98 99 100 99 98 97	LVPELR	HCD
1	7263	HFX_Peptide_LFQ_DBPSN024_PAS840.raw	VLPDGEHNLER	11	98	11	639.8245	2	17.73	5.14E6	1277.6365	-1.5		100 100 100 100 99 99 96 96 95 98 99	VLPDGEHNLER	HCD
1	6652	HFX_Peptide_LFQ_DBPSN024_PAS840.raw	YPYAPR	6	98	6	383.6972	2	17.04	8.75E7	765.3809	-1.5		100 99 99 97 97 98	YPYAPR	HCD
1	15753	HFX_Peptide_LFQ_DBPSN024_PAS840.raw	VYESDFYTTR	10	98	10	640.7922	2	25.16	7.45E5	1279.5720	-1.6		100 100 100 100 99 99 99 96 95 96	VYESDFYTTR	HCD
1	11003	HFX_Peptide_LFQ_DBPSN024_PAS840.raw	NFGGGSGGFGGRSP	14	98	14	627.2855	2	21.30	1.73E6	1252.5583	-1.6		90 99 100 100 100 100 100 100 100 99 94 98 99 99	NFGGGSGGFGGRSP	HCD
1	35006	HFX_Peptide_LFQ_DBPSN024_PAS840.raw	EDVPPHLF	8	98	8	477.2382	2	50.06	1.54E7	952.4654	-3.8		95 95 100 100 99 99 100 99	EDVPPHLF	HCD
1	16658	HFX_Peptide_LFQ_DBPSN024_PAS840.raw	YEGYALPH	8	98	8	475.2237	2	25.91	7.63E7	948.4341	-1.4		100 99 99 98 98 99 98 97	YEGYALPH	HCD
1	28358	HFX_Peptide_LFQ_DBPSN024_PAS840.raw	RPPFYPPAH	9	98	9	541.2764	2	37.94	1.36E9	1080.5505	-11.3		96 99 98 97 99 99 99 99 100	RPPFYPPAH	HCD
1	19856	HFX_Peptide_LFQ_DBPSN024_PAS840.raw	VGLEQYVPPK	10	98	10	565.3160	2	28.56	5.25E6	1128.6179	-0.3		100 100 100 100 99 99 99 97 92 97	VGLEQYVPPK	HCD
1	35399	HFX_Peptide_LFQ_DBPSN024_PAS840.raw	PPFYPPAH	8	98	8	463.2310	2	50.80	6.85E6	924.4493	-2.1		97 94 98 100 100 99 99 100	PPFYPPAH	HCD
1	10795	HFX_Peptide_LFQ_DBPSN024_PAS840.raw	PGFPQPHPT	9	98	9	489.2451	2	21.12	2.76E8	976.4766	-1.0		99 100 100 100 98 97 97 95 97	PGFPQPHPT	HCD
1	24480	HFX_Peptide_LFQ_DBPSN024_PAS840.raw	PGFGYGGFAK	10	98	10	500.7469	2	32.88	6.4E5	999.4814	-2.2		99 99 100 100 99 96 94 97 99 100	PGFGYGGFAK	HCD
1	35707	HFX_Peptide_LFQ_DBPSN024_PAS840.raw	YTYDELSFKGVP	12	98	12	709.8452	2	51.39	3.28E5	1417.6765	-0.4		99 99 100 100 100 99 99 99 97 94 96 97	YTYDELSFKGVP	HCD
1	34789	HFX_Peptide_LFQ_DBPSN024_PAS840.raw	PPFFPPAH	8	98	8	455.2339	2	49.65	3.39E8	908.4544	-1.2		97 94 99 100 100 98 99 100	PPFFPPAH	HCD
1	10856	HFX_Peptide_LFQ_DBPSN024_PAS840.raw	DELLNKLNK	9	98	9	543.8102	2	21.17	1.29E6	1085.6082	-2.2		98 98 100 100 98 97 98 97 98	DELLNKLNK	HCD
1	25267	HFX_Peptide_LFQ_DBPSN024_PAS840.raw	AGNALVEFPK	10	98	10	523.2871	2	33.77	1.18E7	1044.5603	-0.6		92 95 98 100 100 100 100 100 99 99	AGNALVEFPK	HCD
1	13584	HFX_Peptide_LFQ_DBPSN024_PAS840.raw	LLQELRTP	8	98	8	485.2896	2	23.40	1.24E7	968.5654	-0.8		100 100 99 99 98 98 95 97	LLQELRTP	HCD
1	32373	HFX_Peptide_LFQ_DBPSN024_PAS840.raw	LLLPGELAK	9	98	9	477.3044	2	44.87	1.45E7	952.5956	-1.6		93 100 100 99 97 99 98 98 99	LLLPGELAK	HCD
1	12176	HFX_Peptide_LFQ_DBPSN024_PAS840.raw	PPTPETRP	8	98	8	447.7371	2	22.27	1.1E8	893.4606	-1.1		100 99 100 98 99 97 95 97	PPTPETRP	HCD
1	15275	HFX_Peptide_LFQ_DBPSN024_PAS840.raw	PTLLRP	6	98	6	348.7238	2	24.77	6.73E6	695.4330	0.0		97 99 99 98 97 98	PTLLRP	HCD
1	25369	HFX_Peptide_LFQ_DBPSN024_PAS840.raw	VPPFYPPAH	9	98	9	512.7657	2	33.89	1.19E8	1023.5178	-0.9		100 100 100 99 100 99 94 95 98	VPPFYPPAH	HCD
1	11503	HFX_Peptide_LFQ_DBPSN024_PAS840.raw	THLNDLEAHVP	11	98	11	623.3140	2	21.72	5.28E5	1244.6150	-1.2		100 98 97 93 99 99 100 99 97 99 99	THLNDLEAHVP	HCD
1	11492	HFX_Peptide_LFQ_DBPSN024_PAS840.raw	PPTPETRP	8	98	8	447.7370	2	21.71	1.1E8	893.4606	-1.3		99 98 100 99 99 97 97 98	PPTPETRP	HCD
1	41786	HFX_Peptide_LFQ_DBPSN024_PAS840.raw	LADFPELSSGWPYGK	15	98	15	833.9074	2	64.03	1.32E6	1665.8037	-2.1		92 94 100 100 100 100 100 100 100 99 99 98 97 95 98	LADFPELSSGWPYGK	HCD
1	10467	HFX_Peptide_LFQ_DBPSN024_PAS840.raw	DFPGAGGPGGSSRGP	15	98	15	658.3047	2	20.84	8.1E6	1314.5952	-0.3		100 100 100 100 100 100 100 99 97 97 98 96 94 94 98	DFPGAGGPGGSSRGP	HCD
1	12441	HFX_Peptide_LFQ_DBPSN024_PAS840.raw	PGYAGHYQ	8	98	8	446.6999	2	22.49	1.23E6	891.3875	-2.6		100 100 100 100 94 93 100 100	PGYAGHYQ	HCD
1	12157	HFX_Peptide_LFQ_DBPSN024_PAS840.raw	DPWDEPSKGGP	11	98	11	592.7625	2	22.26	7.32E5	1183.5144	-3.3		97 97 100 100 100 98 96 97 97 98 99	DPWDEPSKGGP	HCD
1	6809	HFX_Peptide_LFQ_DBPSN024_PAS840.raw	SLEYNQAHPEEEQGN	15	98	15	872.8752	2	17.22	7.95E5	1743.7336	1.2		82 92 100 100 100 100 100 100 100 100 100 100 99 100 99	SLEYNQAHPEEEQGN	HCD
1	34855	HFX_Peptide_LFQ_DBPSN024_PAS840.raw	EDVPPHLF	8	98	8	477.2400	2	49.79	1.54E7	952.4654	0.1		95 95 100 100 99 98 98 99	EDVPPHLF	HCD
1	7484	HFX_Peptide_LFQ_DBPSN024_PAS840.raw	EFNKDPEKPGTE	12	98	12	695.8272	2	17.96	9.57E5	1389.6411	-0.9		99 93 97 100 100 100 100 100 98 95 96 99	EFNKDPEKPGTE	HCD
1	11313	HFX_Peptide_LFQ_DBPSN024_PAS840.raw	YTADENGFVAR	11	98	11	621.7905	2	21.56	3.21E6	1241.5676	-1.0		100 100 100 100 100 98 94 96 96 97 98	YTADENGFVAR	HCD
1	7693	HFX_Peptide_LFQ_DBPSN024_PAS840.raw	FDQDSPDSVPK	11	98	11	617.7825	2	18.19	1.19E5	1233.5513	-0.7		98 99 99 100 100 99 99 98 93 95 98	FDQDSPDSVPK	HCD
1	34819	HFX_Peptide_LFQ_DBPSN024_PAS840.raw	RPPFFPPAH	9	98	9	533.2788	2	49.71	9.24E8	1064.5554	-11.6		95 99 99 99 99 99 94 98 99	RPPFFPPAH	HCD
1	35685	HFX_Peptide_LFQ_DBPSN024_PAS840.raw	RPPFFPPAH	9	98	9	533.2791	2	51.35	9.24E8	1064.5554	-11.0		95 99 98 98 99 99 97 98 99	RPPFFPPAH	HCD
1	16495	HFX_Peptide_LFQ_DBPSN024_PAS840.raw	LSSGWPYGK	9	98	9	497.7520	2	25.77	4.08E6	993.4919	-2.4		99 99 98 97 98 99 99 96 98	LSSGWPYGK	HCD
1	11955	HFX_Peptide_LFQ_DBPSN024_PAS840.raw	LAKEELDNLAR	11	98	11	636.3506	2	22.09	5.74E5	1270.6880	-1.1		100 100 100 100 100 100 99 93 94 95 98	LAKEELDNLAR	HCD
1	26171	HFX_Peptide_LFQ_DBPSN024_PAS840.raw	LFVSLEQK	8	97	8	482.2795	2	34.99	3.08E6	962.5436	0.9		99 99 99 97 97 98 94 99	LFVSLEQK	HCD
1	10837	HFX_Peptide_LFQ_DBPSN024_PAS840.raw	PPTPETRP	8	97	8	447.7367	2	21.15	1.1E8	893.4606	-2.1		98 97 99 99 99 98 95 98	PPTPETRP	HCD
1	35791	HFX_Peptide_LFQ_DBPSN024_PAS840.raw	PPFFPAPH	8	97	8	455.2338	2	51.55	3.39E8	908.4544	-1.5		99 98 99 100 100 94 94 100	PPFFPAPH	HCD
1	35535	HFX_Peptide_LFQ_DBPSN024_PAS840.raw	RPPFFPPAH	9	97	9	533.2786	2	51.08	9.24E8	1064.5554	-11.9		90 99 98 99 99 99 98 99 100	RPPFFPPAH	HCD
1	13625	HFX_Peptide_LFQ_DBPSN024_PAS840.raw	YSVHPSPAV	9	97	9	478.7448	2	23.43	1.59E8	955.4763	-1.2		100 100 100 100 100 94 88 100 100	YSVHPSPAV	HCD
1	13792	HFX_Peptide_LFQ_DBPSN024_PAS840.raw	YYDRPFQT	8	97	8	545.2528	2	23.56	5.71E6	1088.4927	-1.5		100 100 100 99 95 93 96 100	YYDRPFQT	HCD
1	13836	HFX_Peptide_LFQ_DBPSN024_PAS840.raw	YASQLEEATK	10	97	10	570.2820	2	23.60	4.9E5	1138.5505	-0.9		88 93 100 100 100 100 100 100 100 100	YASQLEEATK	HCD
1	11361	HFX_Peptide_LFQ_DBPSN024_PAS840.raw	NKGVDVDHF	9	97	9	515.7562	2	21.60	3.24E5	1029.4879	9.7		95 97 98 98 99 99 99 96 99	NKGVDVDHF	HCD
1	12520	HFX_Peptide_LFQ_DBPSN024_PAS840.raw	PPTPETRP	8	97	8	447.7367	2	22.55	1.1E8	893.4606	-2.1		99 99 100 97 98 96 96 98	PPTPETRP	HCD
1	27788	HFX_Peptide_LFQ_DBPSN024_PAS840.raw	RPPFYPPAH	9	97	9	541.2762	2	37.13	1.36E9	1080.5505	-11.8		95 99 99 99 99 98 95 98 99	RPPFYPPAH	HCD
1	18008	HFX_Peptide_LFQ_DBPSN024_PAS840.raw	LGGGPSGLLQNK	12	97	12	570.8222	2	27.00	9.12E5	1139.6299	0.0		97 99 100 100 99 99 99 99 98 95 93 97	LGGGPSGLLQNK	HCD
1	10798	HFX_Peptide_LFQ_DBPSN024_PAS840.raw	EYNLAHPEED	10	97	10	608.7590	2	21.12	4.21E6	1215.5044	-0.8		93 88 100 100 100 100 100 99 100 100	EYNLAHPEED	HCD
1	36305	HFX_Peptide_LFQ_DBPSN024_PAS840.raw	DLAGF	5	97	5	522.2535	1	52.49	3.26E6	521.2485	-4.5		95 97 99 99 99	DLAGF	HCD
1	21340	HFX_Peptide_LFQ_DBPSN024_PAS840.raw	YPYARLP	7	97	7	440.2391	2	29.83	5.18E6	878.4650	-1.5		97 98 99 98 97 98 97	YPYARLP	HCD
1	12852	HFX_Peptide_LFQ_DBPSN024_PAS840.raw	DNLQGLTKPALR	12	97	12	663.3797	2	22.81	1.05E6	1324.7463	-1.1		97 99 100 100 100 100 100 100 96 92 94 97	DNLQGLTKPALR	HCD
1	2688	HFX_Peptide_LFQ_DBPSN024_PAS840.raw	PSPSPPR	7	97	7	369.1970	2	11.24	6.42E5	736.3868	-10.0		95 100 100 99 98 96 97	PSPSPPR	HCD
1	18547	HFX_Peptide_LFQ_DBPSN024_PAS840.raw	LDFVDPK	7	97	7	417.2231	2	27.45	2.33E6	832.4330	-1.6		97 98 99 98 98 97 98	LDFVDPK	HCD
1	17315	HFX_Peptide_LFQ_DBPSN024_PAS840.raw	RPPFYPPAHR	10	97	10	413.2202	3	26.44	1.14E8	1236.6516	-10.3		94 99 98 98 98 99 99 99 97 98	RPPFYPPAHR	HCD
1	34668	HFX_Peptide_LFQ_DBPSN024_PAS840.raw	RPPFFPPAH	9	97	9	533.2787	2	49.44	9.24E8	1064.5554	-11.7		94 98 97 97 99 98 98 99 99	RPPFFPPAH	HCD
1	20069	HFX_Peptide_LFQ_DBPSN024_PAS840.raw	DPANYQLLK	9	97	9	531.2838	2	28.74	8.3E5	1060.5552	-2.0		100 100 100 97 90 95 99 100 100	DPANYQLLK	HCD
1	27060	HFX_Peptide_LFQ_DBPSN024_PAS840.raw	PDFDAVHV	8	97	8	450.2155	2	36.15	3.61E6	898.4185	-2.1		100 100 100 99 98 99 90 97	PDFDAVHV	HCD
1	23287	HFX_Peptide_LFQ_DBPSN024_PAS840.raw	LLPVDELK	8	97	8	463.7808	2	31.65	5.74E6	925.5484	-1.5		96 97 99 98 98 98 97 98	LLPVDELK	HCD
1	13835	HFX_Peptide_LFQ_DBPSN024_PAS840.raw	VPGYR	5	97	5	296.1653	2	23.60	1.59E6	590.3176	-2.5		100 99 98 97 95	VPGYR	HCD
1	8148	HFX_Peptide_LFQ_DBPSN024_PAS840.raw	LDLAGR	6	97	6	322.6895	2	18.68	1.34E6	643.3653	-1.2		99 99 98 96 96 99	LDLAGR	HCD
1	8034	HFX_Peptide_LFQ_DBPSN024_PAS840.raw	YGAYSHYP	8	97	8	479.2078	2	18.56	1.03E6	956.4028	-1.7		99 99 99 97 96 93 98 98	YGAYSHYP	HCD
1	28179	HFX_Peptide_LFQ_DBPSN024_PAS840.raw	DGPLGPLGPR	10	97	10	489.7715	2	37.68	1.6E8	977.5294	-1.0		99 99 100 100 100 99 97 93 92 97	DGPLGPLGPR	HCD
1	10281	HFX_Peptide_LFQ_DBPSN024_PAS840.raw	YGAPGAGQDGFGR	13	97	13	626.7881	2	20.68	7.05E6	1251.5632	-1.2		99 99 100 100 100 99 98 97 99 94 91 93 98	YGAPGAGQDGFGR	HCD
1	6363	HFX_Peptide_LFQ_DBPSN024_PAS840.raw	LPHPVP	6	97	6	330.1967	2	16.71	6.46E5	658.3802	-1.9		98 98 97 97 98 97	LPHPVP	HCD
1	6597	HFX_Peptide_LFQ_DBPSN024_PAS840.raw	FDQLGR	6	97	6	368.1921	2	16.99	5.25E6	734.3711	-2.0		99 99 96 97 96 97	FDQLGR	HCD
1	16501	HFX_Peptide_LFQ_DBPSN024_PAS840.raw	TELLLR	6	97	6	372.7339	2	25.77	1.98E6	743.4541	-1.3		93 98 99 99 99 98	TELLLR	HCD
1	16858	HFX_Peptide_LFQ_DBPSN024_PAS840.raw	LDLLR	5	97	5	315.2024	2	26.07	4.25E6	628.3908	-1.0		98 99 99 98 93	LDLLR	HCD
1	11496	HFX_Peptide_LFQ_DBPSN024_PAS840.raw	YEVPDYK	7	97	7	457.2177	2	21.71	2.02E6	912.4229	-2.2		100 100 100 92 93 99 99	YEVPDYK	HCD
1	7613	HFX_Peptide_LFQ_DBPSN024_PAS840.raw	PGYAGHYGAH	10	97	10	515.2301	2	18.11	5.39E5	1028.4464	-0.7		100 100 100 100 100 100 100 91 92 93	PGYAGHYGAH	HCD
1	27977	HFX_Peptide_LFQ_DBPSN024_PAS840.raw	RPPFYPPAH	9	97	9	541.2764	2	37.40	1.36E9	1080.5505	-11.4		87 98 99 99 99 99 98 99 100	RPPFYPPAH	HCD
1	14860	HFX_Peptide_LFQ_DBPSN024_PAS840.raw	TPTLRLP	7	97	7	399.2476	2	24.43	1.54E6	796.4807	-0.1		99 99 98 97 97 97 94	TPTLRLP	HCD
1	2186	HFX_Peptide_LFQ_DBPSN024_PAS840.raw	AAKAAHF	7	97	7	358.1971	2	10.09	7.33E4	714.3813	-2.3		96 96 96 97 98 98 99	AAKAAHF	HCD
1	10748	HFX_Peptide_LFQ_DBPSN024_PAS840.raw	DFPSGPSGGGPSGGRGP	17	97	17	743.3378	2	21.07	7.56E5	1484.6643	-2.2		100 100 100 100 100 100 99 99 97 95 91 92 94 95 97 98 99	DFPSGPSGGGPSGGRGP	HCD
1	3862	HFX_Peptide_LFQ_DBPSN024_PAS840.raw	TSPDFK	6	97	6	347.6731	2	13.25	5.9E6	693.3333	-2.3		96 96 97 98 98 99	TSPDFK	HCD
1	9357	HFX_Peptide_LFQ_DBPSN024_PAS840.raw	LPPTPETRP	9	97	9	504.2787	2	19.86	1.11E8	1006.5447	-1.8		100 100 100 100 98 98 95 90 95	LPPTPETRP	HCD
1	6911	HFX_Peptide_LFQ_DBPSN024_PAS840.raw	QPGGGDGGFGRDNGASP	17	97	17	773.3365	2	17.34	2.97E6	1544.6604	-1.2		96 97 98 99 100 100 100 99 99 98 97 99 89 90 98 99 99	QPGGGDGGFGRDNGASP	HCD
1	15390	HFX_Peptide_LFQ_DBPSN024_PAS840.raw	FSPWDK	6	97	6	390.1885	2	24.87	5.89E5	778.3649	-3.2		95 97 97 97 99 99	FSPWDK	HCD
1	15470	HFX_Peptide_LFQ_DBPSN024_PAS840.raw	TFYNELR	7	97	7	471.7366	2	24.93	1.5E7	941.4606	-2.0		100 99 99 90 95 99 99	TFYNELR	HCD
1	11902	HFX_Peptide_LFQ_DBPSN024_PAS840.raw	PGFPQPHPTQPQ	12	97	12	665.8301	2	22.05	6.21E7	1329.6465	-0.6		100 100 100 99 98 100 99 93 87 95 98 98	PGFPQPHPTQPQ	HCD
1	7756	HFX_Peptide_LFQ_DBPSN024_PAS840.raw	APELKAEPAPK	11	97	11	575.8262	2	18.26	4.39E5	1149.6394	-1.3		99 100 100 100 100 99 90 86 99 99 99	APELKAEPAPK	HCD
1	18422	HFX_Peptide_LFQ_DBPSN024_PAS840.raw	RPPFYPPAHR	10	97	10	413.2203	3	27.34	1.14E8	1236.6516	-10.1		89 98 98 98 99 99 99 98 97 97	RPPFYPPAHR	HCD
1	12901	HFX_Peptide_LFQ_DBPSN024_PAS840.raw	LHLVLR	6	97	6	375.7522	2	22.85	3.11E5	749.4911	-1.8		95 98 100 98 96 97	LHLVLR	HCD
1	29668	HFX_Peptide_LFQ_DBPSN024_PAS840.raw	FDLNELH	7	97	7	444.2160	2	39.97	1.53E7	886.4185	-1.2		93 96 100 97 98 99 98	FDLNELH	HCD
1	10177	HFX_Peptide_LFQ_DBPSN024_PAS840.raw	PPTPETRP	8	97	8	447.7370	2	20.59	1.1E8	893.4606	-1.4		97 96 99 96 97 97 96 98	PPTPETRP	HCD
1	11723	HFX_Peptide_LFQ_DBPSN024_PAS840.raw	VPKPYVP	7	97	7	400.2384	2	21.89	1.09E6	798.4639	-2.2		99 98 96 90 97 100 100	VPKPYVP	HCD
1	22622	HFX_Peptide_LFQ_DBPSN024_PAS840.raw	DVGDLVYR	8	97	8	468.7425	2	31.00	4.72E7	935.4712	-0.7		96 93 99 99 98 98 98 97	DVGDLVYR	HCD
1	14567	HFX_Peptide_LFQ_DBPSN024_PAS840.raw	TGPNLHGL	8	97	8	404.7186	2	24.20	5.26E6	807.4239	-1.5		98 98 98 97 99 97 94 97	TGPNLHGL	HCD
1	11057	HFX_Peptide_LFQ_DBPSN024_PAS840.raw	EVDKEELVQR	10	97	10	622.8263	2	21.34	9.56E5	1243.6409	-2.3		100 100 100 100 100 99 97 93 88 95	EVDKEELVQR	HCD
1	25579	HFX_Peptide_LFQ_DBPSN024_PAS840.raw	VPPFYHPAP	9	97	9	512.7656	2	34.16	1.19E8	1023.5178	-1.0		100 99 96 96 98 95 96 97 97	VPPFYHPAP	HCD
1	22308	HFX_Peptide_LFQ_DBPSN024_PAS840.raw	PSLVGRRP	8	97	8	441.2685	2	30.70	4.69E6	880.5242	-2.0		99 99 100 100 97 93 93 96	PSLVGRRP	HCD
1	3693	HFX_Peptide_LFQ_DBPSN024_PAS840.raw	AAAPVVH	7	97	7	332.6915	2	12.99	1.84E5	663.3704	-2.9		100 99 99 95 95 96 95	AAAPVVH	HCD
1	13662	HFX_Peptide_LFQ_DBPSN024_PAS840.raw	LDFVDPKAPPEEGHH	15	97	15	844.4086	2	23.46		1686.8000	1.5		82 84 99 99 100 98 98 100 100 99 99 100 99 99 100	LDFVDPKAPPEEGHH	HCD
1	17358	HFX_Peptide_LFQ_DBPSN024_PAS840.raw	LALQVLNR	8	97	8	463.7926	2	26.47	3.37E6	925.5709	-0.2		100 100 100 99 98 94 92 95	LALQVLNR	HCD
1	3542	HFX_Peptide_LFQ_DBPSN024_PAS840.raw	YHPY	4	97	4	290.1314	2	12.74	3.21E6	578.2489	-1.2		96 93 100 100	YHPY	HCD
1	29011	HFX_Peptide_LFQ_DBPSN024_PAS840.raw	PPFYPPAH	8	97	8	463.2308	2	38.89	5.08E8	924.4493	-2.4		98 93 98 99 99 95 96 99	PPFYPPAH	HCD
1	14863	HFX_Peptide_LFQ_DBPSN024_PAS840.raw	ANLQNELEESR	11	97	11	651.8174	2	24.44	3.19E5	1301.6211	-0.7		86 91 100 99 98 99 99 99 99 99 98	ANLQNELEESR	HCD
1	4040	HFX_Peptide_LFQ_DBPSN024_PAS840.raw	LLPR	4	97	4	249.6731	2	13.53	2.1E5	497.3326	-1.9		99 96 98 95	LLPR	HCD
1	34587	HFX_Peptide_LFQ_DBPSN024_PAS840.raw	EDVPPHLF	8	97	8	477.2360	2	49.24	1.57E6	952.4654	-8.3		90 92 100 100 99 98 99 99	EDVPPHLF	HCD
1	14167	HFX_Peptide_LFQ_DBPSN024_PAS840.raw	PALLRP	6	97	6	333.7179	2	23.88	5.54E5	665.4224	-1.8		98 99 100 99 95 92	PALLRP	HCD
1	6639	HFX_Peptide_LFQ_DBPSN024_PAS840.raw	QGPSGGRCTVAEAGPSGGGPQ	21	97	21	935.4297	2	17.03	5.3E5	1868.8435	0.8		94 98 99 99 99 100 100 97 70 90 97 98 99 100 100 100 100 100 100 99 99	QGPSGGRCTVAEAGPSGGGPQ	HCD
1	9360	HFX_Peptide_LFQ_DBPSN024_PAS840.raw	EDQPGFNR	8	97	8	481.7266	2	19.86	7.29E5	961.4254	13.8		98 98 98 99 98 96 94 95	EDQPGFNR	HCD
1	9770	HFX_Peptide_LFQ_DBPSN024_PAS840.raw	LEDVRDLEK	9	96	9	558.7979	2	20.23	6.05E6	1115.5823	-1.0		99 99 100 93 86 95 100 100 100	LEDVRDLEK	HCD
1	8909	HFX_Peptide_LFQ_DBPSN024_PAS840.raw	LEHDLDNLR	9	96	9	562.7875	2	19.44	1.42E6	1123.5623	-1.5		100 100 100 100 100 99 90 88 96	LEHDLDNLR	HCD
1	5527	HFX_Peptide_LFQ_DBPSN024_PAS840.raw	DSYPSGGPSGGPSGGRGP	18	96	18	794.8533	2	15.70	3.56E6	1587.6914	0.4		92 97 100 100 100 100 100 98 96 95 95 94 95 95 93 96 99 99	DSYPSGGPSGGPSGGRGP	HCD
1	4884	HFX_Peptide_LFQ_DBPSN024_PAS840.raw	TEAPLNPK	8	96	8	435.2401	2	14.82	5.81E5	868.4654	0.3		100 100 100 97 94 94 94 97	TEAPLNPK	HCD
1	16044	HFX_Peptide_LFQ_DBPSN024_PAS840.raw	PLAPLPPQPK	10	96	10	529.3229	2	25.40	1.01E7	1056.6331	-1.6		98 99 100 100 100 100 98 89 90 97	PLAPLPPQPK	HCD
1	26547	HFX_Peptide_LFQ_DBPSN024_PAS840.raw	VAPLPGNVPYASH	13	96	13	661.3486	2	35.47	4.8E7	1320.6826	0.0		98 99 100 100 100 99 98 99 98 97 96 88 87	VAPLPGNVPYASH	HCD
1	27935	HFX_Peptide_LFQ_DBPSN024_PAS840.raw	PFYPPAH	7	96	7	414.7050	2	37.35	7.69E6	827.3966	-1.5		92 93 100 100 98 98 98	PFYPPAH	HCD
1	8803	HFX_Peptide_LFQ_DBPSN024_PAS840.raw	YGAPGGSQDNFR	12	96	12	634.7865	2	19.34	4.6E6	1267.5581	0.3		99 99 100 100 100 99 97 95 97 88 89 97	YGAPGGSQDNFR	HCD
1	12277	HFX_Peptide_LFQ_DBPSN024_PAS840.raw	ATFDQLGR	8	96	8	454.2345	2	22.36	2.25E6	906.4559	-1.6		99 98 100 99 94 95 94 96	ATFDQLGR	HCD
1	14849	HFX_Peptide_LFQ_DBPSN024_PAS840.raw	EEMESGPGLVHR	12	96	12	670.8144	2	24.42	4.43E5	1339.6189	-3.5		93 85 86 100 100 100 100 100 100 100 100 100	EEMESGPGLVHR	HCD
1	14858	HFX_Peptide_LFQ_DBPSN024_PAS840.raw	LLDQLGENR	9	96	9	529.2859	2	24.43	1.64E6	1056.5564	0.8		100 100 100 99 99 95 95 90 93	LLDQLGENR	HCD
1	3134	HFX_Peptide_LFQ_DBPSN024_PAS840.raw	VYPDER	6	96	6	389.6897	2	12.06	3.97E5	777.3657	-1.0		97 96 97 98 98 96	VYPDER	HCD
1	8678	HFX_Peptide_LFQ_DBPSN024_PAS840.raw	SLTTQLEDTRK	11	96	11	646.3431	2	19.21	3.78E5	1290.6780	-4.8		97 99 100 100 98 99 99 99 91 87 95	SLTTQLEDTRK	HCD
1	9319	HFX_Peptide_LFQ_DBPSN024_PAS840.raw	FGGGGAGGFGGQNR	14	96	14	619.7861	2	19.82	1.79E6	1237.5588	-0.9		100 100 100 100 100 100 100 100 100 99 88 85 89 94	FGGGGAGGFGGQNR	HCD
1	15790	HFX_Peptide_LFQ_DBPSN024_PAS840.raw	LEYLAAHPEENEAGQ	15	96	15	835.8864	2	25.19	3.79E5	1669.7583	-0.1		99 99 100 100 100 100 100 94 90 87 85 100 100 100 99	LEYLAAHPEENEAGQ	HCD
1	6808	HFX_Peptide_LFQ_DBPSN024_PAS840.raw	PAAPNEPPPPPR	12	96	12	620.3268	2	17.22	4.87E6	1238.6406	-1.2		87 88 98 100 98 100 100 100 99 98 95 97	PAAPNEPPPPPR	HCD
1	34647	HFX_Peptide_LFQ_DBPSN024_PAS840.raw	PPFFPPAH	8	96	8	455.2332	2	49.38	3.39E8	908.4544	-2.7		97 88 97 100 99 95 98 99	PPFFPPAH	HCD
1	3791	HFX_Peptide_LFQ_DBPSN024_PAS840.raw	SSFGPR	6	96	6	325.6655	2	13.15	2.24E5	649.3184	-3.0		100 99 99 96 91 95	SSFGPR	HCD
1	4905	HFX_Peptide_LFQ_DBPSN024_PAS840.raw	LGGGP	5	96	5	400.2184	1	14.85		399.2118	-1.5		94 94 99 99 98	LGGGP	HCD
1	12400	HFX_Peptide_LFQ_DBPSN024_PAS840.raw	TVEYNLAHPEEDKSQ	15	96	15	587.2758	3	22.45	2.53E6	1758.8059	-0.3		77 89 100 100 96 98 99 100 99 99 99 99 98 98 98	TVEYNLAHPEEDKSQ	HCD
1	34269	HFX_Peptide_LFQ_DBPSN024_PAS840.raw	FAAPF	5	96	5	552.2812	1	48.58	4.25E7	551.2744	-0.7		94 95 99 98 97	FAAPF	HCD
1	11538	HFX_Peptide_LFQ_DBPSN024_PAS840.raw	LFGGGGFGGGGRSP	14	96	14	611.8053	2	21.74	1.51E6	1221.5891	5.7		92 97 99 99 100 100 100 100 99 96 92 89 94 96	LFGGGGFGGGGRSP	HCD
1	33716	HFX_Peptide_LFQ_DBPSN024_PAS840.raw	VPPFFHPAP	9	96	9	504.7680	2	47.51	7.24E7	1007.5228	-1.4		100 100 99 99 99 95 90 92 95	VPPFFHPAP	HCD
1	2582	HFX_Peptide_LFQ_DBPSN024_PAS840.raw	PYAPR	5	96	5	302.1658	2	11.05	5.15E6	602.3176	-1.0		99 99 98 96 90	PYAPR	HCD
1	19610	HFX_Peptide_LFQ_DBPSN024_PAS840.raw	APAVVAPGARLAP	13	96	13	595.3553	2	28.35	1.34E7	1188.6978	-1.5		93 98 100 100 100 100 99 96 97 95 92 91 95	APAVVAPGARLAP	HCD
1	15681	HFX_Peptide_LFQ_DBPSN024_PAS840.raw	DKGVDVDCKP	10	96	10	538.2560	2	25.10	9.99E5	1074.5015	-3.7		91 97 100 100 100 99 99 94 95 91	DKGVDVDCKP	HCD
1	13997	HFX_Peptide_LFQ_DBPSN024_PAS840.raw	LLPGLK	6	96	6	320.7226	2	23.73	3.13E6	639.4319	-1.9		97 93 98 96 98 98	LLPGLK	HCD
1	18673	HFX_Peptide_LFQ_DBPSN024_PAS840.raw	PSEFGR	6	96	6	346.6709	2	27.56	4.75E5	691.3289	-2.5		98 97 99 95 93 98	PSEFGR	HCD
1	12523	HFX_Peptide_LFQ_DBPSN024_PAS840.raw	VDVDHF	6	96	6	366.1706	2	22.55	3.99E5	730.3286	-2.5		99 99 99 98 89 96	VDVDHF	HCD
1	8906	HFX_Peptide_LFQ_DBPSN024_PAS840.raw	YLPPPRPP	8	96	8	468.7732	2	19.44	1.56E7	935.5228	9.6		100 100 100 100 97 91 90 96	YLPPPRPP	HCD
1	2085	HFX_Peptide_LFQ_DBPSN024_PAS840.raw	PYPK	4	96	4	252.6444	2	9.91	4.06E5	503.2744	-0.1		98 94 98 97	PYPK	HCD
1	6534	HFX_Peptide_LFQ_DBPSN024_PAS840.raw	KAPGLLRP	8	96	8	426.2763	2	16.91	3.93E5	850.5388	-0.9		100 100 99 92 92 97 96 97	KAPGLLRP	HCD
1	5825	HFX_Peptide_LFQ_DBPSN024_PAS840.raw	KYPDDKLP	8	96	8	488.2573	2	16.09	5.65E5	974.5073	-7.5		99 99 99 97 95 93 96 94	KYPDDKLP	HCD
1	10814	HFX_Peptide_LFQ_DBPSN024_PAS840.raw	TFNPGPTPVGPAKHP	15	96	15	758.8984	2	21.13	1.42E6	1515.7834	-0.7		91 89 99 100 100 100 100 100 99 93 93 90 99 96 98	TFNPGPTPVGPAKHP	HCD
1	10051	HFX_Peptide_LFQ_DBPSN024_PAS840.raw	KGLVLEPHTSP	11	96	11	589.3312	2	20.48	8.56E5	1176.6501	-2.0		82 84 99 100 100 100 99 99 100 100 100	KGLVLEPHTSP	HCD
1	5229	HFX_Peptide_LFQ_DBPSN024_PAS840.raw	EYSVRPK	7	96	7	439.7375	2	15.31	1.86E5	877.4658	-6.0		100 100 100 99 93 90 94	EYSVRPK	HCD
1	14082	HFX_Peptide_LFQ_DBPSN024_PAS840.raw	FLNELH	6	96	6	386.7025	2	23.80	3.53E6	771.3915	-1.4		98 98 95 97 97 95	FLNELH	HCD
1	18053	HFX_Peptide_LFQ_DBPSN024_PAS840.raw	RPPFYPPAHR	10	96	10	413.2198	3	27.04	1.14E8	1236.6516	-11.3		92 99 97 98 99 99 99 97 91 94	RPPFYPPAHR	HCD
1	19101	HFX_Peptide_LFQ_DBPSN024_PAS840.raw	VSVVDNPEFSAR	12	96	12	660.3329	2	27.92	5.15E6	1318.6516	-0.2		95 98 100 100 100 99 97 97 94 91 91 96	VSVVDNPEFSAR	HCD
1	11618	HFX_Peptide_LFQ_DBPSN024_PAS840.raw	KLLPTLK	7	96	7	406.7829	2	21.81	3.27E5	811.5531	-2.4		99 99 97 91 95 96 98	KLLPTLK	HCD
1	24017	HFX_Peptide_LFQ_DBPSN024_PAS840.raw	LPPVDLPK	8	96	8	439.7701	2	32.39	1.13E7	877.5273	-1.8		100 99 95 90 95 97 96 98	LPPVDLPK	HCD
1	4290	HFX_Peptide_LFQ_DBPSN024_PAS840.raw	PAPRYP	6	96	6	350.6927	2	13.91	2.7E5	699.3704	0.7		90 99 97 95 98 99	PAPRYP	HCD
1	14656	HFX_Peptide_LFQ_DBPSN024_PAS840.raw	ANDYDTFYK	9	96	9	568.7482	2	24.27	4.08E5	1135.4822	-0.3		86 89 100 100 99 97 99 99 99	ANDYDTFYK	HCD
1	11249	HFX_Peptide_LFQ_DBPSN024_PAS840.raw	KYDPENTYVTKY	12	96	12	760.8669	2	21.51	5.37E5	1519.7195	-0.1		100 100 100 86 85 89 97 100 100 100 100 100	KYDPENTYVTKY	HCD
1	15392	HFX_Peptide_LFQ_DBPSN024_PAS840.raw	VADAEGFHVP	10	96	10	521.2526	2	24.87	1.41E6	1040.4927	-1.9		98 99 100 97 96 92 91 93 99 99	VADAEGFHVP	HCD
1	16907	HFX_Peptide_LFQ_DBPSN024_PAS840.raw	LDLLR	5	96	5	315.2022	2	26.11	4.25E6	628.3908	-1.5		95 97 97 98 95	LDLLR	HCD
1	8681	HFX_Peptide_LFQ_DBPSN024_PAS840.raw	LADLTSKVAK	10	96	10	523.3158	2	19.22	2.34E5	1044.6179	-0.8		99 100 100 100 99 93 85 93 97 99	LADLTSKVAK	HCD
1	4935	HFX_Peptide_LFQ_DBPSN024_PAS840.raw	LLPR	4	96	4	249.6735	2	14.89	1.07E6	497.3326	-0.1		99 96 97 94	LLPR	HCD
1	14936	HFX_Peptide_LFQ_DBPSN024_PAS840.raw	LLRPAVP	7	96	7	383.2522	2	24.50	9.21E6	764.4908	-1.3		96 98 95 97 96 96 97	LLRPAVP	HCD
1	9891	HFX_Peptide_LFQ_DBPSN024_PAS840.raw	LAGNPDLEHEP	11	96	11	596.2859	2	20.34	7.66E5	1190.5566	0.5		99 98 90 88 97 97 96 99 97 99 98	LAGNPDLEHEP	HCD
1	14608	HFX_Peptide_LFQ_DBPSN024_PAS840.raw	YAGPTPLYR	9	96	9	519.2737	2	24.23	2.16E7	1036.5342	-1.2		99 100 100 100 100 95 91 87 95	YAGPTPLYR	HCD
1	10254	HFX_Peptide_LFQ_DBPSN024_PAS840.raw	EADVEGYKPQLR	12	96	12	702.8589	2	20.65	2.22E5	1403.7043	-0.7		100 100 100 100 100 100 99 99 89 85 90 95	EADVEGYKPQLR	HCD
1	12512	HFX_Peptide_LFQ_DBPSN024_PAS840.raw	YGDDGQYRGEGVY	13	96	13	739.8112	2	22.54	2.58E5	1477.6108	-2.1		100 100 100 100 100 99 99 90 75 89 100 100 100	YGDDGQYRGEGVY	HCD
1	12889	HFX_Peptide_LFQ_DBPSN024_PAS840.raw	PPTPETRP	8	96	8	447.7371	2	22.84	1.1E8	893.4606	-1.1		99 98 100 97 96 93 91 96	PPTPETRP	HCD
1	19021	HFX_Peptide_LFQ_DBPSN024_PAS840.raw	VSVVDNPEFSAR	12	96	12	660.3339	2	27.85	5.15E6	1318.6516	1.3		96 98 100 100 100 100 99 99 95 87 87 95	VSVVDNPEFSAR	HCD
1	14855	HFX_Peptide_LFQ_DBPSN024_PAS840.raw	YPYARVP	7	96	7	433.2319	2	24.43	9.01E6	864.4493	-0.2		98 96 95 91 96 98 97	YPYARVP	HCD
1	18629	HFX_Peptide_LFQ_DBPSN024_PAS840.raw	YDPSEFGR	8	96	8	485.7168	2	27.52	4.82E6	969.4192	-0.2		92 95 100 99 99 95 92 97	YDPSEFGR	HCD
1	7028	HFX_Peptide_LFQ_DBPSN024_PAS840.raw	GAPGGGDGGFGRDGGGASP	19	96	19	773.3364	2	17.47	2.97E6	1544.6604	-1.4		98 99 100 100 100 100 100 100 100 93 82 86 96 99 86 92 99 99 98	GAPGGGDGGFGRDGGGASP	HCD
1	19310	HFX_Peptide_LFQ_DBPSN024_PAS840.raw	LFLDKLR	7	96	7	452.7834	2	28.09	1.46E6	903.5541	-2.2		96 99 98 96 93 95 95	LFLDKLR	HCD
1	6696	HFX_Peptide_LFQ_DBPSN024_PAS840.raw	FAGDDARP	8	96	8	424.6986	2	17.09	7.32E5	847.3824	0.3		99 99 99 99 99 96 87 91	FAGDDARP	HCD
1	38262	HFX_Peptide_LFQ_DBPSN024_PAS840.raw	DVPDLLRPVP	10	96	10	560.8207	2	56.41	9.99E6	1119.6287	-1.7		87 90 100 100 100 100 99 94 95 98	DVPDLLRPVP	HCD
1	12093	HFX_Peptide_LFQ_DBPSN024_PAS840.raw	PPNPDLH	7	96	7	395.1979	2	22.20	1.65E6	788.3817	-0.5		98 96 94 88 97 100 100	PPNPDLH	HCD
1	12593	HFX_Peptide_LFQ_DBPSN024_PAS840.raw	LAPEVVPK	8	96	8	426.7620	2	22.61	6.08E5	851.5116	-2.5		97 98 97 97 97 95 91 97	LAPEVVPK	HCD
1	26315	HFX_Peptide_LFQ_DBPSN024_PAS840.raw	VAPLPGNVPYASH	13	96	13	661.3484	2	35.18	4.8E7	1320.6826	-0.3		90 90 100 100 100 99 98 99 98 97 97 90 90	VAPLPGNVPYASH	HCD
1	9111	HFX_Peptide_LFQ_DBPSN024_PAS840.raw	YPAPYRGP	8	96	8	460.7341	2	19.63	1.28E7	919.4551	-1.6		99 99 100 95 90 92 94 97	YPAPYRGP	HCD
1	12195	HFX_Peptide_LFQ_DBPSN024_PAS840.raw	PVPELQKPAGAP	12	96	12	602.3390	2	22.29	1.55E6	1202.6658	-1.9		85 100 100 100 100 98 99 97 96 90 91 95	PVPELQKPAGAP	HCD
1	13100	HFX_Peptide_LFQ_DBPSN024_PAS840.raw	LTVAKLP	7	96	7	371.2469	2	23.01	5.63E5	740.4796	-0.4		99 97 97 96 95 94 94	LTVAKLP	HCD
1	7452	HFX_Peptide_LFQ_DBPSN024_PAS840.raw	EYDESGPGLVHR	12	95	12	679.8196	2	17.93	4.18E6	1357.6262	-1.2		95 94 100 100 99 97 91 90 93 97 96 99	EYDESGPGLVHR	HCD
1	20996	HFX_Peptide_LFQ_DBPSN024_PAS840.raw	YPYYRLP	7	95	7	486.2529	2	29.55	2.61E6	970.4912	0.0		98 97 99 98 94 93 92	YPYYRLP	HCD
1	11205	HFX_Peptide_LFQ_DBPSN024_PAS840.raw	LSPPTPETPR	10	95	10	547.7952	2	21.47	3.45E8	1093.5767	-0.8		79 92 100 100 100 98 99 97 95 98	LSPPTPETPR	HCD
1	41660	HFX_Peptide_LFQ_DBPSN024_PAS840.raw	PPFFPAPH	8	95	8	455.2339	2	63.79	5.64E6	908.4544	-1.4		96 93 98 99 97 91 93 100	PPFFPAPH	HCD
1	27553	HFX_Peptide_LFQ_DBPSN024_PAS840.raw	LALLKVP	7	95	7	377.2644	2	36.82	1.19E6	752.5160	-2.3		97 95 97 96 96 95 95	LALLKVP	HCD
1	16986	HFX_Peptide_LFQ_DBPSN024_PAS840.raw	LLLPR	5	95	5	306.2150	2	26.17	2.39E7	610.4166	-1.8		85 100 100 99 97	LLLPR	HCD
1	20840	HFX_Peptide_LFQ_DBPSN024_PAS840.raw	LESLLPR	7	95	7	414.2518	2	29.40	9.47E5	826.4912	-2.7		98 98 96 96 95 93 94	LESLLPR	HCD
1	31510	HFX_Peptide_LFQ_DBPSN024_PAS840.raw	PPFYPHVP	8	95	8	477.2466	2	43.18	7.9E6	952.4807	-2.0		97 95 98 100 99 89 95 94	PPFYPHVP	HCD
1	14293	HFX_Peptide_LFQ_DBPSN024_PAS840.raw	DPFNKPDKPGTPEPV	15	95	15	819.4115	2	23.98	1.89E5	1636.8096	-0.7		100 100 100 100 100 98 97 95 85 86 93 95 97 95 97	DPFNKPDKPGTPEPV	HCD
1	10509	HFX_Peptide_LFQ_DBPSN024_PAS840.raw	PPTPETRP	8	95	8	447.7371	2	20.88	1.1E8	893.4606	-1.2		98 97 99 98 97 93 88 95	PPTPETRP	HCD
1	12600	HFX_Peptide_LFQ_DBPSN024_PAS840.raw	APGFHSYP	8	95	8	438.2057	2	22.61	4.84E6	874.3973	-0.4		100 99 95 91 96 98 92 93	APGFHSYP	HCD
1	8433	HFX_Peptide_LFQ_DBPSN024_PAS840.raw	LEEESMYPKATDR	13	95	13	784.8656	2	18.97	1.34E5	1567.7188	-1.3		98 100 100 100 100 84 83 96 96 97 96 97 98	LEEESMYPKATDR	HCD
1	8994	HFX_Peptide_LFQ_DBPSN024_PAS840.raw	YDPENTYVTK	10	95	10	615.2862	2	19.52	6.87E5	1228.5610	-2.6		100 100 100 99 88 84 93 96 98 100	YDPENTYVTK	HCD
1	12646	HFX_Peptide_LFQ_DBPSN024_PAS840.raw	FSYVAGPGAP	10	95	10	483.2403	2	22.65	1.08E6	964.4654	0.6		93 97 99 99 99 94 91 91 95 98	FSYVAGPGAP	HCD
1	16050	HFX_Peptide_LFQ_DBPSN024_PAS840.raw	VSPTPGSPSQPGFVH	15	95	15	747.3701	2	25.41	3E6	1492.7310	-3.5		100 100 100 100 100 100 100 98 97 92 78 82 91 100 100	VSPTPGSPSQPGFVH	HCD
1	10962	HFX_Peptide_LFQ_DBPSN024_PAS840.raw	EYDESGPGLVH	11	95	11	601.7686	2	21.26	3.77E6	1201.5251	-2.2		98 98 100 100 100 100 97 93 91 88 88	EYDESGPGLVH	HCD
1	19860	HFX_Peptide_LFQ_DBPSN024_PAS840.raw	FDGSAFPPR	9	95	9	497.2427	2	28.56	1.32E6	992.4715	-0.6		100 100 99 97 97 97 95 88 89	FDGSAFPPR	HCD
1	46084	HFX_Peptide_LFQ_DBPSN024_PAS840.raw	TEPAVLEKLEAGFAK	15	95	15	801.9399	2	72.75	1.56E6	1601.8665	-0.8		71 81 88 100 100 100 100 100 100 100 99 98 99 100 100	TEPAVLEKLEAGFAK	HCD
1	28743	HFX_Peptide_LFQ_DBPSN024_PAS840.raw	VGPPFYPPAH	10	95	10	541.2765	2	38.48	1.36E9	1080.5393	-0.8		88 87 100 95 94 99 99 97 99 99	VGPPFYPPAH	HCD
1	7142	HFX_Peptide_LFQ_DBPSN024_PAS840.raw	NNYSGGGGGGGGAGGFGRSP	20	95	20	841.8682	2	17.59	1.54E5	1681.7192	1.6		69 77 100 100 100 100 100 99 98 96 97 97 98 99 100 100 97 96 96 97	NNYSGGGGGGGGAGGFGRSP	HCD
1	4595	HFX_Peptide_LFQ_DBPSN024_PAS840.raw	VPVPH	5	95	5	274.6624	2	14.39	4.41E6	547.3118	-2.8		95 96 99 97 91	VPVPH	HCD
1	10039	HFX_Peptide_LFQ_DBPSN024_PAS840.raw	DFPSGPSGGGPSGGRQEGPQ	20	95	20	935.9188	2	20.47	2.59E5	1869.8240	-0.5		100 100 100 100 100 100 100 100 100 100 100 99 98 94 93 63 80 97 92 96	DFPSGPSGGGPSGGRQEGPQ	HCD
1	25084	HFX_Peptide_LFQ_DBPSN024_PAS840.raw	LGGNFPGSGGGGYPGGGPPAGP	22	95	22	913.9284	2	33.57	5.89E5	1825.8384	2.1		99 84 86 99 100 100 100 100 100 100 99 100 100 99 98 95 97 98 82 76 95 98	LGGNFPGSGGGGYPGGGPPAGP	HCD
1	12969	HFX_Peptide_LFQ_DBPSN024_PAS840.raw	VYAPHVAAAP	10	95	10	498.2687	2	22.91	1.69E7	994.5236	-0.6		97 97 100 99 89 85 91 100 100 100	VYAPHVAAAP	HCD
1	30113	HFX_Peptide_LFQ_DBPSN024_PAS840.raw	VAFGSVP	7	95	7	676.3662	1	40.69	5.28E6	675.3591	-0.3		86 92 98 98 98 99 99	VAFGSVP	HCD
1	7143	HFX_Peptide_LFQ_DBPSN024_PAS840.raw	GAPGGGQDWGGGSDGGRSP	19	95	19	836.3498	2	17.59	1.63E6	1670.7034	-11.0		98 99 100 100 100 99 95 73 70 97 97 98 99 100 98 97 97 98 99	GAPGGGQDWGGGSDGGRSP	HCD
1	35144	HFX_Peptide_LFQ_DBPSN024_PAS840.raw	EDVPPHLF	8	95	8	477.2330	2	50.33	7.3E3	952.4654	-14.6		92 94 100 100 97 89 95 97	EDVPPHLF	HCD
1	9401	HFX_Peptide_LFQ_DBPSN024_PAS840.raw	YGHVVWYPAGV	11	95	11	624.3107	2	19.90	1.6E7	1246.6135	-5.4		91 93 100 99 83 86 99 100 100 100 100	YGHVVWYPAGV	HCD
1	2053	HFX_Peptide_LFQ_DBPSN024_PAS840.raw	LVRGPR	6	95	6	349.2272	2	9.88		696.4395	0.7		99 99 98 94 88 95	LVRGPR	HCD
1	23579	HFX_Peptide_LFQ_DBPSN024_PAS840.raw	YLELLR	6	95	6	403.7399	2	31.92	1.45E6	805.4698	-5.6		95 97 92 91 99 98	YLELLR	HCD
1	14162	HFX_Peptide_LFQ_DBPSN024_PAS840.raw	LQTPFEK	7	95	7	431.7359	2	23.87	6E6	861.4596	-2.8		86 85 98 99 100 100 100	LQTPFEK	HCD
1	2102	HFX_Peptide_LFQ_DBPSN024_PAS840.raw	TSPPHPRQP	9	95	9	508.7678	2	9.93	1.76E5	1015.5199	1.1		100 100 100 100 99 95 90 84 92	TSPPHPRQP	HCD
1	15260	HFX_Peptide_LFQ_DBPSN024_PAS840.raw	LLVVPR	6	95	6	348.7414	2	24.76	8.65E5	695.4694	-1.5		98 99 99 96 90 91	LLVVPR	HCD
1	10877	HFX_Peptide_LFQ_DBPSN024_PAS840.raw	LSPPTPETRP	10	95	10	547.7949	2	21.19	3.45E8	1093.5767	-1.3		80 92 100 100 100 98 99 97 93 95	LSPPTPETRP	HCD
1	3614	HFX_Peptide_LFQ_DBPSN024_PAS840.raw	PAPYRGP	7	95	7	379.2025	2	12.86	3.57E6	756.3918	-1.8		97 99 98 94 92 92 95	PAPYRGP	HCD
1	12354	HFX_Peptide_LFQ_DBPSN024_PAS840.raw	SGGSFGPVPPR	11	95	11	529.2745	2	22.42	1.42E7	1056.5352	-0.7		70 83 100 100 100 100 99 99 99 99 99	SGGSFGPVPPR	HCD
1	16948	HFX_Peptide_LFQ_DBPSN024_PAS840.raw	FGPWEK	6	95	6	382.1923	2	26.14	1.78E6	762.3701	0.0		99 98 94 93 95 92	FGPWEK	HCD
1	3502	HFX_Peptide_LFQ_DBPSN024_PAS840.raw	PSLVRGPR	8	95	8	441.2677	2	12.67	2.79E5	880.5242	-3.8		99 99 100 98 92 88 90 97	PSLVRGPR	HCD
1	31477	HFX_Peptide_LFQ_DBPSN024_PAS840.raw	PPFYPHVP	8	95	8	477.2466	2	43.12	7.9E6	952.4807	-2.1		95 93 98 99 98 91 94 93	PPFYPHVP	HCD
1	6386	HFX_Peptide_LFQ_DBPSN024_PAS840.raw	LPHPVP	6	95	6	330.1969	2	16.74	6.46E5	658.3802	-1.5		97 95 93 94 97 96	LPHPVP	HCD
1	18369	HFX_Peptide_LFQ_DBPSN024_PAS840.raw	SLEYNLAHEP	10	95	10	586.7820	2	27.30	1.07E6	1171.5510	-1.3		70 88 100 100 99 100 100 100 99 99	SLEYNLAHEP	HCD
1	11296	HFX_Peptide_LFQ_DBPSN024_PAS840.raw	PSYPKVP	7	95	7	394.2204	2	21.55	4.9E5	786.4276	-1.7		96 98 99 98 96 93 87	PSYPKVP	HCD
1	16927	HFX_Peptide_LFQ_DBPSN024_PAS840.raw	LALVRP	6	95	6	334.7256	2	26.12	2.97E5	667.4380	-2.1		98 97 98 96 91 92	LALVRP	HCD
1	7115	HFX_Peptide_LFQ_DBPSN024_PAS840.raw	VEAYHVP	7	95	7	407.7077	2	17.56	3.63E5	813.4021	-1.5		98 98 95 92 93 96 95	VEAYHVP	HCD
1	14247	HFX_Peptide_LFQ_DBPSN024_PAS840.raw	GAPGFGGGAGGLSTR	15	95	15	631.3176	2	23.94	3.12E6	1260.6211	-0.3		93 98 100 100 100 100 100 99 96 91 79 87 93 95 98	GAPGFGGGAGGLSTR	HCD
1	2557	HFX_Peptide_LFQ_DBPSN024_PAS840.raw	PLVK	4	95	4	228.6626	2	10.99		455.3107	-0.1		94 91 98 98	PLVK	HCD
1	16491	HFX_Peptide_LFQ_DBPSN024_PAS840.raw	TPENSDLLR	9	95	9	522.7690	2	25.76	8.9E4	1043.5247	-1.2		88 85 100 98 95 96 97 99 99	TPENSDLLR	HCD
1	21943	HFX_Peptide_LFQ_DBPSN024_PAS840.raw	DGQLLLH	7	95	7	398.2209	2	30.36	1.25E7	794.4286	-1.7		99 79 90 100 100 100 99	DGQLLLH	HCD
1	11891	HFX_Peptide_LFQ_DBPSN024_PAS840.raw	KGSLYEEPLHA	11	95	11	622.3214	2	22.03	1.12E6	1242.6245	2.9		93 95 100 100 100 100 100 98 95 73 93	KGSLYEEPLHA	HCD
1	14202	HFX_Peptide_LFQ_DBPSN024_PAS840.raw	PLYNR	5	95	5	331.6841	2	23.90	2.97E6	661.3547	-1.5		99 99 96 90 92	PLYNR	HCD
1	24802	HFX_Peptide_LFQ_DBPSN024_PAS840.raw	PVGPDAVPVH	10	95	10	494.2688	2	33.25	7.38E4	986.5185	4.6		99 100 100 99 100 100 90 76 91 99	PVGPDAVPVH	HCD
1	10058	HFX_Peptide_LFQ_DBPSN024_PAS840.raw	GPSGGPSTGRNPFPS	15	95	15	707.8382	2	20.49	6.26E6	1413.6636	-1.2		99 100 100 100 100 100 100 100 97 94 84 57 98 99 100	GPSGGPSTGRNPFPS	HCD
1	28331	HFX_Peptide_LFQ_DBPSN024_PAS840.raw	QVYPAPYRAPVP	12	95	12	679.3652	2	37.89	4.01E7	1356.7190	-2.3		90 94 100 100 99 92 92 93 94 93 96 98	QVYPAPYRAPVP	HCD
1	18627	HFX_Peptide_LFQ_DBPSN024_PAS840.raw	LAPEEVLQH	9	95	9	518.2756	2	27.52	1.26E7	1034.5396	-2.9		90 93 100 100 99 95 91 92 95	LAPEEVLQH	HCD
1	11123	HFX_Peptide_LFQ_DBPSN024_PAS840.raw	PGFPQPHTP	9	95	9	489.2453	2	21.40	2.76E8	976.4766	-0.6		99 99 100 99 90 88 85 98 98	PGFPQPHTP	HCD
1	12846	HFX_Peptide_LFQ_DBPSN024_PAS840.raw	APGAPLAR	8	95	8	376.7237	2	22.81	4.13E6	751.4340	-1.5		99 99 100 100 87 80 97 98	APGAPLAR	HCD
1	3743	HFX_Peptide_LFQ_DBPSN024_PAS840.raw	LAPPER	6	95	6	341.6973	2	13.08	1.34E7	681.3809	-1.2		99 99 99 90 90 92	LAPPER	HCD
1	2956	HFX_Peptide_LFQ_DBPSN024_PAS840.raw	VYAPH	5	95	5	293.6523	2	11.75	3.03E6	585.2911	-1.7		94 96 97 97 90	VYAPH	HCD
1	6807	HFX_Peptide_LFQ_DBPSN024_PAS840.raw	PYAPR	5	95	5	302.1654	2	17.22	6.71E4	602.3176	-2.2		98 98 97 93 88	PYAPR	HCD
1	17683	HFX_Peptide_LFQ_DBPSN024_PAS840.raw	RPPFYPPAHR	10	95	10	413.2205	3	26.74	1.14E8	1236.6516	-9.8		90 99 98 89 96 98 98 97 91 93	RPPFYPPAHR	HCD
1	14092	HFX_Peptide_LFQ_DBPSN024_PAS840.raw	YLLPR	5	95	5	331.2047	2	23.81	7.33E5	660.3959	-1.5		94 97 98 95 90	YLLPR	HCD
1	27582	HFX_Peptide_LFQ_DBPSN024_PAS840.raw	VGPPFYPPAH	10	95	10	541.2713	2	36.86	1.36E9	1080.5393	-10.4		75 86 100 99 98 99 99 97 98 99	VGPPFYPPAH	HCD
1	16460	HFX_Peptide_LFQ_DBPSN024_PAS840.raw	PCLSTLK	7	95	7	381.2125	2	25.74	1.83E6	760.4153	-6.5		89 88 96 96 97 99 99	PCLSTLK	HCD
1	3744	HFX_Peptide_LFQ_DBPSN024_PAS840.raw	SPERFQ	6	95	6	382.1891	2	13.08	3.17E6	762.3660	-3.2		90 86 95 98 100 100	SPERFQ	HCD
1	8540	HFX_Peptide_LFQ_DBPSN024_PAS840.raw	PGTPSQPGLVH	11	95	11	545.2873	2	19.08	1.82E7	1088.5615	-1.4		99 99 100 99 96 93 92 82 95 95 94	PGTPSQPGLVH	HCD
1	27658	HFX_Peptide_LFQ_DBPSN024_PAS840.raw	RPPFFPPAHR	10	95	10	407.8883	3	36.95	8.16E7	1220.6567	-11.1		79 95 97 98 98 98 98 97 94 96	RPPFFPPAHR	HCD
1	15309	HFX_Peptide_LFQ_DBPSN024_PAS840.raw	RLLDLAGR	8	95	8	457.2815	2	24.80	1.76E7	912.5505	-2.3		98 97 97 97 87 86 98 99	RLLDLAGR	HCD
1	16248	HFX_Peptide_LFQ_DBPSN024_PAS840.raw	WFPTGR	6	95	6	382.1976	2	25.56	1.45E7	762.3813	-0.8		95 92 97 95 93 97	WFPTGR	HCD
1	13727	HFX_Peptide_LFQ_DBPSN024_PAS840.raw	GPGGFGGGSGGFNRSP	16	94	16	704.3224	2	23.51	2.11E5	1406.6326	-1.7		76 89 100 100 100 100 100 100 100 100 100 96 72 92 96 97	GPGGFGGGSGGFNRSP	HCD
1	17900	HFX_Peptide_LFQ_DBPSN024_PAS840.raw	PLLLRP	6	94	6	354.7415	2	26.91	4.18E5	707.4694	-1.2		95 98 98 96 90 93	PLLLRP	HCD
1	24971	HFX_Peptide_LFQ_DBPSN024_PAS840.raw	PPFYPAPH	8	94	8	463.2327	2	33.45		924.4493	1.6		97 92 98 99 98 86 89 99	PPFYPAPH	HCD
1	33402	HFX_Peptide_LFQ_DBPSN024_PAS840.raw	PPFFPAPK	8	94	8	450.7531	2	46.88	9.25E6	899.4905	1.3		94 88 95 99 99 92 92 100	PPFFPAPK	HCD
1	14488	HFX_Peptide_LFQ_DBPSN024_PAS840.raw	YPYAVPR	7	94	7	433.2314	2	24.14	9.01E6	864.4493	-1.2		99 99 99 95 89 89 95	YPYAVPR	HCD
1	15063	HFX_Peptide_LFQ_DBPSN024_PAS840.raw	YEDNFVK	7	94	7	457.7157	2	24.60	4.88E6	913.4181	-1.3		100 100 98 88 89 93 97	YEDNFVK	HCD
1	6453	HFX_Peptide_LFQ_DBPSN024_PAS840.raw	NPSGGPQGGYPSGGVFHAGP	20	94	20	920.4204	2	16.82	6.07E4	1838.8335	-3.9		91 88 97 100 100 100 99 100 100 100 100 99 99 99 88 94 57 94 95 98	NPSGGPQGGYPSGGVFHAGP	HCD
1	23220	HFX_Peptide_LFQ_DBPSN024_PAS840.raw	LFSLNPR	7	94	7	423.7446	2	31.58	1.93E6	845.4759	-1.4		100 99 98 94 88 91 93	LFSLNPR	HCD
1	6679	HFX_Peptide_LFQ_DBPSN024_PAS840.raw	LPHPVP	6	94	6	330.2021	2	17.07	3.22E6	658.3802	14.2		96 94 93 93 96 96	LPHPVP	HCD
1	13051	HFX_Peptide_LFQ_DBPSN024_PAS840.raw	GTDVDELYK	9	94	9	520.2504	2	22.97	1.86E7	1038.4869	-0.7		67 88 100 100 100 100 100 100 100	GTDVDELYK	HCD
1	14570	HFX_Peptide_LFQ_DBPSN024_PAS840.raw	LLRPPVA	7	94	7	383.2521	2	24.20	9.21E6	764.4908	-1.5		100 100 100 100 91 85 89	LLRPPVA	HCD
1	10388	HFX_Peptide_LFQ_DBPSN024_PAS840.raw	YAPSLRP	7	94	7	402.2235	2	20.78	8.05E6	802.4337	-1.6		97 97 99 97 95 86 91	YAPSLRP	HCD
1	2784	HFX_Peptide_LFQ_DBPSN024_PAS840.raw	APLNPK	6	94	6	320.1936	2	11.43	3.58E5	638.3751	-3.9		99 98 98 92 87 95	APLNPK	HCD
1	18310	HFX_Peptide_LFQ_DBPSN024_PAS840.raw	VLLPPR	6	94	6	347.7334	2	27.25	1.02E6	693.4537	-2.1		96 96 97 91 92 96	VLLPPR	HCD
1	3140	HFX_Peptide_LFQ_DBPSN024_PAS840.raw	AGPAVRGP	8	94	8	362.7085	2	12.07	7.22E5	723.4027	-0.3		94 95 98 99 96 92 89 95	AGPAVRGP	HCD
1	3334	HFX_Peptide_LFQ_DBPSN024_PAS840.raw	LNELH	5	94	5	313.1681	2	12.41	5.03E5	624.3231	-2.3		95 87 98 99 95	LNELH	HCD
1	33318	HFX_Peptide_LFQ_DBPSN024_PAS840.raw	VPDLLRPVP	9	94	9	503.3066	2	46.69	4.55E6	1004.6018	-3.2		99 97 98 96 92 91 90 94 95	VPDLLRPVP	HCD
1	8119	HFX_Peptide_LFQ_DBPSN024_PAS840.raw	TAAQNYPAGVSAPR	14	94	14	701.8566	2	18.65	8.85E5	1401.7000	-0.9		98 98 100 99 100 100 99 96 85 87 96 90 82 93	TAAQNYPAGVSAPR	HCD
1	11182	HFX_Peptide_LFQ_DBPSN024_PAS840.raw	FGPVPPR	7	94	7	385.2202	2	21.45	2.95E6	768.4282	-3.0		97 98 98 99 95 83 91	FGPVPPR	HCD
1	24750	HFX_Peptide_LFQ_DBPSN024_PAS840.raw	DGPLGPLRGP	10	94	10	489.7711	2	33.19	2.5E7	977.5294	-1.8		95 96 100 100 100 98 95 86 83 94	DGPLGPLRGP	HCD
1	10634	HFX_Peptide_LFQ_DBPSN024_PAS840.raw	YAPLGYHVR	9	94	9	538.2863	2	20.98	6.76E5	1074.5610	-2.7		86 94 100 99 96 95 90 95 97	YAPLGYHVR	HCD
1	16839	HFX_Peptide_LFQ_DBPSN024_PAS840.raw	YFLPR	5	94	5	348.1949	2	26.05	2.87E6	694.3802	-7.2		95 97 98 94 89	YFLPR	HCD
1	5341	HFX_Peptide_LFQ_DBPSN024_PAS840.raw	YEFK	4	94	4	293.6512	2	15.46		585.2798	13.5		94 86 99 99	YEFK	HCD
1	24933	HFX_Peptide_LFQ_DBPSN024_PAS840.raw	PPFYPKAP	8	94	8	458.7487	2	33.40	3.59E6	915.4854	-2.7		95 92 96 98 97 92 92 94	PPFYPKAP	HCD
1	14575	HFX_Peptide_LFQ_DBPSN024_PAS840.raw	LEVLRP	6	94	6	363.7289	2	24.21	4.54E5	725.4435	-0.4		96 98 96 94 91 91	LEVLRP	HCD
1	2089	HFX_Peptide_LFQ_DBPSN024_PAS840.raw	VNPPK	5	94	5	277.6684	2	9.92	1.77E5	553.3224	-0.4		92 92 97 96 95	VNPPK	HCD
1	5826	HFX_Peptide_LFQ_DBPSN024_PAS840.raw	LSQYNPTTPPHPR	13	94	13	754.3853	2	16.09	1.52E6	1506.7578	-1.2		99 98 99 100 100 99 100 100 100 99 69 68 97	LSQYNPTTPPHPR	HCD
1	10221	HFX_Peptide_LFQ_DBPSN024_PAS840.raw	DKGVDVDHF	9	94	9	516.2425	2	20.63	2.12E6	1030.4719	-1.4		86 90 98 94 94 91 99 98 100	DKGVDVDHF	HCD
1	6608	HFX_Peptide_LFQ_DBPSN024_PAS840.raw	HCPPKPEEPPK	11	94	11	629.8188	2	16.99	1.44E6	1257.6174	4.4		72 89 100 99 97 90 97 100 99 97 98	HCPPKPEEPPK	HCD
1	32005	HFX_Peptide_LFQ_DBPSN024_PAS840.raw	DLPGVP	6	94	6	597.3230	1	44.17	5.17E6	596.3170	-2.1		99 96 92 90 94 96	DLPGVP	HCD
1	16876	HFX_Peptide_LFQ_DBPSN024_PAS840.raw	YFLRP	5	94	5	348.1967	2	26.08	2.87E6	694.3802	-2.1		98 98 98 92 85	YFLRP	HCD
1	21864	HFX_Peptide_LFQ_DBPSN024_PAS840.raw	VPPFYKPAP	9	94	9	508.2851	2	30.29	1.12E6	1014.5538	1.8		99 99 96 94 91 95 90 92 95	VPPFYKPAP	HCD
1	15146	HFX_Peptide_LFQ_DBPSN024_PAS840.raw	LEYLAAHEEP	10	94	10	586.2823	2	24.67		1170.5557	-4.8		96 99 100 100 99 97 89 85 83 95	LEYLAAHEEP	HCD
1	8024	HFX_Peptide_LFQ_DBPSN024_PAS840.raw	LLAPWVP	7	94	7	398.2389	2	18.55	3.74E6	794.4691	-7.3		100 100 100 97 85 91 89	LLAPWVP	HCD
1	40351	HFX_Peptide_LFQ_DBPSN024_PAS840.raw	DVPYP	5	94	5	590.2822	1	60.98	2.72E6	589.2747	0.3		97 90 90 97 97	DVPYP	HCD
1	9034	HFX_Peptide_LFQ_DBPSN024_PAS840.raw	ELLHTYRTP	9	94	9	565.3039	2	19.56	1.57E6	1128.5928	0.4		93 94 100 100 100 96 91 89 88	ELLHTYRTP	HCD
1	36639	HFX_Peptide_LFQ_DBPSN024_PAS840.raw	PLVLEPLPK	9	94	9	503.3195	2	53.14	9.49E6	1004.6270	-2.5		96 98 100 100 93 78 96 92 97	PLVLEPLPK	HCD
1	8926	HFX_Peptide_LFQ_DBPSN024_PAS840.raw	EEKLETSPDFK	11	94	11	661.8265	2	19.46	4.62E3	1321.6401	-1.2		94 94 92 100 100 99 98 71 90 100 100	EEKLETSPDFK	HCD
1	6813	HFX_Peptide_LFQ_DBPSN024_PAS840.raw	SLEYNKAHPESGQ	13	94	13	730.3391	2	17.23	6.68E5	1458.6738	-7.0		86 97 100 100 100 99 99 100 100 99 96 56 94	SLEYNKAHPESGQ	HCD
1	5022	HFX_Peptide_LFQ_DBPSN024_PAS840.raw	LYYR	4	94	4	307.6685	2	15.02	4.38E6	613.3224	0.1		94 89 98 97	LYYR	HCD
1	11454	HFX_Peptide_LFQ_DBPSN024_PAS840.raw	VVAPGALPR	9	94	9	440.2737	2	21.68	4.82E6	878.5338	-1.0		100 100 100 99 97 95 92 72 94	VVAPGALPR	HCD
1	13397	HFX_Peptide_LFQ_DBPSN024_PAS840.raw	ESLQSDLEKR	10	94	10	602.8114	2	23.24	1.23E6	1203.6094	-0.9		96 96 96 98 98 96 90 91 90 92	ESLQSDLEKR	HCD
1	11742	HFX_Peptide_LFQ_DBPSN024_PAS840.raw	PSGNVDKPLLE	11	94	11	584.8126	2	21.91	1.37E6	1167.6135	-2.4		100 99 89 82 99 100 99 84 87 99 100	PSGNVDKPLLE	HCD
1	10664	HFX_Peptide_LFQ_DBPSN024_PAS840.raw	LETSPDFK	8	94	8	468.7362	2	21.00	4.66E5	935.4600	-2.3		93 98 99 99 93 90 90 92	LETSPDFK	HCD
1	17766	HFX_Peptide_LFQ_DBPSN024_PAS840.raw	FPFDR	5	94	5	341.1709	2	26.81	5.37E6	680.3282	-1.5		97 94 94 95 92	FPFDR	HCD
1	11099	HFX_Peptide_LFQ_DBPSN024_PAS840.raw	PGYAGHYQHYA	11	94	11	632.2819	2	21.38	3.07E5	1262.5469	1.8		92 95 96 100 99 93 96 96 99 85 86	PGYAGHYQHYA	HCD
1	2154	HFX_Peptide_LFQ_DBPSN024_PAS840.raw	AAPETPK	7	94	7	357.1944	2	10.02		712.3755	-1.8		94 91 93 95 94 95 97	AAPETPK	HCD
1	25118	HFX_Peptide_LFQ_DBPSN024_PAS840.raw	VPPFYHPAP	9	94	9	512.7661	2	33.61	1.19E8	1023.5178	-0.2		100 100 100 100 100 96 87 78 89	VPPFYHPAP	HCD
1	6788	HFX_Peptide_LFQ_DBPSN024_PAS840.raw	LSYENENNGDHTAGP	15	94	15	809.3405	2	17.19	2.92E5	1616.6702	-2.4		99 100 100 100 100 100 100 99 99 99 86 66 87 86 94	LSYENENNGDHTAGP	HCD
1	6926	HFX_Peptide_LFQ_DBPSN024_PAS840.raw	KTPEDYNAVDYR	12	94	12	735.8452	2	17.35	5.8E4	1469.6787	-1.9		99 99 100 100 100 96 83 85 83 94 96 96	KTPEDYNAVDYR	HCD
1	19405	HFX_Peptide_LFQ_DBPSN024_PAS840.raw	YPYYPLK	7	94	7	472.2485	2	28.18	3.04E6	942.4850	-2.7		95 94 92 89 93 98 98	YPYYPLK	HCD
1	11533	HFX_Peptide_LFQ_DBPSN024_PAS840.raw	VTPPTPETRP	10	94	10	547.7952	2	21.74	3.45E8	1093.5767	-0.8		80 92 100 100 99 96 98 94 89 93	VTPPTPETRP	HCD
1	17316	HFX_Peptide_LFQ_DBPSN024_PAS840.raw	VDLLFHK	7	94	7	436.2550	2	26.44	1.78E6	870.4963	-0.9		76 86 99 99 99 99 100	VDLLFHK	HCD
1	5276	HFX_Peptide_LFQ_DBPSN024_PAS840.raw	PVGRPPTP	8	94	8	410.7370	2	15.38	7.85E5	819.4603	-1.0		98 99 99 99 93 88 85 93	PVGRPPTP	HCD
1	16093	HFX_Peptide_LFQ_DBPSN024_PAS840.raw	LTLLKAP	7	94	7	378.2545	2	25.44	1.39E6	754.4952	-1.0		95 82 94 99 97 97 95	LTLLKAP	HCD
1	6660	HFX_Peptide_LFQ_DBPSN024_PAS840.raw	AAPFTH	6	94	6	322.1627	2	17.05	5.92E5	642.3126	-2.8		99 98 99 96 90 82	AAPFTH	HCD
1	30111	HFX_Peptide_LFQ_DBPSN024_PAS840.raw	LSEYPKVPL	9	94	9	523.3001	2	40.69	3.94E6	1044.5854	0.2		92 73 96 99 95 95 98 99 100	LSEYPKVPL	HCD
1	15124	HFX_Peptide_LFQ_DBPSN024_PAS840.raw	AVGAGGRFGGAGGLSTQ	17	94	17	731.8743	2	24.65	5.51E5	1461.7324	1.2		86 86 95 98 99 96 96 96 92 83 79 97 99 100 100 100 100	AVGAGGRFGGAGGLSTQ	HCD
1	9640	HFX_Peptide_LFQ_DBPSN024_PAS840.raw	KLLDEEPRPAP	11	94	11	632.8478	2	20.11	1.57E5	1263.6821	-0.8		100 100 100 100 100 100 98 90 76 81 90	KLLDEEPRPAP	HCD
1	4232	HFX_Peptide_LFQ_DBPSN024_PAS840.raw	QHAFLH	6	94	6	376.6955	2	13.82		751.3765	-0.1		87 92 98 96 96 95	QHAFLH	HCD
1	5814	HFX_Peptide_LFQ_DBPSN024_PAS840.raw	GAPGGGQDGFGGGSDGGRSP	20	94	20	845.3645	2	16.08	2.54E6	1688.7139	0.3		97 92 98 98 100 99 99 100 98 83 81 96 92 94 97 92 88 84 96 96	GAPGGGQDGFGGGSDGGRSP	HCD
1	2692	HFX_Peptide_LFQ_DBPSN024_PAS840.raw	PTPETRP	7	94	7	399.2104	2	11.25	2.09E5	796.4079	-2.2		91 99 96 96 93 90 93	PTPETRP	HCD
1	9448	HFX_Peptide_LFQ_DBPSN024_PAS840.raw	PSSPSQPGFRP	11	94	11	578.7869	2	19.94	2.83E6	1155.5671	-6.9		99 100 100 99 98 97 82 87 89 90 93	PSSPSQPGFRP	HCD
1	6559	HFX_Peptide_LFQ_DBPSN024_PAS840.raw	YPTQPPRGAP	10	94	10	542.2823	2	16.94	8.93E5	1082.5508	-0.7		97 95 100 99 99 92 87 88 90 93	YPTQPPRGAP	HCD
1	2921	HFX_Peptide_LFQ_DBPSN024_PAS840.raw	YHPAP	5	94	5	292.6445	2	11.68	6.51E5	583.2755	-1.8		91 88 99 98 95	YHPAP	HCD
1	19574	HFX_Peptide_LFQ_DBPSN024_PAS840.raw	PSLRYP	6	94	6	366.7045	2	28.32	6.78E5	731.3966	-3.0		99 97 96 91 90 91	PSLRYP	HCD
1	28366	HFX_Peptide_LFQ_DBPSN024_PAS840.raw	DGPLGPLGRP	10	94	10	489.7714	2	37.95	1.6E8	977.5294	-1.1		94 96 100 100 100 99 95 88 78 91	DGPLGPLGRP	HCD
1	9362	HFX_Peptide_LFQ_DBPSN024_PAS840.raw	EGLESQLHDTQER	13	94	13	771.3622	2	19.86	2.22E5	1540.7117	-1.2		82 71 100 100 100 100 100 100 100 93 81 96 98	EGLESQLHDTQER	HCD
1	15715	HFX_Peptide_LFQ_DBPSN024_PAS840.raw	PLAPLPPQPK	10	94	10	529.3231	2	25.13	1.01E7	1056.6331	-1.3		98 100 100 100 100 100 99 82 68 92	PLAPLPPQPK	HCD
1	27888	HFX_Peptide_LFQ_DBPSN024_PAS840.raw	GPPPFYPPAH	10	94	10	540.2657	2	37.28		1078.5234	-6.0		59 85 100 99 100 100 100 99 100 100	GPPPFYPPAH	HCD
1	2202	HFX_Peptide_LFQ_DBPSN024_PAS840.raw	NDEELNK	7	94	7	431.2001	2	10.12	1.63E5	860.3876	-2.3		89 95 98 97 90 90 98	NDEELNK	HCD
1	8344	HFX_Peptide_LFQ_DBPSN024_PAS840.raw	LLAPEPR	7	94	7	398.2390	2	18.88	3.74E6	794.4650	-1.9		97 96 99 98 97 79 91	LLAPEPR	HCD
1	10550	HFX_Peptide_LFQ_DBPSN024_PAS840.raw	LSPPTPETRP	10	94	10	547.7954	2	20.91	3.45E8	1093.5767	-0.4		79 91 100 100 99 96 98 94 88 94	LSPPTPETRP	HCD
1	31559	HFX_Peptide_LFQ_DBPSN024_PAS840.raw	RPPFYPHVP	9	93	9	555.2912	2	43.28	1.76E7	1108.5818	-12.6		92 98 98 98 98 94 85 90 92	RPPFYPHVP	HCD
1	44383	HFX_Peptide_LFQ_DBPSN024_PAS840.raw	SPPPFFHPAP	10	93	10	547.2759	2	69.04	1.12E7	1092.5393	-1.9		85 94 100 97 96 99 95 92 89 93	SPPPFFHPAP	HCD
1	14280	HFX_Peptide_LFQ_DBPSN024_PAS840.raw	DSYLSPVK	8	93	8	454.7388	2	23.97	1.46E7	907.4651	-2.2		82 85 100 99 98 94 95 98	DSYLSPVK	HCD
1	13174	HFX_Peptide_LFQ_DBPSN024_PAS840.raw	PGFPQPHP	8	93	8	438.7214	2	23.07	2.94E7	875.4290	-0.8		98 99 99 91 75 92 96 100	PGFPQPHP	HCD
1	34357	HFX_Peptide_LFQ_DBPSN024_PAS840.raw	RPPFFRAPP	9	93	9	542.7994	2	48.75	1.56E7	1083.5977	-12.3		93 98 98 99 99 94 87 81 94	RPPFFRAPP	HCD
1	21183	HFX_Peptide_LFQ_DBPSN024_PAS840.raw	QPAVVARAAPLGP	13	93	13	623.8661	2	29.70	1.82E6	1245.7192	-1.3		77 79 97 99 100 100 99 99 99 91 91 91 98	QPAVVARAAPLGP	HCD
1	6093	HFX_Peptide_LFQ_DBPSN024_PAS840.raw	AGFAGDDAPR	10	93	10	488.7271	2	16.42	5.51E5	975.4410	-1.3		82 90 97 100 99 99 98 93 90 90	AGFAGDDAPR	HCD
1	14281	HFX_Peptide_LFQ_DBPSN024_PAS840.raw	PAAEPVPLVKQ	11	93	11	574.8369	2	23.97	2.49E7	1147.6602	-0.8		49 87 97 100 100 100 100 100 100 100 100	PAAEPVPLVKQ	HCD
1	6698	HFX_Peptide_LFQ_DBPSN024_PAS840.raw	HPGSPGPQGPSVEVR	15	93	15	500.9232	3	17.09	1.23E7	1499.7480	-0.2		70 76 85 92 99 98 98 98 100 99 98 98 99 99 99	HPGSPGPQGPSVEVR	HCD
1	5552	HFX_Peptide_LFQ_DBPSN024_PAS840.raw	VYHPY	5	93	5	339.6653	2	15.74	7.36E5	677.3173	-1.8		93 92 90 97 97	VYHPY	HCD
1	20065	HFX_Peptide_LFQ_DBPSN024_PAS840.raw	YSLVEPFGGAVP	12	93	12	618.3161	2	28.74	1.7E6	1234.6233	-4.6		98 99 100 100 100 93 90 89 88 86 89 94	YSLVEPFGGAVP	HCD
1	16522	HFX_Peptide_LFQ_DBPSN024_PAS840.raw	TWFPK	5	93	5	339.6837	2	25.79	1.75E6	677.3537	-1.1		88 90 97 97 97	TWFPK	HCD
1	4261	HFX_Peptide_LFQ_DBPSN024_PAS840.raw	YLPGTK	6	93	6	339.6934	2	13.86	1.62E5	677.3748	-3.8		84 86 98 98 98 99	YLPGTK	HCD
1	11560	HFX_Peptide_LFQ_DBPSN024_PAS840.raw	PGFPQPHTPQPQ	12	93	12	665.8307	2	21.76	6.21E7	1329.6465	0.3		100 100 100 99 93 96 93 94 83 82 92 93	PGFPQPHTPQPQ	HCD
1	13999	HFX_Peptide_LFQ_DBPSN024_PAS840.raw	VTPTPGSPSQPGLVH	15	93	15	737.3870	2	23.73	1.87E6	1472.7622	-1.9		99 99 100 100 100 100 100 96 82 79 90 69 93 100 100	VTPTPGSPSQPGLVH	HCD
1	10565	HFX_Peptide_LFQ_DBPSN024_PAS840.raw	TCPPTPETPR	10	93	10	549.7605	2	20.92	1.2E6	1097.5176	-10.1		88 89 99 100 99 97 98 93 76 98	TCPPTPETPR	HCD
1	3877	HFX_Peptide_LFQ_DBPSN024_PAS840.raw	LNHKPF	6	93	6	378.2123	2	13.27	3.05E5	754.4126	-3.4		95 92 94 98 89 94	LNHKPF	HCD
1	15387	HFX_Peptide_LFQ_DBPSN024_PAS840.raw	TVYEEPLH	8	93	8	494.2419	2	24.87	4.36E6	986.4709	-1.8		75 80 100 100 100 99 99 97	TVYEEPLH	HCD
1	6459	HFX_Peptide_LFQ_DBPSN024_PAS840.raw	LLPGDR	6	93	6	335.6974	2	16.82	7.78E5	669.3809	-1.1		94 94 98 92 86 97	LLPGDR	HCD
1	17731	HFX_Peptide_LFQ_DBPSN024_PAS840.raw	LGLLPR	6	93	6	334.7258	2	26.78	1.2E6	667.4380	-1.4		96 96 99 95 86 90	LGLLPR	HCD
1	7486	HFX_Peptide_LFQ_DBPSN024_PAS840.raw	YGGDDGAGYHGEAV	14	93	14	684.2785	2	17.96	4.98E6	1366.5425	0.0		100 100 100 100 100 98 84 89 96 70 79 95 100 100	YGGDDGAGYHGEAV	HCD
1	20781	HFX_Peptide_LFQ_DBPSN024_PAS840.raw	YPYYRLP	7	93	7	486.2524	2	29.35	2.61E6	970.4912	-0.9		98 98 99 97 88 86 90	YPYYRLP	HCD
1	26575	HFX_Peptide_LFQ_DBPSN024_PAS840.raw	LAPERYPSFP	10	93	10	588.8063	2	35.50	6.05E6	1175.5974	0.6		100 99 98 98 95 73 75 99 99 99	LAPERYPSFP	HCD
1	16784	HFX_Peptide_LFQ_DBPSN024_PAS840.raw	LKYPL	5	93	5	317.2017	2	26.01	9.36E6	632.3897	-1.4		87 90 97 98 96	LKYPL	HCD
1	20066	HFX_Peptide_LFQ_DBPSN024_PAS840.raw	YPGYPYPQHP	10	93	10	609.7811	2	28.74	3.03E6	1217.5505	-2.4		99 98 99 100 100 98 72 73 97 100	YPGYPYPQHP	HCD
1	16866	HFX_Peptide_LFQ_DBPSN024_PAS840.raw	LQVLLR	6	93	6	371.2525	2	26.08	3.25E6	740.4908	-0.5		96 88 95 94 93 96	LQVLLR	HCD
1	12636	HFX_Peptide_LFQ_DBPSN024_PAS840.raw	VGVGTQEHPGGVGV	14	93	14	646.8323	2	22.64	3.01E5	1291.6521	-1.6		98 98 100 99 99 95 96 93 95 83 73 84 95 99	VGVGTQEHPGGVGV	HCD
1	10839	HFX_Peptide_LFQ_DBPSN024_PAS840.raw	PGTPSQPGFVH	11	93	11	562.2792	2	21.16	9.69E7	1122.5457	-1.5		99 99 100 97 83 74 93 91 95 98 98	PGTPSQPGFVH	HCD
1	15772	HFX_Peptide_LFQ_DBPSN024_PAS840.raw	WAPPPEPHP	9	93	9	514.2526	2	25.17	3.91E6	1026.4922	-1.5		98 99 100 100 100 91 68 90 96	WAPPPEPHP	HCD
1	13515	HFX_Peptide_LFQ_DBPSN024_PAS840.raw	PYSPLTSSKPGAP	13	93	13	651.3415	2	23.34	1.1E6	1300.6663	1.7		99 99 100 99 99 98 85 81 76 93 92 96 98	PYSPLTSSKPGAP	HCD
1	30867	HFX_Peptide_LFQ_DBPSN024_PAS840.raw	DLTPP	5	93	5	542.2823	1	42.03	2.21E7	541.2748	0.4		91 88 95 97 97	DLTPP	HCD
1	4312	HFX_Peptide_LFQ_DBPSN024_PAS840.raw	LLHRPP	6	93	6	366.7285	2	13.94	3.23E5	731.4442	-2.4		97 98 95 89 86 95	LLHRPP	HCD
1	33458	HFX_Peptide_LFQ_DBPSN024_PAS840.raw	FPWQA	5	93	5	648.3145	1	46.99	9.7E5	647.3067	0.7		99 99 99 82 88	FPWQA	HCD
1	12559	HFX_Peptide_LFQ_DBPSN024_PAS840.raw	TVPPTPETRP	10	93	10	547.7949	2	22.58	3.45E8	1093.5767	-1.4		96 98 100 100 99 90 91 88 79 94	TVPPTPETRP	HCD
1	5342	HFX_Peptide_LFQ_DBPSN024_PAS840.raw	GFAGDDAPR	9	93	9	453.2081	2	15.46	2.12E6	904.4039	-2.5		76 89 100 100 100 99 96 91 90	GFAGDDAPR	HCD
1	28150	HFX_Peptide_LFQ_DBPSN024_PAS840.raw	AAPDFDAVHV	10	93	10	521.2523	2	37.63	4.29E6	1040.4927	-2.6		99 99 100 100 99 97 89 90 69 91	AAPDFDAVHV	HCD
1	8192	HFX_Peptide_LFQ_DBPSN024_PAS840.raw	VSGYPGSRYNSP	12	93	12	642.3063	2	18.73	5.38E5	1282.5942	3.0		100 100 100 100 100 98 95 91 92 78 80 89	VSGYPGSRYNSP	HCD
1	2838	HFX_Peptide_LFQ_DBPSN024_PAS840.raw	NFGGGANR	8	93	8	396.6907	2	11.52	1.14E5	791.3674	-0.6		89 93 99 99 94 92 86 95	NFGGGANR	HCD
1	35958	HFX_Peptide_LFQ_DBPSN024_PAS840.raw	PPFFPAPH	8	93	8	455.2341	2	51.82	3.39E8	908.4544	-0.8		93 92 97 99 97 85 85 99	PPFFPAPH	HCD
1	10845	HFX_Peptide_LFQ_DBPSN024_PAS840.raw	AAPLVVTH	8	93	8	404.2388	2	21.16	2.12E5	806.4650	-2.5		88 92 99 98 95 90 91 93	AAPLVVTH	HCD
1	27077	HFX_Peptide_LFQ_DBPSN024_PAS840.raw	LGPLGPGCALGSVPAFK	17	93	17	792.4267	2	36.17	4.28E6	1582.8540	-9.6		93 94 97 100 100 100 82 68 74 99 99 99 99 97 97 92 96	LGPLGPGCALGSVPAFK	HCD
1	5114	HFX_Peptide_LFQ_DBPSN024_PAS840.raw	AAPYAVH	7	93	7	364.6892	2	15.15	2.9E5	727.3653	-2.0		95 94 98 93 89 90 94	AAPYAVH	HCD
1	12439	HFX_Peptide_LFQ_DBPSN024_PAS840.raw	ALPSYGYH	8	93	8	454.2190	2	22.48	2.84E6	906.4235	-0.2		80 88 99 99 96 95 95 94	ALPSYGYH	HCD
1	16158	HFX_Peptide_LFQ_DBPSN024_PAS840.raw	YGDLGLR	7	93	7	397.2131	2	25.49	2.53E6	792.4130	-1.7		100 99 98 94 82 87 93	YGDLGLR	HCD
1	11295	HFX_Peptide_LFQ_DBPSN024_PAS840.raw	VVLAPRP	7	93	7	376.2450	2	21.54	3.36E5	750.4752	0.3		93 95 99 97 90 86 92	VVLAPRP	HCD
1	32699	HFX_Peptide_LFQ_DBPSN024_PAS840.raw	LTLKYPL	7	93	7	424.2674	2	45.50	2.19E6	846.5215	-1.5		96 87 96 91 93 92 97	LTLKYPL	HCD
1	33994	HFX_Peptide_LFQ_DBPSN024_PAS840.raw	DLMVP	5	93	5	574.2877	1	48.00	5.47E6	573.2832	-4.8		94 92 93 96 92	DLMVP	HCD
1	41995	HFX_Peptide_LFQ_DBPSN024_PAS840.raw	ALSPEVNQANQQRLLQLL	18	93	18	1018.0690	2	64.45	1.64E6	2034.1221	0.6		87 93 100 100 100 100 99 99 100 98 69 65 74 96 100 100 100 100	ALSPEVNQANQQRLLQLL	HCD
1	17671	HFX_Peptide_LFQ_DBPSN024_PAS840.raw	SSLDAQEHALNAQQQELQAR	20	93	20	746.3713	3	26.73	4.15E5	2236.0833	3.9		98 97 100 100 99 67 69 60 98 100 99 100 98 95 96 99 98 97 98 97	SSLDAQEHALNAQQQELQAR	HCD
1	15375	HFX_Peptide_LFQ_DBPSN024_PAS840.raw	PLAPLPPQPK	10	93	10	529.3227	2	24.85	1.01E7	1056.6331	-2.1		96 97 100 100 100 99 97 82 70 90	PLAPLPPQPK	HCD
1	15100	HFX_Peptide_LFQ_DBPSN024_PAS840.raw	PAAEPVPLVK	10	93	10	510.8076	2	24.63	3.96E7	1019.6015	-0.9		44 90 99 100 100 100 100 100 100 100	PAAEPVPLVK	HCD
1	13829	HFX_Peptide_LFQ_DBPSN024_PAS840.raw	LSVPGYR	7	93	7	396.2234	2	23.59	5.53E8	790.4337	-1.8		99 100 100 99 77 79 98	LSVPGYR	HCD
1	28931	HFX_Peptide_LFQ_DBPSN024_PAS840.raw	VGPPFYPPAH	10	93	10	541.2764	2	38.75	1.36E9	1080.5393	-1.0		79 78 99 92 91 98 98 98 99 99	VGPPFYPPAH	HCD
1	41855	HFX_Peptide_LFQ_DBPSN024_PAS840.raw	ALSPEVNQANKHFLLQLL	18	93	18	1018.0684	2	64.17	1.64E6	2034.1262	-1.9		94 97 100 100 100 100 99 99 99 98 92 37 66 95 100 99 100 100	ALSPEVNQANKHFLLQLL	HCD
1	5129	HFX_Peptide_LFQ_DBPSN024_PAS840.raw	GFAGDDAPR	9	93	9	453.2084	2	15.17	3.13E6	904.4039	-1.8		77 86 99 99 99 99 95 89 95	GFAGDDAPR	HCD
1	8914	HFX_Peptide_LFQ_DBPSN024_PAS840.raw	VPGYAGHYQ	9	93	9	496.2355	2	19.45	1.84E6	990.4559	0.5		100 99 99 98 96 75 73 99 100	VPGYAGHYQ	HCD
1	12957	HFX_Peptide_LFQ_DBPSN024_PAS840.raw	YDPFKPPK	8	93	8	496.2650	2	22.89	3.85E6	990.5174	-2.1		79 84 96 97 98 97 96 97	YDPFKPPK	HCD
1	9115	HFX_Peptide_LFQ_DBPSN024_PAS840.raw	EEPVPTPRP	9	93	9	511.2688	2	19.64	3.58E6	1020.5240	-0.9		98 98 99 99 98 94 84 78 90	EEPVPTPRP	HCD
1	18544	HFX_Peptide_LFQ_DBPSN024_PAS840.raw	GPSLPGLGR	9	93	9	427.2478	2	27.45	1.01E8	852.4817	-0.7		79 90 100 100 98 92 92 90 97	GPSLPGLGR	HCD
1	14223	HFX_Peptide_LFQ_DBPSN024_PAS840.raw	LLRPAVP	7	93	7	383.2520	2	23.92	9.21E6	764.4908	-1.7		94 94 92 88 94 95 95	LLRPAVP	HCD
1	29999	HFX_Peptide_LFQ_DBPSN024_PAS840.raw	LADLDRLYSP	10	93	10	581.8082	2	40.50	1.92E7	1161.6030	-1.1		100 99 100 98 96 62 78 99 99 99	LADLDRLYSP	HCD
1	11702	HFX_Peptide_LFQ_DBPSN024_PAS840.raw	ALETSPDFK	9	93	9	504.2558	2	21.88	1.13E6	1006.4971	0.0		83 88 100 99 98 88 90 94 98	ALETSPDFK	HCD
1	6174	HFX_Peptide_LFQ_DBPSN024_PAS840.raw	QPGGGQDGFGGGSDGGREKD	20	93	20	939.4009	2	16.51	2.66E5	1876.7935	-3.3		98 98 99 100 99 99 100 100 100 100 100 99 99 100 96 92 93 67 46 79	QPGGGQDGFGGGSDGGREKD	HCD
1	35068	HFX_Peptide_LFQ_DBPSN024_PAS840.raw	PFFPPAH	7	93	7	406.7071	2	50.18	7.16E6	811.4017	-2.5		93 97 100 99 91 81 90	PFFPPAH	HCD
1	14571	HFX_Peptide_LFQ_DBPSN024_PAS840.raw	VPPKPYVP	8	93	8	448.7650	2	24.20	4.72E6	895.5167	-1.3		84 84 98 95 90 94 99 99	VPPKPYVP	HCD
1	26356	HFX_Peptide_LFQ_DBPSN024_PAS840.raw	MTVAAP	6	93	6	589.2954	1	35.23	1.99E6	588.2941	-10.2		83 86 94 98 98 98	MTVAAP	HCD
1	22228	HFX_Peptide_LFQ_DBPSN024_PAS840.raw	YPNGEEVPVRYP	12	92	12	710.3477	2	30.62	1.4E6	1418.6829	-1.5		100 99 99 97 99 100 99 81 66 90 91 94	YPNGEEVPVRYP	HCD
1	12477	HFX_Peptide_LFQ_DBPSN024_PAS840.raw	YPHPALP	7	92	7	397.7123	2	22.52	6.04E7	793.4122	-2.6		99 99 97 92 73 94 95	YPHPALP	HCD
1	11660	HFX_Peptide_LFQ_DBPSN024_PAS840.raw	GEQLDQLNKLK	11	92	11	643.3574	2	21.84	1.19E6	1284.7036	-2.7		85 75 93 100 100 92 83 96 98 100 100	GEQLDQLNKLK	HCD
1	9761	HFX_Peptide_LFQ_DBPSN024_PAS840.raw	HVSPTPGTSPQPGLVH	16	92	16	805.9160	2	20.22		1609.8213	-2.4		100 100 100 100 100 86 92 93 72 65 89 93 97 100 100 100	HVSPTPGTSPQPGLVH	HCD
1	11752	HFX_Peptide_LFQ_DBPSN024_PAS840.raw	YPHPALP	7	92	7	397.7132	2	21.92	6.04E7	793.4122	-0.4		97 97 86 89 90 95 96	YPHPALP	HCD
1	13832	HFX_Peptide_LFQ_DBPSN024_PAS840.raw	YWVRP	5	92	5	360.6942	2	23.60		719.3755	-2.2		91 95 96 94 88	YWVRP	HCD
1	38403	HFX_Peptide_LFQ_DBPSN024_PAS840.raw	DVPDLLRPVP	10	92	10	560.8200	2	56.67	9.99E6	1119.6287	-2.9		74 74 99 100 100 100 99 93 93 97	DVPDLLRPVP	HCD
1	16380	HFX_Peptide_LFQ_DBPSN024_PAS840.raw	SVYNELNNVR	10	92	10	604.3066	2	25.67	1.38E6	1206.5994	-0.5		94 96 100 99 99 98 82 80 85 94	SVYNELNNVR	HCD
1	14530	HFX_Peptide_LFQ_DBPSN024_PAS840.raw	LSVPGYR	7	92	7	396.2234	2	24.17		790.4337	-1.7		97 99 100 99 79 77 98	LSVPGYR	HCD
1	30762	HFX_Peptide_LFQ_DBPSN024_PAS840.raw	VDLP	4	92	4	443.2491	1	41.84	8.36E6	442.2427	-2.0		92 91 96 92	VDLP	HCD
1	16827	HFX_Peptide_LFQ_DBPSN024_PAS840.raw	LLPGDPGYPR	10	92	10	542.7928	2	26.04	2.49E6	1083.5713	-0.1		98 99 99 97 98 93 90 79 84 92	LLPGDPGYPR	HCD
1	18641	HFX_Peptide_LFQ_DBPSN024_PAS840.raw	PLVLKGAP	8	92	8	397.7600	2	27.53	1.21E6	793.5062	-0.8		92 94 93 93 96 92 91 92	PLVLKGAP	HCD
1	33453	HFX_Peptide_LFQ_DBPSN024_PAS840.raw	VPDLLRPVP	9	92	9	503.3073	2	46.98	4.55E6	1004.6018	-1.8		98 96 96 90 89 86 88 96 96	VPDLLRPVP	HCD
1	4029	HFX_Peptide_LFQ_DBPSN024_PAS840.raw	PAPYRAP	7	92	7	386.2108	2	13.51	6.46E5	770.4075	-0.4		94 98 95 93 89 90 91	PAPYRAP	HCD
1	18705	HFX_Peptide_LFQ_DBPSN024_PAS840.raw	YLPSEFGR	8	92	8	484.7462	2	27.58		967.4763	1.6		78 83 99 99 99 95 92 96	YLPSEFGR	HCD
1	38625	HFX_Peptide_LFQ_DBPSN024_PAS840.raw	SPPPFFRHPAP	11	92	11	625.3336	2	57.15	3.6E5	1248.6404	9.8		83 94 100 100 99 99 92 75 85 95 98	SPPPFFRHPAP	HCD
1	11300	HFX_Peptide_LFQ_DBPSN024_PAS840.raw	VVPPYPKVP	9	92	9	498.3033	2	21.55		994.5851	7.0		95 97 100 98 96 79 80 95 96	VVPPYPKVP	HCD
1	15840	HFX_Peptide_LFQ_DBPSN024_PAS840.raw	VSRLLP	6	92	6	342.7234	2	25.23	3.33E5	683.4330	-1.0		97 95 78 89 99 99	VSRLLP	HCD
1	2201	HFX_Peptide_LFQ_DBPSN024_PAS840.raw	NDEELNK	7	92	7	431.2001	2	10.12	1.63E5	860.3876	-2.3		88 91 97 95 90 90 98	NDEELNK	HCD
1	6884	HFX_Peptide_LFQ_DBPSN024_PAS840.raw	NGPSGPSGGFQEGRSP	16	92	16	765.8488	2	17.30	9.92E5	1529.6858	-1.8		93 94 97 100 100 100 99 99 97 97 63 69 88 92 96 98	NGPSGPSGGFQEGRSP	HCD
1	33817	HFX_Peptide_LFQ_DBPSN024_PAS840.raw	DVDHYLERLL	10	92	10	636.8331	2	47.68	1.88E5	1271.6509	0.6		95 90 99 99 100 97 93 91 74 89	DVDHYLERLL	HCD
1	26620	HFX_Peptide_LFQ_DBPSN024_PAS840.raw	RPPFYRPAP	9	92	9	550.7974	2	35.56	2.85E7	1099.5925	-11.1		94 99 100 100 99 92 79 80 90	RPPFYRPAP	HCD
1	17806	HFX_Peptide_LFQ_DBPSN024_PAS840.raw	LAELLR	6	92	6	357.7286	2	26.84	1.85E6	713.4435	-1.3		91 88 98 94 93 92	LAELLR	HCD
1	19194	HFX_Peptide_LFQ_DBPSN024_PAS840.raw	PDPFYHPAP	9	92	9	520.7440	2	27.99	1.24E7	1039.4763	-2.7		97 97 85 80 86 91 99 99 99	PDPFYHPAP	HCD
1	36160	HFX_Peptide_LFQ_DBPSN024_PAS840.raw	RPPFFHPAP	9	92	9	533.2804	2	52.18	9.24E8	1064.5554	-8.6		90 96 90 91 96 90 90 94 95	RPPFFHPAP	HCD
1	15065	HFX_Peptide_LFQ_DBPSN024_PAS840.raw	WADDLH	6	92	6	378.6682	2	24.60	1.37E6	755.3239	-2.6		94 93 100 96 89 82	WADDLH	HCD
1	19162	HFX_Peptide_LFQ_DBPSN024_PAS840.raw	NLEAYDPSLK	10	92	10	575.2921	2	27.97	2.12E6	1148.5713	-1.5		59 82 100 100 99 99 97 95 95 98	NLEAYDPSLK	HCD
1	30445	HFX_Peptide_LFQ_DBPSN024_PAS840.raw	LSPDVKFP	8	92	8	451.7519	2	41.26	1.69E7	901.4909	-1.9		73 80 99 99 98 98 96 96	LSPDVKFP	HCD
1	23174	HFX_Peptide_LFQ_DBPSN024_PAS840.raw	DLEWTAPK	8	92	8	480.2448	2	31.53	5.17E6	958.4760	-1.0		74 76 100 98 98 99 97 99	DLEWTAPK	HCD
1	38642	HFX_Peptide_LFQ_DBPSN024_PAS840.raw	DLGMVP	6	92	6	631.3086	1	57.19	2.44E6	630.3047	-5.3		92 88 95 87 97 95	DLGMVP	HCD
1	13952	HFX_Peptide_LFQ_DBPSN024_PAS840.raw	LGEQYPVPK	9	92	9	515.7812	2	23.70	1.09E7	1029.5494	-1.6		73 79 100 98 98 95 95 96 98	LGEQYPVPK	HCD
1	31367	HFX_Peptide_LFQ_DBPSN024_PAS840.raw	EDGSAFPRP	9	92	9	488.2364	2	42.93	7.21E7	974.4457	12.8		74 79 99 99 99 99 97 92 92	EDGSAFPRP	HCD
1	31211	HFX_Peptide_LFQ_DBPSN024_PAS840.raw	DEGSAFPPR	9	92	9	488.2372	2	42.67	7.21E7	974.4457	14.4		72 80 99 99 99 99 97 92 92	DEGSAFPPR	HCD
1	33446	HFX_Peptide_LFQ_DBPSN024_PAS840.raw	LPLSDF	6	92	6	691.3663	1	46.98	2.55E6	690.3588	0.3		97 93 95 78 91 99	LPLSDF	HCD
1	41105	HFX_Peptide_LFQ_DBPSN024_PAS840.raw	EVPSPP	6	92	6	625.3185	1	62.58		624.3118	-1.0		91 88 85 96 96 98	EVPSPP	HCD
1	28107	HFX_Peptide_LFQ_DBPSN024_PAS840.raw	PLGPGRLP	8	92	8	403.7472	2	37.58	1.44E6	805.4810	-1.5		99 99 99 97 90 85 79 89	PLGPGRLP	HCD
1	17604	HFX_Peptide_LFQ_DBPSN024_PAS840.raw	NGPLYVGGGAP	11	92	11	501.2556	2	26.67	2.63E6	1000.4977	-1.0		70 85 99 100 95 88 93 98 95 95 96	NGPLYVGGGAP	HCD
1	4552	HFX_Peptide_LFQ_DBPSN024_PAS840.raw	DESGPGLVRH	10	92	10	533.7667	2	14.32	2.61E5	1065.5203	-1.3		88 92 97 99 97 91 93 90 87 88	DESGPGLVRH	HCD
1	28645	HFX_Peptide_LFQ_DBPSN024_PAS840.raw	AAPLARFPGVP	11	92	11	548.3187	2	38.33	5.34E5	1094.6235	-0.6		79 86 99 99 96 92 90 86 91 97 98	AAPLARFPGVP	HCD
1	37184	HFX_Peptide_LFQ_DBPSN024_PAS840.raw	AAAPLGYGYGATTFLH	16	92	16	805.4025	2	54.26		1608.7937	-2.1		100 99 100 100 100 100 100 100 99 90 85 59 56 92 97 98	AAAPLGYGYGATTFLH	HCD
1	38061	HFX_Peptide_LFQ_DBPSN024_PAS840.raw	RPPFFPHVP	9	92	9	547.2941	2	56.03	3.73E6	1092.5869	-12.1		92 93 92 94 93 86 87 94 96	RPPFFPHVP	HCD
1	22129	HFX_Peptide_LFQ_DBPSN024_PAS840.raw	MVYPDFK	7	92	7	450.2206	2	30.53	2.17E6	898.4258	0.9		75 85 99 97 94 98 97	MVYPDFK	HCD
1	9346	HFX_Peptide_LFQ_DBPSN024_PAS840.raw	FNPGPTPVQPKHP	13	92	13	708.3738	2	19.85	6.95E4	1414.7356	-1.7		95 96 100 100 100 99 98 98 63 56 97 97 99	FNPGPTPVQPKHP	HCD
1	6311	HFX_Peptide_LFQ_DBPSN024_PAS840.raw	QPGGGQDGFGGGSDGGRSP	19	92	19	845.3641	2	16.66	1.99E5	1688.7139	-0.2		97 98 97 99 99 95 98 99 99 99 97 95 95 98 92 55 51 91 95	QPGGGQDGFGGGSDGGRSP	HCD
1	21903	HFX_Peptide_LFQ_DBPSN024_PAS840.raw	DGLDPYGPRAP	11	92	11	579.2822	2	30.32	6.25E6	1156.5513	-1.3		94 66 95 100 100 100 99 94 86 86 92	DGLDPYGPRAP	HCD
1	12115	HFX_Peptide_LFQ_DBPSN024_PAS840.raw	GYSDDHPLLPH	11	92	11	625.7928	2	22.22	1.35E6	1249.5728	-1.3		69 79 98 90 95 95 90 98 100 100 99	GYSDDHPLLPH	HCD
1	4382	HFX_Peptide_LFQ_DBPSN024_PAS840.raw	RYPYAPR	7	92	7	461.7474	2	14.05	2.56E7	921.4821	-1.9		100 99 93 69 85 99 100	RYPYAPR	HCD
1	16561	HFX_Peptide_LFQ_DBPSN024_PAS840.raw	CTLGTSHV	8	92	8	409.1974	2	25.82		816.3800	0.3		71 77 99 99 99 99 94 98	CTLGTSHV	HCD
1	31695	HFX_Peptide_LFQ_DBPSN024_PAS840.raw	RPPFYPHVP	9	92	9	555.2917	2	43.55	1.76E7	1108.5818	-11.7		86 96 98 98 98 90 78 90 94	RPPFYPHVP	HCD
1	6253	HFX_Peptide_LFQ_DBPSN024_PAS840.raw	AYRLP	5	92	5	310.1811	2	16.60		618.3489	-2.2		95 96 95 90 84	AYRLP	HCD
1	28308	HFX_Peptide_LFQ_DBPSN024_PAS840.raw	ENVPPHLF	8	92	8	476.7476	2	37.87	1.04E8	951.4814	-0.9		70 77 100 100 99 94 98 99	ENVPPHLF	HCD
1	21225	HFX_Peptide_LFQ_DBPSN024_PAS840.raw	PAAVVAPGGVRVP	13	92	13	595.3569	2	29.74	1.31E7	1188.6978	1.3		73 93 100 100 100 100 98 95 79 79 91 92 95	PAAVVAPGGVRVP	HCD
1	16915	HFX_Peptide_LFQ_DBPSN024_PAS840.raw	DQVLLR	6	92	6	372.2229	2	26.11	2.85E6	742.4337	-3.4		85 82 92 97 98 97	DQVLLR	HCD
1	17455	HFX_Peptide_LFQ_DBPSN024_PAS840.raw	VAVLDSGDGVSH	12	92	12	578.2845	2	26.55	1.98E6	1154.5566	-1.9		56 72 99 100 100 99 96 97 92 95 98 99	VAVLDSGDGVSH	HCD
1	13934	HFX_Peptide_LFQ_DBPSN024_PAS840.raw	ALVELEEPHAK	11	92	11	618.3348	2	23.68	2.91E5	1234.6558	-0.6		94 97 100 100 100 100 100 97 44 81 99	ALVELEEPHAK	HCD
1	11375	HFX_Peptide_LFQ_DBPSN024_PAS840.raw	PGFPQPQPSRGAP	13	92	13	668.3439	2	21.61	1.08E6	1334.6731	0.1		99 99 100 99 95 92 85 88 91 68 90 93 96	PGFPQPQPSRGAP	HCD
1	31890	HFX_Peptide_LFQ_DBPSN024_PAS840.raw	VELDQLGENR	10	91	10	586.7985	2	43.95	1.13E7	1171.5833	-0.8		68 85 100 100 99 100 97 96 82 90	VELDQLGENR	HCD
1	14476	HFX_Peptide_LFQ_DBPSN024_PAS840.raw	YSLVEFNPAP	10	91	10	568.7818	2	24.12	6.1E5	1135.5549	-5.2		98 99 100 100 99 92 76 68 90 96	YSLVEFNPAP	HCD
1	16629	HFX_Peptide_LFQ_DBPSN024_PAS840.raw	LLLPR	5	91	5	306.2152	2	25.88	2.39E7	610.4166	-1.3		74 97 98 96 94	LLLPR	HCD
1	17238	HFX_Peptide_LFQ_DBPSN024_PAS840.raw	LGTDVDELYK	10	91	10	576.7919	2	26.38	1.03E6	1151.5710	-1.6		97 90 95 99 98 95 90 78 83 92	LGTDVDELYK	HCD
1	27232	HFX_Peptide_LFQ_DBPSN024_PAS840.raw	RPPFYRPAP	9	91	9	550.7975	2	36.38	2.85E7	1099.5925	-10.9		92 99 99 99 99 95 80 77 85	RPPFYRPAP	HCD
1	17855	HFX_Peptide_LFQ_DBPSN024_PAS840.raw	FLRLP	5	91	5	323.2074	2	26.88	2.61E6	644.4009	-1.0		88 92 93 96 90	FLRLP	HCD
1	13824	HFX_Peptide_LFQ_DBPSN024_PAS840.raw	DASPPYAHP	9	91	9	477.7184	2	23.59	9.44E5	953.4243	-2.2		99 97 96 95 97 93 85 71 92	DASPPYAHP	HCD
1	17684	HFX_Peptide_LFQ_DBPSN024_PAS840.raw	LGYGHGLGYA	10	91	10	504.2505	2	26.74	1.34E7	1006.4872	-0.7		100 99 99 98 79 88 85 94 84 90	LGYGHGLGYA	HCD
1	7106	HFX_Peptide_LFQ_DBPSN024_PAS840.raw	EYDESGGPLVHR	12	91	12	679.8201	2	17.55	4.18E6	1357.6262	-0.4		99 99 100 100 100 99 65 55 91 98 97 99	EYDESGGPLVHR	HCD
1	34022	HFX_Peptide_LFQ_DBPSN024_PAS840.raw	VPPFFHPAP	9	91	9	504.7690	2	48.05	7.24E7	1007.5228	0.6		99 96 84 81 90 90 93 95 96	VPPFFHPAP	HCD
1	15454	HFX_Peptide_LFQ_DBPSN024_PAS840.raw	LFLGPK	6	91	6	337.7145	2	24.92	3.42E5	673.4163	-2.8		86 93 97 93 89 91	LFLGPK	HCD
1	28744	HFX_Peptide_LFQ_DBPSN024_PAS840.raw	EVEDLPEEYR	10	91	10	639.7962	2	38.48	1.45E6	1277.5774	0.4		69 67 100 100 100 98 97 99 97 91	EVEDLPEEYR	HCD
1	8336	HFX_Peptide_LFQ_DBPSN024_PAS840.raw	PLKPPPPPGAP	11	91	11	534.3154	2	18.87	6.89E6	1066.6174	-1.2		52 76 99 100 100 100 100 100 96 92 92	PLKPPPPPGAP	HCD
1	33850	HFX_Peptide_LFQ_DBPSN024_PAS840.raw	FPALP	5	91	5	544.3109	1	47.75	7.24E6	543.3057	-3.7		86 82 92 98 99	FPALP	HCD
1	22778	HFX_Peptide_LFQ_DBPSN024_PAS840.raw	PYYPLLK	7	91	7	447.2591	2	31.15	2.42E6	892.5058	-2.5		96 97 99 72 79 99 99	PYYPLLK	HCD
1	11987	HFX_Peptide_LFQ_DBPSN024_PAS840.raw	TCDLVPEPK	9	91	9	501.2518	2	22.11	3.3E6	1000.4899	-0.9		77 81 100 100 99 91 87 94 95	TCDLVPEPK	HCD
1	35106	HFX_Peptide_LFQ_DBPSN024_PAS840.raw	GPPPFFPPAH	10	91	10	532.2748	2	50.26	4.38E4	1062.5286	6.1		52 72 99 99 99 100 99 97 99 99	GPPPFFPPAH	HCD
1	17228	HFX_Peptide_LFQ_DBPSN024_PAS840.raw	KVPYEPFK	8	91	8	504.2810	2	26.37		1006.5487	-1.2		78 73 95 95 98 96 99 99	KVPYEPFK	HCD
1	45002	HFX_Peptide_LFQ_DBPSN024_PAS840.raw	EPGPPTSPPLVLEPLPK	17	91	17	884.4976	2	70.32	2.41E5	1766.9817	-0.6		71 59 94 100 100 100 100 100 98 97 99 99 85 66 97 93 97	EPGPPTSPPLVLEPLPK	HCD
1	9936	HFX_Peptide_LFQ_DBPSN024_PAS840.raw	RPVDDLLR	8	91	8	492.2852	2	20.38	6.68E5	982.5560	0.0		97 91 70 81 98 96 99 100	RPVDDLLR	HCD
1	4555	HFX_Peptide_LFQ_DBPSN024_PAS840.raw	RYPYAPR	7	91	7	461.7476	2	14.33	2.56E7	921.4821	-1.5		100 99 95 66 82 99 100	RYPYAPR	HCD
1	25824	HFX_Peptide_LFQ_DBPSN024_PAS840.raw	EDLLNKL	7	91	7	422.7416	2	34.50	4.73E7	843.4702	-1.7		82 86 100 100 95 85 93	EDLLNKL	HCD
1	27345	HFX_Peptide_LFQ_DBPSN024_PAS840.raw	YGPFDRLP	8	91	8	482.7473	2	36.53	4.03E6	963.4814	-1.5		77 76 99 99 97 95 94 95	YGPFDRLP	HCD
1	7456	HFX_Peptide_LFQ_DBPSN024_PAS840.raw	GGGPSGPSGGFEQGREAGTP	20	91	20	901.4081	2	17.93	1.23E6	1800.8027	-0.6		86 97 100 100 100 100 100 100 100 100 100 82 49 84 95 91 75 90 89 93	GGGPSGPSGGFEQGREAGTP	HCD
1	18680	HFX_Peptide_LFQ_DBPSN024_PAS840.raw	GPLGPWTLGPGPPAP	15	91	15	707.3759	2	27.57	1.05E6	1412.7451	-5.5		89 91 100 100 100 82 74 95 83 85 92 96 95 95 96	GPLGPWTLGPGPPAP	HCD
1	14655	HFX_Peptide_LFQ_DBPSN024_PAS840.raw	NDYDTFYK	8	91	8	533.2292	2	24.27	4.02E5	1064.4451	-1.2		68 81 98 98 95 97 97 97	NDYDTFYK	HCD
1	13947	HFX_Peptide_LFQ_DBPSN024_PAS840.raw	YGYGAYSHYP	10	91	10	589.2470	2	23.69	5.94E5	1176.4875	-6.9		80 79 99 98 95 93 91 88 94 96	YGYGAYSHYP	HCD
1	13237	HFX_Peptide_LFQ_DBPSN024_PAS840.raw	PSPPSQPGFVH	11	91	11	575.2877	2	23.12	2.07E7	1148.5615	-0.7		83 86 95 96 78 73 97 99 100 100 100	PSPPSQPGFVH	HCD
1	12857	HFX_Peptide_LFQ_DBPSN024_PAS840.raw	PFPRPP	6	91	6	355.7022	2	22.82	2.21E6	709.3911	-1.7		90 92 94 91 87 93	PFPRPP	HCD
1	10879	HFX_Peptide_LFQ_DBPSN024_PAS840.raw	PPLPTRPP	8	91	8	437.7602	2	21.19	3.15E7	873.5072	-1.6		95 95 99 99 93 79 79 92	PPLPTRPP	HCD
1	18259	HFX_Peptide_LFQ_DBPSN024_PAS840.raw	TTYLSKVP	8	91	8	454.7521	2	27.21	4.69E6	907.5015	-13.0		72 71 98 98 98 98 98 98	TTYLSKVP	HCD
1	30012	HFX_Peptide_LFQ_DBPSN024_PAS840.raw	AYAGPAVRVALP	12	91	12	592.8418	2	40.52	5.03E6	1183.6714	-2.0		71 83 100 100 99 97 97 95 92 86 86 89	AYAGPAVRVALP	HCD
1	35531	HFX_Peptide_LFQ_DBPSN024_PAS840.raw	PPFYPAPH	8	91	8	463.2321	2	51.07	6.85E6	924.4493	0.4		90 72 91 98 99 92 89 99	PPFYPAPH	HCD
1	33603	HFX_Peptide_LFQ_DBPSN024_PAS840.raw	ELSPP	5	91	5	542.2809	1	47.28		541.2747	-2.1		92 86 89 93 96	ELSPP	HCD
1	10636	HFX_Peptide_LFQ_DBPSN024_PAS840.raw	ELENELDGEQR	11	91	11	666.3063	2	20.98	6.15E5	1330.6001	-1.6		76 79 100 100 100 100 99 89 90 83 88	ELENELDGEQR	HCD
1	31793	HFX_Peptide_LFQ_DBPSN024_PAS840.raw	DEGSAFPPR	9	91	9	488.2373	2	43.75	7.21E7	974.4457	14.7		75 80 98 99 99 99 94 88 90	DEGSAFPPR	HCD
1	6904	HFX_Peptide_LFQ_DBPSN024_PAS840.raw	YPYAPR	6	91	6	383.6972	2	17.33	8.75E7	765.3809	-1.5		99 98 97 89 76 90	YPYAPR	HCD
1	10348	HFX_Peptide_LFQ_DBPSN024_PAS840.raw	LEQYVPPK	8	91	8	487.2708	2	20.74	4.59E6	972.5280	-0.9		96 98 92 90 84 77 96 97	LEQYVPPK	HCD
1	21036	HFX_Peptide_LFQ_DBPSN024_PAS840.raw	LFWPYAP	7	91	7	447.2340	2	29.58	4.6E6	892.4483	5.9		93 94 95 91 85 86 94	LFWPYAP	HCD
1	3942	HFX_Peptide_LFQ_DBPSN024_PAS840.raw	VSPGYR	6	91	6	339.6810	2	13.39	9.8E5	677.3497	-3.3		92 89 95 89 89 94	VSPGYR	HCD
1	9855	HFX_Peptide_LFQ_DBPSN024_PAS840.raw	YGAYDGAHY	9	91	9	508.7080	2	20.31	9.34E5	1015.4035	-1.9		95 95 99 99 99 90 92 63 88	YGAYDGAHY	HCD
1	41923	HFX_Peptide_LFQ_DBPSN024_PAS840.raw	ALDFPELSSGWPYGK	15	91	15	833.9088	2	64.31		1665.8037	-0.5		86 63 90 100 99 100 99 97 92 90 93 90 89 86 95	ALDFPELSSGWPYGK	HCD
1	32389	HFX_Peptide_LFQ_DBPSN024_PAS840.raw	AVFSVP	6	91	6	619.3444	1	44.90	3.45E7	618.3377	-0.9		85 89 96 95 90 92	AVFSVP	HCD
1	33581	HFX_Peptide_LFQ_DBPSN024_PAS840.raw	VPPFFHPAP	9	91	9	504.7682	2	47.24	7.24E7	1007.5228	-1.0		100 100 99 99 100 95 76 70 82	VPPFFHPAP	HCD
1	13998	HFX_Peptide_LFQ_DBPSN024_PAS840.raw	NSLPTGLPK	9	91	9	463.7681	2	23.73	2.33E6	925.5233	-1.7		90 87 98 99 96 82 86 85 96	NSLPTGLPK	HCD
1	16348	HFX_Peptide_LFQ_DBPSN024_PAS840.raw	VLLVPK	6	91	6	334.7387	2	25.64	8.52E5	667.4632	-0.6		69 91 96 97 97 97	VLLVPK	HCD
1	8523	HFX_Peptide_LFQ_DBPSN024_PAS840.raw	YSVHPSPAE	9	91	9	493.7331	2	19.06	4.61E5	985.4505	1.2		96 96 99 97 89 74 71 99 100	YSVHPSPAE	HCD
1	4455	HFX_Peptide_LFQ_DBPSN024_PAS840.raw	VGPVGPR	7	91	7	341.2059	2	14.17	5.93E5	680.3969	0.4		99 97 98 96 84 75 89	VGPVGPR	HCD
1	9522	HFX_Peptide_LFQ_DBPSN024_PAS840.raw	PPTPETRP	8	91	8	447.7369	2	20.01	1.1E8	893.4606	-1.5		97 95 98 83 81 91 89 94	PPTPETRP	HCD
1	24526	HFX_Peptide_LFQ_DBPSN024_PAS840.raw	VALTNWDDSGYP	12	91	12	669.3033	2	32.93	2.76E6	1336.5935	-1.1		57 70 98 99 97 95 97 98 97 97 92 95	VALTNWDDSGYP	HCD
1	13207	HFX_Peptide_LFQ_DBPSN024_PAS840.raw	EAYDTTRGVP	10	91	10	554.7674	2	23.09	6.32E5	1107.5195	0.6		69 65 99 99 99 98 96 94 97 96	EAYDTTRGVP	HCD
1	31693	HFX_Peptide_LFQ_DBPSN024_PAS840.raw	PPFYPHVP	8	91	8	477.2464	2	43.55	7.9E6	952.4807	-2.6		90 71 86 98 98 94 96 96	PPFYPHVP	HCD
1	10429	HFX_Peptide_LFQ_DBPSN024_PAS840.raw	PSPPSQPGLVH	11	91	11	558.2951	2	20.81	3.17E7	1114.5771	-1.3		85 90 98 99 86 61 90 95 99 100 100	PSPPSQPGLVH	HCD
1	31654	HFX_Peptide_LFQ_DBPSN024_PAS840.raw	PPFYPPVH	8	91	8	477.2467	2	43.48	7.9E6	952.4807	-1.9		98 95 98 99 99 83 79 77	PPFYPPVH	HCD
1	9529	HFX_Peptide_LFQ_DBPSN024_PAS840.raw	NLNDPFMPGAP	11	91	11	586.7711	2	20.01	1E6	1171.5332	-4.8		79 81 85 95 96 90 91 96 95 96 98	NLNDPFMPGAP	HCD
1	36960	HFX_Peptide_LFQ_DBPSN024_PAS840.raw	LPPVHPLPPVP	11	91	11	581.8517	2	53.80	5.32E6	1161.6909	-1.8		100 99 98 72 54 88 98 100 99 98 97	LPPVHPLPPVP	HCD
1	7774	HFX_Peptide_LFQ_DBPSN024_PAS840.raw	GTAAASSPDYGHGAPAAP	18	91	18	799.3675	2	18.28	6.14E5	1596.7168	2.3		52 66 91 100 100 100 100 100 99 98 96 65 77 97 99 100 100 100	GTAAASSPDYGHGAPAAP	HCD
1	16457	HFX_Peptide_LFQ_DBPSN024_PAS840.raw	SLENSDLLR	9	91	9	523.7773	2	25.74	1.37E7	1045.5403	-0.1		90 95 100 98 96 81 67 95 98	SLENSDLLR	HCD
1	14232	HFX_Peptide_LFQ_DBPSN024_PAS840.raw	VLLAPEPR	8	91	8	447.7733	2	23.93	4.48E6	893.5334	-1.4		72 94 100 100 99 95 79 90	VLLAPEPR	HCD
1	2228	HFX_Peptide_LFQ_DBPSN024_PAS840.raw	GPSGGPSSRAGP	12	91	12	513.7509	2	10.19		1025.4890	-1.8		94 98 100 100 100 100 98 77 45 90 94 97	GPSGGPSSRAGP	HCD
1	18957	HFX_Peptide_LFQ_DBPSN024_PAS840.raw	EPPYEPFH	8	91	8	508.2291	2	27.80	1.52E6	1014.4446	-0.9		94 81 95 89 98 94 91 86	EPPYEPFH	HCD
1	11539	HFX_Peptide_LFQ_DBPSN024_PAS840.raw	FGPVPPR	7	91	7	385.2210	2	21.74	2.95E6	768.4282	-1.0		97 98 99 99 95 67 81	FGPVPPR	HCD
1	9890	HFX_Peptide_LFQ_DBPSN024_PAS840.raw	TVPPTPETRP	10	91	10	547.7952	2	20.34	3.45E8	1093.5767	-0.7		74 87 100 100 98 92 94 90 83 92	TVPPTPETRP	HCD
1	13108	HFX_Peptide_LFQ_DBPSN024_PAS840.raw	YPYAGVRP	8	91	8	461.7424	2	23.02	2.12E7	921.4708	-0.6		99 98 98 97 88 84 77 87	YPYAGVRP	HCD
1	11090	HFX_Peptide_LFQ_DBPSN024_PAS840.raw	QVPGYAGHYGAHYA	14	91	14	745.8453	2	21.37	2.37E5	1489.6738	1.5		63 88 100 100 100 100 99 98 99 94 79 79 85 90	QVPGYAGHYGAHYA	HCD
1	10122	HFX_Peptide_LFQ_DBPSN024_PAS840.raw	AEPLPKAPGPSP	12	91	12	580.8129	2	20.54	3.41E5	1159.6235	-10.7		56 75 94 98 98 98 93 89 93 98 99 99	AEPLPKAPGPSP	HCD
1	21471	HFX_Peptide_LFQ_DBPSN024_PAS840.raw	DLEDLMAGPTLYP	13	91	13	717.8463	2	29.95	1.12E6	1433.6748	2.2		95 93 98 99 99 97 93 92 85 74 89 81 88	DLEDLMAGPTLYP	HCD
1	9644	HFX_Peptide_LFQ_DBPSN024_PAS840.raw	LTPPTPSPPK	10	91	10	517.7973	2	20.12	4.27E6	1033.5808	-0.7		97 99 100 100 78 57 93 95 94 98	LTPPTPSPPK	HCD
1	11168	HFX_Peptide_LFQ_DBPSN024_PAS840.raw	CHPLHAVDR	9	91	9	524.2643	2	21.44	6.73E6	1046.5081	5.7		71 57 99 100 99 99 96 98 99	CHPLHAVDR	HCD
1	26527	HFX_Peptide_LFQ_DBPSN024_PAS840.raw	RPPFFRHPAP	10	91	10	611.3282	2	35.44		1220.6567	-12.2		92 97 98 98 95 86 76 83 90 95	RPPFFRHPAP	HCD
1	22450	HFX_Peptide_LFQ_DBPSN024_PAS840.raw	PFDR	4	91	4	267.6369	2	30.84	3.36E6	533.2598	-0.8		91 85 96 91	PFDR	HCD
1	33674	HFX_Peptide_LFQ_DBPSN024_PAS840.raw	DLCLP	5	91	5	560.2734	1	47.43	1.21E7	559.2676	-2.6		95 94 89 92 85	DLCLP	HCD
1	25949	HFX_Peptide_LFQ_DBPSN024_PAS840.raw	PLDP	4	90	4	441.2336	1	34.69	9.4E6	440.2271	-1.6		90 79 96 98	PLDP	HCD
1	19107	HFX_Peptide_LFQ_DBPSN024_PAS840.raw	AYGGAAFLH	9	90	9	453.7259	2	27.92	1.1E7	905.4395	-2.6		68 76 97 96 95 98 97 97 93	AYGGAAFLH	HCD
1	10832	HFX_Peptide_LFQ_DBPSN024_PAS840.raw	YYGGDDGQYHGEAV	14	90	14	765.8105	2	21.15	2.41E5	1529.6060	0.3		100 100 100 100 100 100 79 68 97 93 57 79 99 100	YYGGDDGQYHGEAV	HCD
1	10217	HFX_Peptide_LFQ_DBPSN024_PAS840.raw	SLPPTPETPR	10	90	10	547.7949	2	20.62	3.45E8	1093.5767	-1.3		80 92 100 100 99 85 87 88 83 94	SLPPTPETPR	HCD
1	6557	HFX_Peptide_LFQ_DBPSN024_PAS840.raw	NYLRP	5	90	5	331.6841	2	16.94	4.5E5	661.3547	-1.7		87 95 97 92 82	NYLRP	HCD
1	36428	HFX_Peptide_LFQ_DBPSN024_PAS840.raw	MGHYP	5	90	5	604.2499	1	52.73	1.24E6	603.2475	-8.1		78 90 90 98 97	MGHYP	HCD
1	41159	HFX_Peptide_LFQ_DBPSN024_PAS840.raw	EALLP	5	90	5	542.3183	1	62.71	2.29E7	541.3112	-0.2		82 75 99 99 98	EALLP	HCD
1	12565	HFX_Peptide_LFQ_DBPSN024_PAS840.raw	PGFPQPQQPPHPQ	13	90	13	727.8606	2	22.59	1.87E7	1453.7102	-2.5		99 99 100 99 94 93 87 49 61 99 100 100 100	PGFPQPQQPPHPQ	HCD
1	28487	HFX_Peptide_LFQ_DBPSN024_PAS840.raw	TLKPPHLF	8	90	8	476.7845	2	38.11	2.13E6	951.5541	0.4		67 79 93 99 98 93 97 99	TLKPPHLF	HCD
1	16524	HFX_Peptide_LFQ_DBPSN024_PAS840.raw	DYPEEMGLH	9	90	9	545.7275	2	25.79	5.97E5	1089.4436	-2.8		91 86 99 99 99 89 63 93 95	DYPEEMGLH	HCD
1	13921	HFX_Peptide_LFQ_DBPSN024_PAS840.raw	PMVPRP	6	90	6	348.6943	2	23.67	3.31E6	695.3788	-6.9		88 86 95 92 92 90	PMVPRP	HCD
1	19718	HFX_Peptide_LFQ_DBPSN024_PAS840.raw	HLSPDPLFK	9	90	9	527.2895	2	28.44	1.37E6	1052.5654	-1.0		100 99 77 55 94 96 98 99 99	HLSPDPLFK	HCD
1	4299	HFX_Peptide_LFQ_DBPSN024_PAS840.raw	SSPDSGFGR	9	90	9	455.2058	2	13.92	1.39E5	908.3987	-1.8		96 93 99 99 94 84 79 78 92	SSPDSGFGR	HCD
1	13039	HFX_Peptide_LFQ_DBPSN024_PAS840.raw	YPYAGRVP	8	90	8	461.7428	2	22.96		921.4708	0.2		97 96 97 95 89 82 83 86	YPYAGRVP	HCD
1	28120	HFX_Peptide_LFQ_DBPSN024_PAS840.raw	ENVPPHLF	8	90	8	476.7473	2	37.60	1.04E8	951.4814	-1.3		59 70 100 100 100 98 99 99	ENVPPHLF	HCD
1	9665	HFX_Peptide_LFQ_DBPSN024_PAS840.raw	APRPPAPPPPSYD	13	90	13	681.3493	2	20.14	7.13E5	1360.6775	4.8		79 77 99 100 100 100 100 100 100 95 81 63 82	APRPPAPPPPSYD	HCD
1	10514	HFX_Peptide_LFQ_DBPSN024_PAS840.raw	DWKPGPYPK	9	90	9	544.2817	2	20.88	1.8E7	1086.5498	-0.8		75 68 99 99 89 90 96 100 100	DWKPGPYPK	HCD
1	4104	HFX_Peptide_LFQ_DBPSN024_PAS840.raw	YAHPY	5	90	5	325.6494	2	13.63	5.59E5	649.2860	-2.9		94 93 89 88 88	YAHPY	HCD
1	41774	HFX_Peptide_LFQ_DBPSN024_PAS840.raw	GVPPFFHAPP	10	90	10	533.2789	2	64.01	1.45E6	1064.5442	-0.9		73 80 99 98 98 100 98 88 79 91	GVPPFFHAPP	HCD
1	9402	HFX_Peptide_LFQ_DBPSN024_PAS840.raw	SPYGDELKSP	10	90	10	546.7638	2	19.90	1.07E6	1091.5134	-0.4		90 92 97 93 93 90 87 82 85 95	SPYGDELKSP	HCD
1	38868	HFX_Peptide_LFQ_DBPSN024_PAS840.raw	ELDPL	5	90	5	586.3082	1	57.67	2.76E6	585.3010	0.0		84 76 98 97 97	ELDPL	HCD
1	14282	HFX_Peptide_LFQ_DBPSN024_PAS840.raw	PMVPRP	6	90	6	348.6945	2	23.97	3.31E6	695.3788	-6.3		90 80 94 93 91 96	PMVPRP	HCD
1	33321	HFX_Peptide_LFQ_DBPSN024_PAS840.raw	VPPFFHPAP	9	90	9	504.7679	2	46.70	7.24E7	1007.5228	-1.5		100 99 97 97 99 93 74 72 83	VPPFFHPAP	HCD
1	12726	HFX_Peptide_LFQ_DBPSN024_PAS840.raw	PGAPLAR	7	90	7	341.2052	2	22.71	5.86E6	680.3969	-1.6		99 99 100 98 75 66 96	PGAPLAR	HCD
1	14314	HFX_Peptide_LFQ_DBPSN024_PAS840.raw	LYPAPHPAAP	10	90	10	517.2769	2	23.99	4.33E7	1032.5393	-0.1		74 73 98 99 94 85 90 94 98 98	LYPAPHPAAP	HCD
1	31412	HFX_Peptide_LFQ_DBPSN024_PAS840.raw	RPPFYPHVP	9	90	9	555.2916	2	43.01	1.76E7	1108.5818	-11.9		79 95 94 95 97 91 82 90 91	RPPFYPHVP	HCD
1	15784	HFX_Peptide_LFQ_DBPSN024_PAS840.raw	SYANTYKVSV	10	90	10	566.2875	2	25.18	9.1E5	1130.5608	-0.3		90 89 99 82 82 92 82 89 100 100	SYANTYKVSV	HCD
1	28507	HFX_Peptide_LFQ_DBPSN024_PAS840.raw	ENVPPHLF	8	90	8	476.7475	2	38.14	1.04E8	951.4814	-0.9		61 73 100 100 99 93 98 99	ENVPPHLF	HCD
1	3734	HFX_Peptide_LFQ_DBPSN024_PAS840.raw	YLPR	4	90	4	274.6625	2	13.06	4.07E5	547.3118	-2.5		94 89 92 86	YLPR	HCD
1	26637	HFX_Peptide_LFQ_DBPSN024_PAS840.raw	LEEAQAAPLVV	11	90	11	570.3233	2	35.58	1.65E7	1138.6233	7.7		96 98 99 72 66 97 99 98 96 81 90	LEEAQAAPLVV	HCD
1	16254	HFX_Peptide_LFQ_DBPSN024_PAS840.raw	VAFLKDHNY	9	90	9	553.7833	2	25.57	7.72E5	1105.5557	-3.2		49 71 100 100 99 99 99 98 99	VAFLKDHNY	HCD
1	6046	HFX_Peptide_LFQ_DBPSN024_PAS840.raw	QPGGGQDGFGNSHGGGAPSST	21	90	21	936.3978	2	16.36	3.24E5	1870.7830	-1.0		96 93 96 84 83 86 100 100 99 93 84 84 85 92 79 93 99 98 95 72 83	QPGGGQDGFGNSHGGGAPSST	HCD
1	7001	HFX_Peptide_LFQ_DBPSN024_PAS840.raw	DFEAGPSGGGPSGGRQEGAGP	21	90	21	943.9161	2	17.44	5.88E5	1885.8191	-0.8		100 100 97 93 100 100 100 100 100 100 99 99 98 94 92 50 66 94 91 52 73	DFEAGPSGGGPSGGRQEGAGP	HCD
1	12193	HFX_Peptide_LFQ_DBPSN024_PAS840.raw	AGPSPPPVGDSGVPR	15	90	15	695.3591	2	22.29	1.24E7	1388.7048	-0.8		98 98 100 100 100 100 100 99 99 99 94 83 44 45 95	AGPSPPPVGDSGVPR	HCD
1	10139	HFX_Peptide_LFQ_DBPSN024_PAS840.raw	DFPGAGGPGGSRGSP	15	90	15	658.3046	2	20.56	8.1E6	1314.5952	-0.5		99 99 100 100 100 99 98 80 84 95 91 63 55 94 96	DFPGAGGPGGSRGSP	HCD
1	6427	HFX_Peptide_LFQ_DBPSN024_PAS840.raw	SSPDYGHGAPAAP	13	90	13	613.7754	2	16.79	2.75E6	1225.5364	-0.1		98 96 96 95 94 88 44 67 97 100 100 100 100	SSPDYGHGAPAAP	HCD
1	21244	HFX_Peptide_LFQ_DBPSN024_PAS840.raw	APAVVAPGGVRVP	13	90	13	595.3554	2	29.75	1.31E7	1188.6978	-1.3		69 97 100 100 100 100 99 95 72 71 88 89 93	APAVVAPGGVRVP	HCD
1	26781	HFX_Peptide_LFQ_DBPSN024_PAS840.raw	LEYL	4	90	4	537.2913	1	35.77		536.2846	-1.2		93 82 92 94	LEYL	HCD
1	9991	HFX_Peptide_LFQ_DBPSN024_PAS840.raw	SLNLQQQPGARSTH	14	90	14	768.8989	2	20.43	3.64E5	1535.7805	1.8		76 52 84 100 97 94 94 91 88 93 99 99 98 97	SLNLQQQPGARSTH	HCD
1	36216	HFX_Peptide_LFQ_DBPSN024_PAS840.raw	GLSPVGVGKLCGPAP	15	90	15	676.3722	2	52.29	4.06E5	1350.7329	-2.3		56 70 99 100 100 99 100 99 90 82 72 90 96 98 99	GLSPVGVGKLCGPAP	HCD
1	17811	HFX_Peptide_LFQ_DBPSN024_PAS840.raw	TVLSTLR	7	90	7	395.2449	2	26.84	4.31E6	788.4756	-0.4		70 78 99 98 95 95 96	TVLSTLR	HCD
1	38163	HFX_Peptide_LFQ_DBPSN024_PAS840.raw	DVDHYLELLR	10	90	10	636.8317	2	56.21	6.55E4	1271.6509	-1.7		95 92 98 97 100 92 85 74 82 86	DVDHYLELLR	HCD
1	20514	HFX_Peptide_LFQ_DBPSN024_PAS840.raw	YPLYVGAP	8	90	8	440.2397	2	29.13	1.37E6	878.4538	12.5		90 95 96 75 95 92 90 90	YPLYVGAP	HCD
1	5231	HFX_Peptide_LFQ_DBPSN024_PAS840.raw	FPRSP	5	90	5	302.1657	2	15.31	1.06E6	602.3176	-1.3		92 88 89 92 90	FPRSP	HCD
1	12912	HFX_Peptide_LFQ_DBPSN024_PAS840.raw	TTDFHKLLT	9	90	9	538.2921	2	22.86	1.57E5	1074.5710	-1.4		81 79 99 98 95 73 85 99 99	TTDFHKLLT	HCD
1	17929	HFX_Peptide_LFQ_DBPSN024_PAS840.raw	YLDLPR	6	90	6	388.7177	2	26.94	6.05E6	775.4228	-2.6		93 94 96 90 81 86	YLDLPR	HCD
1	22280	HFX_Peptide_LFQ_DBPSN024_PAS840.raw	QPAVRGPLL	9	90	9	475.7917	2	30.67	4.09E7	949.5709	-2.1		90 98 100 100 98 70 60 96 100	QPAVRGPLL	HCD
1	42826	HFX_Peptide_LFQ_DBPSN024_PAS840.raw	QETVADLPKLVPALP	15	90	15	795.9587	2	66.15	2.64E5	1589.9028	0.1		39 67 98 99 99 100 100 90 90 99 87 85 99 100 100	QETVADLPKLVPALP	HCD
1	10302	HFX_Peptide_LFQ_DBPSN024_PAS840.raw	PYPKPYP	7	90	7	431.2277	2	20.70	3.15E6	860.4432	-2.7		92 93 77 85 90 96 98	PYPKPYP	HCD
1	18796	HFX_Peptide_LFQ_DBPSN024_PAS840.raw	LARLLP	6	90	6	341.7342	2	27.66	6.95E5	681.4537	0.1		95 93 77 82 97 96	LARLLP	HCD
1	38774	HFX_Peptide_LFQ_DBPSN024_PAS840.raw	GPPFGGPGGPF	11	90	11	493.7397	2	57.49	2.56E7	985.4657	-0.8		67 79 94 97 100 95 97 100 92 77 92	GPPFGGPGGPF	HCD
1	24495	HFX_Peptide_LFQ_DBPSN024_PAS840.raw	QGLVEFPK	8	90	8	459.2584	2	32.89	5.28E7	916.5018	0.6		74 79 98 97 97 92 87 96	QGLVEFPK	HCD
1	9234	HFX_Peptide_LFQ_DBPSN024_PAS840.raw	YLPPPRPP	8	90	8	468.7737	2	19.75	1.56E7	935.5228	10.6		100 100 100 99 71 60 93 97	YLPPPRPP	HCD
1	14660	HFX_Peptide_LFQ_DBPSN024_PAS840.raw	LEYLAAHPEENE	12	90	12	707.8270	2	24.27	2.49E5	1413.6411	-1.1		99 99 100 100 100 100 99 79 66 62 76 100	LEYLAAHPEENE	HCD
1	12071	HFX_Peptide_LFQ_DBPSN024_PAS840.raw	APADPNVWGDR	11	90	11	599.2854	2	22.19	1.06E6	1196.5574	-0.9		38 73 95 100 100 99 100 99 94 96 96	APADPNVWGDR	HCD
1	15327	HFX_Peptide_LFQ_DBPSN024_PAS840.raw	DDFDNLK	7	90	7	433.6968	2	24.81	4.92E5	865.3817	-3.1		75 79 97 96 89 96 99	DDFDNLK	HCD
1	6549	HFX_Peptide_LFQ_DBPSN024_PAS840.raw	APAPNEPPPPPR	12	90	12	620.3264	2	16.93	4.87E6	1238.6406	-2.0		38 79 92 98 97 100 100 100 96 92 91 98	APAPNEPPPPPR	HCD
1	40063	HFX_Peptide_LFQ_DBPSN024_PAS840.raw	PTSPPLVLSVAPLP	14	90	14	694.4128	2	60.33	8.36E5	1386.8123	-0.8		96 97 100 100 99 94 96 99 96 55 49 86 96 98	PTSPPLVLSVAPLP	HCD
1	13699	HFX_Peptide_LFQ_DBPSN024_PAS840.raw	VSPSPSSFHPPPYK	14	90	14	763.8820	2	23.49	2.55E5	1525.7563	-4.5		98 98 99 98 91 94 94 66 46 91 95 93 95 99	VSPSPSSFHPPPYK	HCD
1	12888	HFX_Peptide_LFQ_DBPSN024_PAS840.raw	DGKQDANLLLH	11	90	11	612.3219	2	22.84	2.1E5	1222.6306	-1.1		99 92 94 97 100 61 49 98 100 100 100	DGKQDANLLLH	HCD
1	11043	HFX_Peptide_LFQ_DBPSN024_PAS840.raw	APAPTERPLP	10	90	10	524.7924	2	21.33	5.73E6	1047.5713	-1.0		41 81 97 100 99 99 95 94 96 98	APAPTERPLP	HCD
1	21721	HFX_Peptide_LFQ_DBPSN024_PAS840.raw	DGQLLLH	7	90	7	398.2213	2	30.17	1.25E7	794.4286	-0.9		91 59 81 100 100 100 99	DGQLLLH	HCD
1	9278	HFX_Peptide_LFQ_DBPSN024_PAS840.raw	HCEVPVDTKPR	11	90	11	640.8272	2	19.79	2.64E6	1279.6343	4.4		44 77 97 100 100 99 99 96 93 89 96	HCEVPVDTKPR	HCD
1	34863	HFX_Peptide_LFQ_DBPSN024_PAS840.raw	LLDFPPAH	8	90	8	455.2491	2	49.80		908.4756	8.8		69 67 89 100 100 98 99 99	LLDFPPAH	HCD
1	11611	HFX_Peptide_LFQ_DBPSN024_PAS840.raw	DYEADLTPNPPPQQQ	15	90	15	856.8900	2	21.80		1711.7688	-1.9		100 100 100 100 100 79 52 51 97 100 100 94 81 95 100	DYEADLTPNPPPQQQ	HCD
1	13711	HFX_Peptide_LFQ_DBPSN024_PAS840.raw	YEEGAFK	7	90	7	422.1971	2	23.50	7.43E5	842.3810	-1.5		96 97 89 83 68 97 99	YEEGAFK	HCD
1	37606	HFX_Peptide_LFQ_DBPSN024_PAS840.raw	DVPDLLRPLGP	11	89	11	596.3389	2	55.11	1.11E6	1190.6658	-2.1		85 83 99 100 99 96 92 84 79 79 92	DVPDLLRPLGP	HCD
1	22719	HFX_Peptide_LFQ_DBPSN024_PAS840.raw	LFEDPELK	8	89	8	495.7605	2	31.09	4.3E6	989.5069	-0.4		100 100 99 99 67 68 91 95	LFEDPELK	HCD
1	27287	HFX_Peptide_LFQ_DBPSN024_PAS840.raw	AAPDFDAVVH	10	89	10	521.2524	2	36.45	2.07E7	1040.4927	-2.3		99 99 100 100 100 99 88 73 67 73	AAPDFDAVVH	HCD
1	9353	HFX_Peptide_LFQ_DBPSN024_PAS840.raw	KDQPGFNR	8	89	8	481.2478	2	19.85	2.28E5	960.4777	3.5		90 85 82 96 97 90 88 90	KDQPGFNR	HCD
1	5593	HFX_Peptide_LFQ_DBPSN024_PAS840.raw	EDLLNK	6	89	6	366.2007	2	15.80	6.92E5	730.3861	1.0		74 78 98 97 94 98	EDLLNK	HCD
1	25633	HFX_Peptide_LFQ_DBPSN024_PAS840.raw	EDLLNKL	7	89	7	422.7412	2	34.22	4.73E7	843.4702	-2.6		71 76 99 98 93 94 96	EDLLNKL	HCD
1	41794	HFX_Peptide_LFQ_DBPSN024_PAS840.raw	PPFFPAPH	8	89	8	455.2336	2	64.05	5.64E6	908.4544	-2.0		82 75 88 97 98 88 90 99	PPFFPAPH	HCD
1	11306	HFX_Peptide_LFQ_DBPSN024_PAS840.raw	PHALLR	6	89	6	353.7211	2	21.55	5.44E5	705.4286	-1.2		96 93 96 78 79 96	PHALLR	HCD
1	20310	HFX_Peptide_LFQ_DBPSN024_PAS840.raw	QPAVRGPLLT	10	89	10	526.3164	2	28.95	2.1E6	1050.6187	-0.4		94 99 100 100 99 67 54 85 100 100	QPAVRGPLLT	HCD
1	23168	HFX_Peptide_LFQ_DBPSN024_PAS840.raw	FGLLPK	6	89	6	337.7147	2	31.53	7.06E6	673.4163	-2.2		94 63 85 99 98 99	FGLLPK	HCD
1	11865	HFX_Peptide_LFQ_DBPSN024_PAS840.raw	PEGAPVK	7	89	7	349.1974	2	22.02	4.27E6	696.3806	-0.5		99 99 78 70 82 100 100	PEGAPVK	HCD
1	4032	HFX_Peptide_LFQ_DBPSN024_PAS840.raw	KGDEPFVK	8	89	8	460.2480	2	13.52	8.38E4	918.4810	0.4		99 95 97 74 55 98 100 100	KGDEPFVK	HCD
1	14023	HFX_Peptide_LFQ_DBPSN024_PAS840.raw	TAAPLAHLP	9	89	9	445.7577	2	23.75	1.93E6	889.5021	-1.5		69 76 98 94 93 95 88 96 98	TAAPLAHLP	HCD
1	9097	HFX_Peptide_LFQ_DBPSN024_PAS840.raw	NGPSGPSGGFEQGRVDAGP	19	89	19	893.4108	2	19.62	6.92E4	1784.8076	-0.3		96 98 99 100 100 100 100 100 100 100 82 55 86 90 56 65 90 90 96	NGPSGPSGGFEQGRVDAGP	HCD
1	21944	HFX_Peptide_LFQ_DBPSN024_PAS840.raw	LFEPPHVG	8	89	8	448.2364	2	30.36	4.2E7	894.4599	-1.8		100 100 100 100 99 60 72 88	LFEPPHVG	HCD
1	5553	HFX_Peptide_LFQ_DBPSN024_PAS840.raw	SDYPSGGPSGGRDAAAGP	18	89	18	809.8586	2	15.74	5.26E5	1617.7019	0.5		96 100 100 100 100 100 100 99 99 99 97 56 57 54 66 95 98 99	SDYPSGGPSGGRDAAAGP	HCD
1	32744	HFX_Peptide_LFQ_DBPSN024_PAS840.raw	EPAFP	5	89	5	560.2720	1	45.60		559.2642	1.0		93 82 91 92 89	EPAFP	HCD
1	37280	HFX_Peptide_LFQ_DBPSN024_PAS840.raw	VGAFVP	6	89	6	589.3318	1	54.46	5.68E5	588.3271	-4.3		80 70 93 97 99 98	VGAFVP	HCD
1	4331	HFX_Peptide_LFQ_DBPSN024_PAS840.raw	KYPYARP	7	89	7	447.7441	2	13.97	5.13E5	893.4759	-2.4		100 99 93 84 82 80 89	KYPYARP	HCD
1	35012	HFX_Peptide_LFQ_DBPSN024_PAS840.raw	VVPPLPY	7	89	7	392.7348	2	50.07	1.15E7	783.4531	2.5		85 91 97 94 96 76 89	VVPPLPY	HCD
1	17303	HFX_Peptide_LFQ_DBPSN024_PAS840.raw	VSDPSRCLP	9	89	9	487.2415	2	26.43	6.93E6	972.4698	-1.4		98 99 100 99 98 85 69 74 82	VSDPSRCLP	HCD
1	23093	HFX_Peptide_LFQ_DBPSN024_PAS840.raw	MVGGGAGGFGCAALP	15	89	15	632.7946	2	31.45	1.29E6	1263.5740	0.5		49 69 96 98 100 100 100 100 100 99 98 89 91 76 80	MVGGGAGGFGCAALP	HCD
1	2948	HFX_Peptide_LFQ_DBPSN024_PAS840.raw	VYAPH	5	89	5	293.6524	2	11.73	3.03E6	585.2911	-1.4		89 90 92 93 83	VYAPH	HCD
1	15564	HFX_Peptide_LFQ_DBPSN024_PAS840.raw	FGFNSHGAP	9	89	9	467.2136	2	25.01	5.82E5	932.4140	-1.5		96 97 98 91 78 78 88 88 92	FGFNSHGAP	HCD
1	10553	HFX_Peptide_LFQ_DBPSN024_PAS840.raw	QGYGYGARYP	10	89	10	566.2637	2	20.92	2.53E6	1130.5144	-1.3		89 84 92 98 97 85 84 83 89 94	QGYGYGARYP	HCD
1	23280	HFX_Peptide_LFQ_DBPSN024_PAS840.raw	KPPVDELK	8	89	8	463.2649	2	31.63	1.75E6	924.5280	-13.8		70 65 96 96 97 98 97 98	KPPVDELK	HCD
1	10065	HFX_Peptide_LFQ_DBPSN024_PAS840.raw	YPYPGAPH	8	89	8	451.2130	2	20.49	3.16E6	900.4130	-1.7		93 95 98 88 76 86 88 90	YPYPGAPH	HCD
1	10924	HFX_Peptide_LFQ_DBPSN024_PAS840.raw	LLYDHLEK	8	89	8	515.7824	2	21.23	4.14E6	1029.5494	0.8		100 100 98 98 87 70 68 95	LLYDHLEK	HCD
1	18015	HFX_Peptide_LFQ_DBPSN024_PAS840.raw	AAPVLLRP	8	89	8	418.7712	2	27.01	4.02E5	835.5280	0.0		62 79 95 98 99 98 92 93	AAPVLLRP	HCD
1	41695	HFX_Peptide_LFQ_DBPSN024_PAS840.raw	TAGPNLLGPSFNPH	14	89	14	711.3683	2	63.86		1420.7100	8.5		59 65 72 95 96 99 100 100 97 91 93 95 95 95	TAGPNLLGPSFNPH	HCD
1	24314	HFX_Peptide_LFQ_DBPSN024_PAS840.raw	FNAFQTFKNEP	11	89	11	671.8231	2	32.71	4.06E6	1341.6353	-2.7		61 75 100 100 99 99 98 96 90 84 83	FNAFQTFKNEP	HCD
1	6230	HFX_Peptide_LFQ_DBPSN024_PAS840.raw	PRPPPPPPPGAP	12	89	12	588.8283	2	16.57	4.12E6	1175.6450	-2.5		84 66 75 76 95 99 100 100 100 93 90 95	PRPPPPPPPGAP	HCD
1	21765	HFX_Peptide_LFQ_DBPSN024_PAS840.raw	FWQSRVY	7	89	7	493.2470	2	30.20	3.3E6	984.4818	-2.3		95 94 92 83 80 88 93	FWQSRVY	HCD
1	2175	HFX_Peptide_LFQ_DBPSN024_PAS840.raw	FGERPGK	7	89	7	395.7131	2	10.06		789.4133	-2.0		100 99 99 97 67 67 97	FGERPGK	HCD
1	7379	HFX_Peptide_LFQ_DBPSN024_PAS840.raw	PYGPAGEDRQTP	12	89	12	644.3013	2	17.85	9.46E5	1286.5891	-0.8		84 91 100 99 99 98 99 99 82 43 82 94	PYGPAGEDRQTP	HCD
1	7163	HFX_Peptide_LFQ_DBPSN024_PAS840.raw	LVLR	4	89	4	250.6809	2	17.61	1.77E5	499.3482	-2.0		88 86 95 89	LVLR	HCD
1	22859	HFX_Peptide_LFQ_DBPSN024_PAS840.raw	LVVLAPRP	8	89	8	432.7862	2	31.22	2.61E6	863.5593	-1.7		74 83 99 98 97 91 81 91	LVVLAPRP	HCD
1	8724	HFX_Peptide_LFQ_DBPSN024_PAS840.raw	PGFRPSP	7	89	7	379.2022	2	19.26	7.36E5	756.3918	-2.5		99 99 100 82 62 90 94	PGFRPSP	HCD
1	16535	HFX_Peptide_LFQ_DBPSN024_PAS840.raw	FGLGTSVH	8	89	8	409.2133	2	25.80	1.81E7	816.4130	-1.1		85 85 99 96 96 94 79 79	FGLGTSVH	HCD
1	7439	HFX_Peptide_LFQ_DBPSN024_PAS840.raw	KDPWDEPSKGGP	12	89	12	656.8116	2	17.92	8.6E5	1311.6094	-0.6		93 96 100 100 100 99 59 52 90 93 93 97	KDPWDEPSKGGP	HCD
1	28182	HFX_Peptide_LFQ_DBPSN024_PAS840.raw	GGVGF	5	89	5	436.2184	1	37.68	4.26E6	435.2118	-1.5		90 86 90 89 92	GGVGF	HCD
1	7570	HFX_Peptide_LFQ_DBPSN024_PAS840.raw	VLPDHELNPR	10	89	10	595.3185	2	18.06	4E5	1188.6250	-2.2		100 100 99 99 94 93 78 73 70 86	VLPDHELNPR	HCD
1	24051	HFX_Peptide_LFQ_DBPSN024_PAS840.raw	PLYLPSPHP	9	89	9	510.7785	2	32.42	8.48E6	1019.5440	-1.6		94 95 98 99 98 77 60 87 95	PLYLPSPHP	HCD
1	11299	HFX_Peptide_LFQ_DBPSN024_PAS840.raw	FLTGSVH	7	89	7	380.7023	2	21.55	4.83E5	759.3915	-2.0		98 98 85 70 92 92 89	FLTGSVH	HCD
1	4204	HFX_Peptide_LFQ_DBPSN024_PAS840.raw	DSYVGDEAQSK	11	89	11	599.7623	2	13.78	7.38E4	1197.5149	-4.0		84 88 99 99 96 95 92 76 74 82 95	DSYVGDEAQSK	HCD
1	17325	HFX_Peptide_LFQ_DBPSN024_PAS840.raw	LAEYLAAHDEGAP	13	89	13	678.8226	2	26.45	3.95E5	1355.6357	-3.7		89 90 100 100 100 99 99 98 78 62 79 79 87	LAEYLAAHDEGAP	HCD
1	36663	HFX_Peptide_LFQ_DBPSN024_PAS840.raw	TDGAPLDLVRVGGP	14	89	14	683.8685	2	53.19	5.99E6	1365.7251	-1.9		98 99 100 100 100 100 100 100 100 89 60 37 77 90	TDGAPLDLVRVGGP	HCD
1	8873	HFX_Peptide_LFQ_DBPSN024_PAS840.raw	LYFDSHNSAPK	11	89	11	639.8068	2	19.41	1.68E5	1277.6040	-3.9		96 97 99 99 94 75 77 82 77 89 96	LYFDSHNSAPK	HCD
1	8095	HFX_Peptide_LFQ_DBPSN024_PAS840.raw	KVPPVVEPNPK	11	89	11	602.3585	2	18.62	4.63E5	1202.7021	0.3		90 91 99 97 94 94 96 80 73 72 93	KVPPVVEPNPK	HCD
1	6956	HFX_Peptide_LFQ_DBPSN024_PAS840.raw	PGPPPGRPPPP	11	89	11	533.2939	2	17.39	8.69E5	1064.5767	-3.2		74 88 98 99 96 62 73 97 98 97 98	PGPPPGRPPPP	HCD
1	8977	HFX_Peptide_LFQ_DBPSN024_PAS840.raw	VEPLHDRVGAP	11	89	11	595.3182	2	19.51	1.46E6	1188.6250	-2.6		95 98 100 99 98 99 73 59 85 85 90	VEPLHDRVGAP	HCD
1	7303	HFX_Peptide_LFQ_DBPSN024_PAS840.raw	PPPRKPP	7	89	7	394.7419	2	17.77	2.98E6	787.4704	-1.4		100 100 98 91 67 71 97	PPPRKPP	HCD
1	17605	HFX_Peptide_LFQ_DBPSN024_PAS840.raw	PFYRHPAP	8	89	8	492.7550	2	26.67	4.07E6	983.4977	-2.3		93 97 98 88 69 79 92 96	PFYRHPAP	HCD
1	28530	HFX_Peptide_LFQ_DBPSN024_PAS840.raw	LFRFP	5	89	5	340.1994	2	38.17	6.35E6	678.3853	-1.5		95 91 89 87 82	LFRFP	HCD
1	2220	HFX_Peptide_LFQ_DBPSN024_PAS840.raw	PYRGP	5	89	5	295.1579	2	10.17	3.19E6	588.3019	-1.3		93 92 91 85 84	PYRGP	HCD
1	25864	HFX_Peptide_LFQ_DBPSN024_PAS840.raw	PLVTEPLKP	9	89	9	497.3022	2	34.56	3.66E6	992.5906	-0.8		90 95 99 99 90 67 89 84 90	PLVTEPLKP	HCD
1	4644	HFX_Peptide_LFQ_DBPSN024_PAS840.raw	PVPH	4	89	4	225.1283	2	14.47	3.51E5	448.2434	-2.9		82 89 95 89	PVPH	HCD
1	13687	HFX_Peptide_LFQ_DBPSN024_PAS840.raw	EGLKLKLP	8	89	8	449.2912	2	23.48	6.07E5	896.5695	-1.8		74 61 95 99 99 96 96 93	EGLKLKLP	HCD
1	7529	HFX_Peptide_LFQ_DBPSN024_PAS840.raw	VLPDGEHRATSP	12	89	12	639.8248	2	18.01	3.88E6	1277.6365	-1.1		100 100 100 100 98 99 94 69 59 60 93 97	VLPDGEHRATSP	HCD
1	28498	HFX_Peptide_LFQ_DBPSN024_PAS840.raw	LDEDYPSHSPAP	12	89	12	664.2936	2	38.13	7.63E5	1326.5728	-0.1		59 79 100 100 100 99 96 79 86 87 89 95	LDEDYPSHSPAP	HCD
1	21626	HFX_Peptide_LFQ_DBPSN024_PAS840.raw	LFEGPVHP	8	89	8	448.2372	2	30.08	4.2E7	894.4599	0.0		94 95 98 93 93 66 81 91	LFEGPVHP	HCD
1	5236	HFX_Peptide_LFQ_DBPSN024_PAS840.raw	FDEPSKPWVAGP	12	89	12	665.3229	2	15.32	1.26E5	1328.6401	-6.7		100 100 100 99 98 97 93 57 49 89 90 96	FDEPSKPWVAGP	HCD
1	12850	HFX_Peptide_LFQ_DBPSN024_PAS840.raw	EDLLNKLK	8	89	8	486.7896	2	22.81	1.51E6	971.5651	-0.5		85 88 100 98 83 73 87 97	EDLLNKLK	HCD
1	14450	HFX_Peptide_LFQ_DBPSN024_PAS840.raw	LDFPR	5	89	5	324.1783	2	24.10	1.26E6	646.3438	-2.6		90 93 91 83 86	LDFPR	HCD
1	11042	HFX_Peptide_LFQ_DBPSN024_PAS840.raw	APAPTERPLP	10	89	10	524.7924	2	21.33	5.73E6	1047.5713	-1.0		39 79 97 100 99 98 94 92 95 96	APAPTERPLP	HCD
1	35667	HFX_Peptide_LFQ_DBPSN024_PAS840.raw	CTVF	4	89	4	469.2173	1	51.32	2.13E6	468.2043	12.4		89 78 94 95	CTVF	HCD
1	18400	HFX_Peptide_LFQ_DBPSN024_PAS840.raw	LLLDPAAVP	9	89	9	454.7805	2	27.32	1.08E6	907.5378	9.4		50 96 99 93 96 95 91 90 90	LLLDPAAVP	HCD
1	2881	HFX_Peptide_LFQ_DBPSN024_PAS840.raw	PYAPR	5	89	5	302.1654	2	11.60	1.29E6	602.3176	-2.2		97 96 93 82 77	PYAPR	HCD
1	12371	HFX_Peptide_LFQ_DBPSN024_PAS840.raw	TVYDTTRASVP	11	89	11	605.3096	2	22.43		1208.6038	0.7		79 85 100 100 99 95 82 54 92 97 96	TVYDTTRASVP	HCD
1	11534	HFX_Peptide_LFQ_DBPSN024_PAS840.raw	FGGGGGGFGGGGRSP	15	89	15	612.2803	2	21.74	9.89E6	1222.5479	-1.5		85 75 89 100 100 100 100 100 100 100 96 57 48 91 95	FGGGGGGFGGGGRSP	HCD
1	5645	HFX_Peptide_LFQ_DBPSN024_PAS840.raw	LAPTPH	6	89	6	318.1784	2	15.86	5.59E5	634.3438	-2.5		82 82 98 96 90 85	LAPTPH	HCD
1	9076	HFX_Peptide_LFQ_DBPSN024_PAS840.raw	FPQPQPQPHGAP	12	89	12	650.8231	2	19.60	1.07E5	1299.6360	-3.3		96 88 92 90 92 90 87 81 72 90 92 96	FPQPQPQPHGAP	HCD
1	19766	HFX_Peptide_LFQ_DBPSN024_PAS840.raw	LDLLEFRAP	9	88	9	537.3005	2	28.48	1.65E6	1072.5916	-4.7		94 96 97 95 90 61 83 89 93	LDLLEFRAP	HCD
1	4569	HFX_Peptide_LFQ_DBPSN024_PAS840.raw	SNLLR	5	88	5	301.6845	2	14.35	2.02E5	601.3547	-0.4		88 81 94 93 87	SNLLR	HCD
1	29312	HFX_Peptide_LFQ_DBPSN024_PAS840.raw	DPFDPPHLYPH	11	88	11	667.8107	2	39.40	1.89E5	1333.6091	-1.7		98 94 97 99 87 55 70 89 95 96 96	DPFDPPHLYPH	HCD
1	15269	HFX_Peptide_LFQ_DBPSN024_PAS840.raw	TSPTLRLP	8	88	8	442.7627	2	24.77	3.23E7	883.5127	-2.1		78 80 98 96 85 80 95 97	TSPTLRLP	HCD
1	29741	HFX_Peptide_LFQ_DBPSN024_PAS840.raw	VEAGLP	6	88	6	585.3219	1	40.09		584.3170	-4.0		76 84 90 90 95 96	VEAGLP	HCD
1	5853	HFX_Peptide_LFQ_DBPSN024_PAS840.raw	GPSNRPNYPSGPSGGGPQ	18	88	18	863.3989	2	16.12	5.42E5	1724.7866	-2.0		63 72 88 89 95 49 50 96 100 100 100 99 99 100 100 100 100 99	GPSNRPNYPSGPSGGGPQ	HCD
1	16689	HFX_Peptide_LFQ_DBPSN024_PAS840.raw	PDPFYHPGGAP	11	88	11	577.7653	2	25.93	6.61E5	1153.5193	-2.8		78 88 96 95 95 94 92 86 76 84 91	PDPFYHPGGAP	HCD
1	8806	HFX_Peptide_LFQ_DBPSN024_PAS840.raw	PPEDGLLRPH	10	88	10	565.8007	2	19.34	6.24E5	1129.5879	-1.0		99 98 99 78 59 94 97 89 86 89	PPEDGLLRPH	HCD
1	17244	HFX_Peptide_LFQ_DBPSN024_PAS840.raw	FFLR	4	88	4	291.6733	2	26.38	3.6E5	581.3325	-0.9		86 81 94 93	FFLR	HCD
1	25180	HFX_Peptide_LFQ_DBPSN024_PAS840.raw	PPFYPPAK	8	88	8	458.7492	2	33.68	3.59E6	915.4854	-1.8		82 70 83 95 99 90 91 99	PPFYPPAK	HCD
1	12932	HFX_Peptide_LFQ_DBPSN024_PAS840.raw	ANNVGNDLQKLP	12	88	12	641.8406	2	22.88	1.22E6	1281.6677	-0.8		44 44 97 100 99 97 99 98 97 99 97 95	ANNVGNDLQKLP	HCD
1	7161	HFX_Peptide_LFQ_DBPSN024_PAS840.raw	AAASSPDELDGAPAAP	16	88	16	720.3287	2	17.61	1.14E6	1438.6575	-10.1		97 93 98 100 100 99 89 91 41 49 73 93 99 100 100 100	AAASSPDELDGAPAAP	HCD
1	5368	HFX_Peptide_LFQ_DBPSN024_PAS840.raw	PVGPRPTP	8	88	8	410.7362	2	15.49	7.85E5	819.4603	-2.9		99 100 100 97 91 72 68 82	PVGPRPTP	HCD
1	33186	HFX_Peptide_LFQ_DBPSN024_PAS840.raw	VPPFFPHAP	9	88	9	504.7677	2	46.43	7.24E7	1007.5228	-2.0		100 100 99 99 99 94 54 70 84	VPPFFPHAP	HCD
1	38031	HFX_Peptide_LFQ_DBPSN024_PAS840.raw	PEPYEPYDPPFYHPAP	16	88	16	958.4284	2	55.96	6.15E4	1914.8464	-2.2		90 85 86 91 99 99 98 93 79 59 56 92 97 99 98 99	PEPYEPYDPPFYHPAP	HCD
1	18302	HFX_Peptide_LFQ_DBPSN024_PAS840.raw	LAPEEVLQH	9	88	9	518.2760	2	27.25	1.26E7	1034.5396	-2.0		87 87 98 99 96 85 85 76 86	LAPEEVLQH	HCD
1	6955	HFX_Peptide_LFQ_DBPSN024_PAS840.raw	GPSGGPSTGRPNYEAGSP	18	88	18	844.3856	2	17.38	7.1E5	1686.7598	-1.8		97 99 100 100 100 100 100 100 98 95 40 33 49 92 94 100 99 99	GPSGGPSTGRPNYEAGSP	HCD
1	15508	HFX_Peptide_LFQ_DBPSN024_PAS840.raw	EFPAPYRAP	9	88	9	524.2594	2	24.96		1046.5186	-13.7		67 57 96 99 96 96 96 95 96	EFPAPYRAP	HCD
1	33347	HFX_Peptide_LFQ_DBPSN024_PAS840.raw	PPFFAPPK	8	88	8	450.7519	2	46.77	9.25E6	899.4905	-1.5		92 84 93 98 97 66 79 99	PPFFAPPK	HCD
1	14158	HFX_Peptide_LFQ_DBPSN024_PAS840.raw	GVDVDFH	7	88	7	394.6816	2	23.87	1.68E7	787.3500	-1.7		75 89 100 99 96 83 78	GVDVDFH	HCD
1	7333	HFX_Peptide_LFQ_DBPSN024_PAS840.raw	KLEDEQSLVAK	11	88	11	630.3432	2	17.80		1258.6768	-3.9		99 99 100 98 62 37 84 98 100 100 100	KLEDEQSLVAK	HCD
1	27143	HFX_Peptide_LFQ_DBPSN024_PAS840.raw	PPFFPPAHR	9	88	9	533.2838	2	36.25	1.95E7	1064.5554	-2.2		100 99 100 100 100 96 62 45 97	PPFFPPAHR	HCD
1	45461	HFX_Peptide_LFQ_DBPSN024_PAS840.raw	VPEFP	5	88	5	588.3013	1	71.32	3.89E5	587.2955	-2.4		79 78 96 96 93	VPEFP	HCD
1	8988	HFX_Peptide_LFQ_DBPSN024_PAS840.raw	VYNPNLDYGPGP	12	88	12	653.3067	2	19.52	7.06E5	1304.6038	-3.8		96 93 99 98 97 97 98 62 49 85 92 97	VYNPNLDYGPGP	HCD
1	33050	HFX_Peptide_LFQ_DBPSN024_PAS840.raw	DLPPF	5	88	5	588.3022	1	46.14	1.27E6	587.2955	-0.9		86 82 94 90 90	DLPPF	HCD
1	7657	HFX_Peptide_LFQ_DBPSN024_PAS840.raw	PYGPAGEDRTGAP	13	88	13	644.3024	2	18.16	1.88E6	1286.5891	0.8		81 90 100 100 99 98 99 99 80 55 78 86 87	PYGPAGEDRTGAP	HCD
1	21684	HFX_Peptide_LFQ_DBPSN024_PAS840.raw	YPYALPR	7	88	7	440.2391	2	30.14	5.18E6	878.4650	-1.5		98 98 97 92 81 67 86	YPYALPR	HCD
1	15639	HFX_Peptide_LFQ_DBPSN024_PAS840.raw	FYVGVPK	7	88	7	405.2313	2	25.07	9.18E5	808.4483	-0.4		97 95 74 63 95 96 98	FYVGVPK	HCD
1	12561	HFX_Peptide_LFQ_DBPSN024_PAS840.raw	PPHEPPGAP	9	88	9	449.7236	2	22.58	4.56E6	897.4344	-1.9		97 90 50 79 93 99 98 95 96	PPHEPPGAP	HCD
1	38794	HFX_Peptide_LFQ_DBPSN024_PAS840.raw	PSPPFYHAPP	10	88	10	555.2745	2	57.53	2.61E6	1108.5342	0.3		38 87 99 99 98 98 95 91 88 92	PSPPFYHAPP	HCD
1	13085	HFX_Peptide_LFQ_DBPSN024_PAS840.raw	PDVVRVP	7	88	7	391.2324	2	23.00	4.33E5	780.4493	1.1		79 75 90 94 94 95 93	PDVVRVP	HCD
1	4236	HFX_Peptide_LFQ_DBPSN024_PAS840.raw	TSPDFK	6	88	6	347.6728	2	13.83	9.28E5	693.3333	-3.2		96 93 78 83 82 98	TSPDFK	HCD
1	12111	HFX_Peptide_LFQ_DBPSN024_PAS840.raw	LKLLAPEPR	9	88	9	518.8288	2	22.22	7.65E5	1035.6440	-1.0		79 99 100 100 100 95 73 66 85	LKLLAPEPR	HCD
1	3520	HFX_Peptide_LFQ_DBPSN024_PAS840.raw	TSPDFK	6	88	6	347.6729	2	12.70	1E6	693.3333	-3.0		85 76 88 90 92 99	TSPDFK	HCD
1	26385	HFX_Peptide_LFQ_DBPSN024_PAS840.raw	AAPLVVTHAGPP	12	88	12	565.3155	2	35.26	5.5E6	1128.6292	-11.3		96 97 99 99 99 96 92 57 70 65 93 98	AAPLVVTHAGPP	HCD
1	16339	HFX_Peptide_LFQ_DBPSN024_PAS840.raw	AFDSHPAP	8	88	8	421.1949	2	25.64	2.79E6	840.3766	-1.7		66 73 99 98 89 90 95 96	AFDSHPAP	HCD
1	17847	HFX_Peptide_LFQ_DBPSN024_PAS840.raw	LTLKPL	6	88	6	342.7362	2	26.87	1.19E6	683.4581	-0.3		96 77 89 93 82 92	LTLKPL	HCD
1	37231	HFX_Peptide_LFQ_DBPSN024_PAS840.raw	LPPHVPLPPVP	11	88	11	581.8516	2	54.35	5.32E6	1161.6909	-2.0		99 99 95 48 65 78 95 100 98 98 98	LPPHVPLPPVP	HCD
1	38692	HFX_Peptide_LFQ_DBPSN024_PAS840.raw	PPFYPAPH	8	88	8	463.2298	2	57.30	2.08E5	924.4493	-4.6		88 68 86 96 97 86 87 99	PPFYPAPH	HCD
1	12931	HFX_Peptide_LFQ_DBPSN024_PAS840.raw	TVPPTPETRP	10	88	10	547.7947	2	22.88	3.45E8	1093.5767	-1.7		67 82 100 99 98 93 93 81 81 90	TVPPTPETRP	HCD
1	8519	HFX_Peptide_LFQ_DBPSN024_PAS840.raw	HCVPVDTKPR	10	88	10	576.3056	2	19.06	1.28E6	1150.5918	4.2		44 74 99 100 99 98 94 93 89 95	HCVPVDTKPR	HCD
1	6947	HFX_Peptide_LFQ_DBPSN024_PAS840.raw	TCYNPPPPPGHP	12	88	12	638.7912	2	17.37	4.29E6	1275.5706	-2.1		54 56 71 99 100 100 100 100 97 95 91 98	TCYNPPPPPGHP	HCD
1	28938	HFX_Peptide_LFQ_DBPSN024_PAS840.raw	AAPDFDAVHV	10	88	10	521.2531	2	38.76	1.67E6	1040.4927	-1.0		99 97 97 88 82 93 73 74 85 95	AAPDFDAVHV	HCD
1	24618	HFX_Peptide_LFQ_DBPSN024_PAS840.raw	PDFDAVHGL	9	88	9	485.7343	2	33.03	1.72E2	969.4556	-1.5		99 100 100 96 93 97 68 49 93	PDFDAVHGL	HCD
1	15066	HFX_Peptide_LFQ_DBPSN024_PAS840.raw	WADDLH	6	88	6	378.6682	2	24.60	1.37E6	755.3239	-2.6		82 81 99 96 90 82	WADDLH	HCD
1	25830	HFX_Peptide_LFQ_DBPSN024_PAS840.raw	PPFYPPAK	8	88	8	458.7485	2	34.51	1.39E6	915.4854	-3.2		88 76 92 98 91 75 87 99	PPFYPPAK	HCD
1	37631	HFX_Peptide_LFQ_DBPSN024_PAS840.raw	LDFLATGAEPHLP	13	88	13	690.8598	2	55.16	1.19E5	1379.7085	-2.5		97 98 99 100 100 98 86 85 72 49 78 92 95	LDFLATGAEPHLP	HCD
1	9685	HFX_Peptide_LFQ_DBPSN024_PAS840.raw	LPPTEPTRP	9	88	9	504.2787	2	20.16	1.11E8	1006.5447	-1.8		100 100 100 99 81 56 84 84 90	LPPTEPTRP	HCD
1	4484	HFX_Peptide_LFQ_DBPSN024_PAS840.raw	NFLVASH	7	88	7	394.2075	2	14.22	2.92E5	786.4024	-2.6		62 83 94 94 94 96 94	NFLVASH	HCD
1	28649	HFX_Peptide_LFQ_DBPSN024_PAS840.raw	VTVYP	5	88	5	578.3220	1	38.34	2.66E7	577.3112	6.1		84 83 89 92 93	VTVYP	HCD
1	34044	HFX_Peptide_LFQ_DBPSN024_PAS840.raw	SLLDTNSLENQLDCATPR	18	88	18	995.4818	2	48.09	1.68E5	1988.9473	0.9		72 84 100 100 100 100 100 100 100 99 99 100 99 41 31 73 95 98	SLLDTNSLENQLDCATPR	HCD
1	32654	HFX_Peptide_LFQ_DBPSN024_PAS840.raw	LDFLATWGAYVP	12	88	12	676.8450	2	45.40	3.09E6	1351.6812	-4.3		97 97 99 100 99 98 85 85 77 39 86 95	LDFLATWGAYVP	HCD
1	7581	HFX_Peptide_LFQ_DBPSN024_PAS840.raw	QVPGYAGHYGAH	12	88	12	628.7923	2	18.07	2.18E6	1255.5735	-2.7		51 79 100 100 100 99 96 90 95 92 76 81	QVPGYAGHYGAH	HCD
1	40841	HFX_Peptide_LFQ_DBPSN024_PAS840.raw	EVTTDLPRLAGVP	13	88	13	684.3798	2	62.02	2.91E5	1366.7456	-0.4		62 62 99 100 100 100 99 87 73 90 88 91 96	EVTTDLPRLAGVP	HCD
1	8046	HFX_Peptide_LFQ_DBPSN024_PAS840.raw	YGAPSSGGSGQFR	13	88	13	635.7932	2	18.57		1269.5737	-1.6		97 96 100 100 100 99 92 86 55 45 87 92 96	YGAPSSGGSGQFR	HCD
1	22342	HFX_Peptide_LFQ_DBPSN024_PAS840.raw	PFFHAPP	7	88	7	406.7071	2	30.73	1.2E7	811.4017	-2.6		82 81 99 93 89 85 88	PFFHAPP	HCD
1	10019	HFX_Peptide_LFQ_DBPSN024_PAS840.raw	NPSGGRPNFPSGSP	14	88	14	685.8266	2	20.45	1.75E5	1369.6375	0.9		92 96 99 99 97 91 38 37 88 99 100 100 100 100	NPSGGRPNFPSGSP	HCD
1	7308	HFX_Peptide_LFQ_DBPSN024_PAS840.raw	AVDTDYDPHGAP	12	88	12	629.2724	2	17.77	2.97E5	1256.5310	-0.6		62 70 99 99 100 97 92 90 80 86 89 92	AVDTDYDPHGAP	HCD
1	13943	HFX_Peptide_LFQ_DBPSN024_PAS840.raw	LDFTAYLGPAP	11	88	11	582.7983	2	23.68	1.14E5	1163.5862	-3.5		88 90 97 95 95 96 71 57 88 96 97	LDFTAYLGPAP	HCD
1	31446	HFX_Peptide_LFQ_DBPSN024_PAS840.raw	YEPPFYHAPP	10	88	10	609.2888	2	43.07	7.8E5	1216.5552	6.5		85 91 98 92 90 97 89 84 69 85	YEPPFYHAPP	HCD
1	11161	HFX_Peptide_LFQ_DBPSN024_PAS840.raw	LELGPSLP	8	88	8	413.2385	2	21.43	6.12E6	824.4644	-2.4		44 85 93 95 98 96 97 97	LELGPSLP	HCD
1	16238	HFX_Peptide_LFQ_DBPSN024_PAS840.raw	HRGYALPH	8	88	8	475.7498	2	25.55	1.89E6	949.4882	-3.4		60 69 90 90 98 99 99 98	HRGYALPH	HCD
1	7914	HFX_Peptide_LFQ_DBPSN024_PAS840.raw	GPSGGPSTGRMVSGSP	16	88	16	715.8328	2	18.43	5.22E5	1429.6619	-7.6		96 98 100 100 100 99 97 94 95 95 44 46 54 95 99 99	GPSGGPSTGRMVSGSP	HCD
1	12154	HFX_Peptide_LFQ_DBPSN024_PAS840.raw	WPPPEHPGAP	10	88	10	542.7634	2	22.26	4.6E6	1083.5137	-1.4		100 100 100 97 66 41 94 93 94 96	WPPPEHPGAP	HCD
1	13134	HFX_Peptide_LFQ_DBPSN024_PAS840.raw	YPYAVTRP	8	88	8	483.7554	2	23.04	1.33E6	965.4970	-0.8		99 98 97 92 81 75 79 83	YPYAVTRP	HCD
1	17233	HFX_Peptide_LFQ_DBPSN024_PAS840.raw	SLVPFFGPGAP	11	88	11	544.7898	2	26.38	1.41E7	1087.5701	-4.6		71 89 98 98 96 70 63 94 94 97 98	SLVPFFGPGAP	HCD
1	6930	HFX_Peptide_LFQ_DBPSN024_PAS840.raw	YGDDYGSARAGYGGS	15	88	15	748.3073	2	17.35	4.66E5	1494.6011	-0.8		100 100 100 100 100 99 96 54 55 67 71 96 93 94 99	YGDDYGSARAGYGGS	HCD
1	17768	HFX_Peptide_LFQ_DBPSN024_PAS840.raw	GPLGVKGVH	9	88	9	432.2578	2	26.81	2.04E7	862.5024	-1.7		98 99 100 100 99 83 72 67 74	GPLGVKGVH	HCD
1	13342	HFX_Peptide_LFQ_DBPSN024_PAS840.raw	YGDLAVR	7	88	7	397.2133	2	23.20	1.76E7	792.4130	-1.2		99 99 100 99 62 60 97	YGDLAVR	HCD
1	28723	HFX_Peptide_LFQ_DBPSN024_PAS840.raw	PPEPYVSH	8	88	8	463.2180	2	38.44	1.97E7	924.4341	-13.7		98 99 89 88 94 65 74 98	PPEPYVSH	HCD
1	20715	HFX_Peptide_LFQ_DBPSN024_PAS840.raw	EDVPHLP	7	88	7	403.7050	2	29.29	2.1E6	805.3970	-1.8		85 83 97 94 79 90 86	EDVPHLP	HCD
1	9029	HFX_Peptide_LFQ_DBPSN024_PAS840.raw	YGAPGAGQFVMGP	13	88	13	626.2968	2	19.56	1.16E6	1250.5754	2.9		98 98 100 100 99 98 89 90 90 57 48 85 94	YGAPGAGQFVMGP	HCD
1	26904	HFX_Peptide_LFQ_DBPSN024_PAS840.raw	ASEDPNAPGNYLFGK	15	88	15	790.3738	2	35.93	6.91E5	1578.7314	1.1		49 50 88 100 99 98 99 98 93 69 82 96 99 99 100	ASEDPNAPGNYLFGK	HCD
1	5161	HFX_Peptide_LFQ_DBPSN024_PAS840.raw	AYNPNLR	7	88	7	424.2240	2	15.22	1.53E6	846.4348	-1.5		94 93 95 79 79 85 91	AYNPNLR	HCD
1	18739	HFX_Peptide_LFQ_DBPSN024_PAS840.raw	PSGGFGGGQRGGPSGGFGPS	20	88	20	860.3947	2	27.61	2.97E6	1718.7761	-0.8		43 52 85 94 98 98 96 76 54 66 100 100 99 99 100 100 100 100 100 100	PSGGFGGGQRGGPSGGFGPS	HCD
1	2900	HFX_Peptide_LFQ_DBPSN024_PAS840.raw	NGGFGGQNR	9	88	9	453.7121	2	11.64	1.01E5	905.4103	-0.8		68 89 97 99 96 86 80 80 94	NGGFGGQNR	HCD
1	7936	HFX_Peptide_LFQ_DBPSN024_PAS840.raw	NFPSGGPVGDRGQ	13	88	13	644.3052	2	18.45	1.88E6	1286.6003	-3.4		95 99 100 100 100 100 97 90 90 70 71 40 91	NFPSGGPVGDRGQ	HCD
1	39474	HFX_Peptide_LFQ_DBPSN024_PAS840.raw	YLELL	5	88	5	650.3750	1	58.95	1.4E6	649.3687	-1.4		66 75 99 100 100	YLELL	HCD
1	5248	HFX_Peptide_LFQ_DBPSN024_PAS840.raw	LEGAP	5	88	5	486.2553	1	15.34		485.2485	-1.0		92 92 85 86 85	LEGAP	HCD
1	26405	HFX_Peptide_LFQ_DBPSN024_PAS840.raw	LTAMY	5	88	5	598.2982	1	35.29	1.75E6	597.2833	12.9		93 78 98 75 95	LTAMY	HCD
1	8706	HFX_Peptide_LFQ_DBPSN024_PAS840.raw	DFPSGPSGGGHVGFSP	16	87	16	751.3368	2	19.24	9.72E5	1500.6633	-2.9		100 99 100 100 100 99 99 96 97 97 52 87 46 51 88 94	DFPSGPSGGGHVGFSP	HCD
1	33423	HFX_Peptide_LFQ_DBPSN024_PAS840.raw	PPFFPAPH	8	87	8	455.2355	2	46.93	1.55E7	908.4544	2.2		90 73 89 95 88 81 86 99	PPFFPAPH	HCD
1	13632	HFX_Peptide_LFQ_DBPSN024_PAS840.raw	VVDSLLR	7	87	7	401.2444	2	23.43	1.29E5	800.4756	-1.8		98 97 98 71 63 90 96	VVDSLLR	HCD
1	19412	HFX_Peptide_LFQ_DBPSN024_PAS840.raw	YLLLR	5	87	5	339.2205	2	28.18	5.57E5	676.4272	-1.2		91 91 83 80 92	YLLLR	HCD
1	5344	HFX_Peptide_LFQ_DBPSN024_PAS840.raw	YRLP	4	87	4	274.6629	2	15.46	6.14E5	547.3118	-1.0		92 82 93 83	YRLP	HCD
1	11045	HFX_Peptide_LFQ_DBPSN024_PAS840.raw	SPPTPRPYP	9	87	9	506.2660	2	21.33		1010.5185	-1.1		99 99 100 98 68 56 81 89 98	SPPTPRPYP	HCD
1	13424	HFX_Peptide_LFQ_DBPSN024_PAS840.raw	PGGSQDRFSH	10	87	10	544.2499	2	23.27	1.32E6	1086.4841	1.0		76 75 86 91 80 98 95 90 92 92	PGGSQDRFSH	HCD
1	4974	HFX_Peptide_LFQ_DBPSN024_PAS840.raw	TTAL	4	87	4	203.1178	2	14.94		404.2271	-14.9		88 76 90 97	TTAL	HCD
1	16488	HFX_Peptide_LFQ_DBPSN024_PAS840.raw	LYFDSHNSAP	10	87	10	575.7617	2	25.76	8.02E5	1149.5090	-0.1		100 100 100 100 95 46 67 79 96 95	LYFDSHNSAP	HCD
1	11241	HFX_Peptide_LFQ_DBPSN024_PAS840.raw	QVPGYAGHYGAHY	13	87	13	710.3260	2	21.50	6.43E5	1418.6367	0.5		70 88 100 100 100 100 98 94 98 90 66 52 85	QVPGYAGHYGAHY	HCD
1	17566	HFX_Peptide_LFQ_DBPSN024_PAS840.raw	PDPVGPPRTP	10	87	10	516.7777	2	26.64	5.74E6	1031.5400	0.8		66 80 99 100 100 100 94 69 79 90	PDPVGPPRTP	HCD
1	23744	HFX_Peptide_LFQ_DBPSN024_PAS840.raw	LPDLVPPK	8	87	8	439.7705	2	32.10	1.13E7	877.5273	-0.9		99 97 86 68 66 92 95 97	LPDLVPPK	HCD
1	18424	HFX_Peptide_LFQ_DBPSN024_PAS840.raw	YAPSFK	6	87	6	356.6863	2	27.34	4.04E6	711.3591	-1.5		59 73 99 99 98 98	YAPSFK	HCD
1	4400	HFX_Peptide_LFQ_DBPSN024_PAS840.raw	GLGYGR	6	87	6	311.6684	2	14.08	2.1E5	621.3234	-1.8		75 84 89 92 90 96	GLGYGR	HCD
1	20513	HFX_Peptide_LFQ_DBPSN024_PAS840.raw	KFDLVDKL	8	87	8	489.2913	2	29.13	6.09E6	976.5593	9.0		61 55 97 97 99 99 97 98	KFDLVDKL	HCD
1	7567	HFX_Peptide_LFQ_DBPSN024_PAS840.raw	YGDDGQYRGEGV	12	87	12	658.2787	2	18.06	1.75E6	1314.5476	-3.5		100 100 100 100 99 98 97 61 44 70 87 98	YGDDGQYRGEGV	HCD
1	32121	HFX_Peptide_LFQ_DBPSN024_PAS840.raw	GFELPHVP	8	87	8	448.2361	2	44.38	2.5E6	894.4599	-2.6		57 72 99 97 88 94 97 96	GFELPHVP	HCD
1	21488	HFX_Peptide_LFQ_DBPSN024_PAS840.raw	EDLVYPGVK	9	87	9	510.2736	2	29.97	3.2E6	1018.5334	-0.8		89 92 100 100 100 98 56 57 97	EDLVYPGVK	HCD
1	9206	HFX_Peptide_LFQ_DBPSN024_PAS840.raw	PAALEEPPPK	10	87	10	524.7874	2	19.72	3.09E5	1047.5601	0.2		61 59 91 100 100 90 80 99 98 98	PAALEEPPPK	HCD
1	4074	HFX_Peptide_LFQ_DBPSN024_PAS840.raw	HAALP	5	87	5	508.2873	1	13.59	4.45E1	507.2805	-1.0		52 89 99 99 98	HAALP	HCD
1	9236	HFX_Peptide_LFQ_DBPSN024_PAS840.raw	YGAPGGEETTAP	12	87	12	575.2568	2	19.75	1.41E6	1148.4985	0.5		99 98 100 100 98 91 79 60 45 90 96 98	YGAPGGEETTAP	HCD
1	27924	HFX_Peptide_LFQ_DBPSN024_PAS840.raw	ENVPPHLF	8	87	8	476.7474	2	37.33	1.04E8	951.4814	-1.2		50 62 100 100 99 92 97 99	ENVPPHLF	HCD
1	17850	HFX_Peptide_LFQ_DBPSN024_PAS840.raw	FNGFGSGAGHP	11	87	11	524.2350	2	26.87	1.73E6	1046.4570	-1.5		45 54 99 100 100 100 98 95 90 88 95	FNGFGSGAGHP	HCD
1	33712	HFX_Peptide_LFQ_DBPSN024_PAS840.raw	PPFFPAPK	8	87	8	450.7521	2	47.50	4.16E4	899.4905	-0.8		82 82 92 97 97 79 72 98	PPFFPAPK	HCD
1	16956	HFX_Peptide_LFQ_DBPSN024_PAS840.raw	PGVPGYAGHYQ	11	87	11	573.2719	2	26.15	1.35E6	1144.5300	-0.7		52 69 86 98 95 95 96 90 85 95 99	PGVPGYAGHYQ	HCD
1	17479	HFX_Peptide_LFQ_DBPSN024_PAS840.raw	LTFLR	5	87	5	325.2046	2	26.57	3.2E6	648.3959	-1.8		97 94 85 82 79	LTFLR	HCD
1	6349	HFX_Peptide_LFQ_DBPSN024_PAS840.raw	YYPTQRPPAGP	11	87	11	623.8212	2	16.70		1245.6143	11.0		100 100 96 92 88 55 59 93 93 92 96	YYPTQRPPAGP	HCD
1	28529	HFX_Peptide_LFQ_DBPSN024_PAS840.raw	QVYPAPYRAPVP	12	87	12	679.3659	2	38.17	4.01E7	1356.7190	-1.3		50 68 100 100 99 94 93 91 82 80 95 98	QVYPAPYRAPVP	HCD
1	12805	HFX_Peptide_LFQ_DBPSN024_PAS840.raw	WAPPPEPHGAP	11	87	11	578.2822	2	22.78	1.69E7	1154.5508	-0.9		95 97 100 100 99 79 55 79 84 84 90	WAPPPEPHGAP	HCD
1	11569	HFX_Peptide_LFQ_DBPSN024_PAS840.raw	LYNNLGQVK	9	87	9	524.7922	2	21.77	8.75E5	1047.5713	-1.3		100 99 98 97 97 49 51 96 99	LYNNLGQVK	HCD
1	11176	HFX_Peptide_LFQ_DBPSN024_PAS840.raw	KNFGGGSGGWTKW	13	87	13	691.3433	2	21.44		1380.6575	10.5		77 78 98 99 99 98 98 97 97 66 65 70 97	KNFGGGSGGWTKW	HCD
1	3974	HFX_Peptide_LFQ_DBPSN024_PAS840.raw	PTPDRVP	7	87	7	391.2125	2	13.44	2.67E5	780.4130	-3.2		93 99 97 94 75 72 81	PTPDRVP	HCD
1	8227	HFX_Peptide_LFQ_DBPSN024_PAS840.raw	PTCSPTTPPPHR	12	87	12	645.8138	2	18.76	1.97E7	1289.6187	-4.4		45 54 73 93 100 100 100 100 100 95 92 99	PTCSPTTPPPHR	HCD
1	8622	HFX_Peptide_LFQ_DBPSN024_PAS840.raw	PLKPPPPPGAP	11	87	11	534.3150	2	19.16	6.89E6	1066.6174	-1.9		33 57 97 97 100 100 100 100 94 92 93	PLKPPPPPGAP	HCD
1	32618	HFX_Peptide_LFQ_DBPSN024_PAS840.raw	NGFPSLGRVP	10	87	10	522.2909	2	45.33		1042.5559	10.9		51 60 99 99 99 99 94 90 89 95	NGFPSLGRVP	HCD
1	18257	HFX_Peptide_LFQ_DBPSN024_PAS840.raw	ELLQNLR	7	87	7	443.2603	2	27.21	3.2E7	884.5079	-2.2		65 75 100 95 89 94 94	ELLQNLR	HCD
1	3883	HFX_Peptide_LFQ_DBPSN024_PAS840.raw	AGDDRVP	7	87	7	365.1786	2	13.28	3.92E5	728.3453	-3.5		98 99 99 92 66 70 86	AGDDRVP	HCD
1	16166	HFX_Peptide_LFQ_DBPSN024_PAS840.raw	PAEELHPPK	9	87	9	509.2711	2	25.50	3.36E6	1016.5291	-1.3		32 65 92 100 100 100 100 100 99	PAEELHPPK	HCD
1	16946	HFX_Peptide_LFQ_DBPSN024_PAS840.raw	TFPPAHR	7	87	7	413.2206	2	26.14		824.4293	-3.3		65 68 98 98 98 91 95	TFPPAHR	HCD
1	23591	HFX_Peptide_LFQ_DBPSN024_PAS840.raw	SPGAPPPVGDSGVP	14	87	14	617.3083	2	31.94	7.22E6	1232.6038	-1.3		56 45 62 91 100 100 99 98 90 92 92 100 100 99	SPGAPPPVGDSGVP	HCD
1	11444	HFX_Peptide_LFQ_DBPSN024_PAS840.raw	YGLAHYP	7	87	7	410.7023	2	21.67	1.35E6	819.3915	-1.7		67 68 99 98 92 95 93	YGLAHYP	HCD
1	40166	HFX_Peptide_LFQ_DBPSN024_PAS840.raw	FPFPNTTLVAP	11	87	11	602.3236	2	60.56	6.83E5	1202.6335	-0.7		95 93 97 97 96 73 75 95 77 74 87	FPFPNTTLVAP	HCD
1	38881	HFX_Peptide_LFQ_DBPSN024_PAS840.raw	LSAYP	5	87	5	550.2847	1	57.70		549.2798	-4.5		82 79 85 96 94	LSAYP	HCD
1	15551	HFX_Peptide_LFQ_DBPSN024_PAS840.raw	ALSMRPTP	8	87	8	436.7347	2	25.00	4.62E6	871.4586	-4.2		97 97 83 62 79 84 98 98	ALSMRPTP	HCD
1	27956	HFX_Peptide_LFQ_DBPSN024_PAS840.raw	GPPAVRAVPL	10	87	10	488.7997	2	37.37	3.8E6	975.5865	-1.6		72 87 100 93 82 90 85 82 86 96	GPPAVRAVPL	HCD
1	12026	HFX_Peptide_LFQ_DBPSN024_PAS840.raw	QVPGYAGHY	9	87	9	496.2346	2	22.15	1.51E7	990.4559	-1.1		41 56 99 99 99 99 99 96 99	QVPGYAGHY	HCD
1	14199	HFX_Peptide_LFQ_DBPSN024_PAS840.raw	PPLKRYP	7	87	7	435.7634	2	23.90	5.11E6	869.5123	-0.1		99 97 81 67 90 90 88	PPLKRYP	HCD
1	9307	HFX_Peptide_LFQ_DBPSN024_PAS840.raw	KFPPPPRP	8	87	8	468.2798	2	19.81	9.08E6	934.5388	6.6		68 67 97 97 96 93 85 95	KFPPPPRP	HCD
1	10406	HFX_Peptide_LFQ_DBPSN024_PAS840.raw	GPSGGPSFGKPGWSP	15	87	15	707.8383	2	20.79	6.26E6	1413.6677	-4.0		91 92 96 87 90 92 87 81 84 59 78 98 93 89 93	GPSGGPSFGKPGWSP	HCD
1	37146	HFX_Peptide_LFQ_DBPSN024_PAS840.raw	VNQANQQRLLQLL	13	87	13	769.4433	2	54.18	2.67E6	1536.8735	-1.0		63 56 97 99 95 93 86 59 92 98 96 100 100	VNQANQQRLLQLL	HCD
1	17235	HFX_Peptide_LFQ_DBPSN024_PAS840.raw	PYYPLVK	7	87	7	440.2519	2	26.38	3.21E6	878.4902	-1.0		92 93 96 63 71 97 98	PYYPLVK	HCD
1	4252	HFX_Peptide_LFQ_DBPSN024_PAS840.raw	NWDDSYGP	8	87	8	477.1870	2	13.85	9.7E4	952.3563	3.4		69 81 97 97 87 89 84 93	NWDDSYGP	HCD
1	39378	HFX_Peptide_LFQ_DBPSN024_PAS840.raw	LYNNLGQVAVPY	12	87	12	675.8556	2	58.73	2.52E7	1349.6980	-1.0		82 68 72 79 95 92 80 85 94 100 99 99	LYNNLGQVAVPY	HCD
1	29943	HFX_Peptide_LFQ_DBPSN024_PAS840.raw	EAVLP	5	87	5	528.3024	1	40.42	1.41E7	527.2955	-0.6		85 73 85 96 96	EAVLP	HCD
1	19209	HFX_Peptide_LFQ_DBPSN024_PAS840.raw	NGPLDGKGFP	10	87	10	501.2557	2	28.01	1.41E6	1000.4977	-0.9		73 84 99 99 93 80 85 79 86 93	NGPLDGKGFP	HCD
1	12813	HFX_Peptide_LFQ_DBPSN024_PAS840.raw	EEPPPEPHPQ	10	87	10	578.7712	2	22.78		1155.5195	7.3		63 74 99 100 99 79 61 96 100 100	EEPPPEPHPQ	HCD
1	38672	HFX_Peptide_LFQ_DBPSN024_PAS840.raw	SPPPFYHPAP	10	87	10	555.2800	2	57.26	2.28E6	1108.5342	10.2		54 79 99 99 98 99 90 80 83 90	SPPPFYHPAP	HCD
1	4981	HFX_Peptide_LFQ_DBPSN024_PAS840.raw	LRYP	4	87	4	274.6630	2	14.95	1.72E6	547.3118	-0.8		97 86 91 74	LRYP	HCD
1	34639	HFX_Peptide_LFQ_DBPSN024_PAS840.raw	LLDFPPAH	8	87	8	455.2490	2	49.36		908.4756	8.6		67 63 82 97 96 94 97 99	LLDFPPAH	HCD
1	19350	HFX_Peptide_LFQ_DBPSN024_PAS840.raw	VDLPTPVAPAAPYP	14	87	14	704.3696	2	28.13	2.12E5	1406.7444	-14.0		72 86 99 100 99 97 95 66 61 91 91 76 89 96	VDLPTPVAPAAPYP	HCD
1	19456	HFX_Peptide_LFQ_DBPSN024_PAS840.raw	VDHAPGPHP	9	87	9	463.7260	2	28.22	8.84E5	925.4406	-3.5		97 98 94 73 63 86 92 88 93	VDHAPGPHP	HCD
1	19778	HFX_Peptide_LFQ_DBPSN024_PAS840.raw	LLTEAPLNKP	10	87	10	548.3229	2	28.49	6.33E6	1094.6335	-2.0		100 100 100 100 99 93 82 59 60 79	LLTEAPLNKP	HCD
1	24900	HFX_Peptide_LFQ_DBPSN024_PAS840.raw	PPEPYVSH	8	87	8	463.2191	2	33.36	9.94E6	924.4341	-11.3		99 98 98 96 94 56 60 96	PPEPYVSH	HCD
1	23288	HFX_Peptide_LFQ_DBPSN024_PAS840.raw	KPPVDELK	8	87	8	463.2653	2	31.65	1.75E6	924.5280	-12.9		69 62 94 93 95 95 93 95	KPPVDELK	HCD
1	38664	HFX_Peptide_LFQ_DBPSN024_PAS840.raw	SPPLVLTVPGLP	12	87	12	595.3627	2	57.24	1.57E6	1188.7117	-0.7		99 99 100 100 99 99 93 62 37 74 89 94	SPPLVLTVPGLP	HCD
1	17417	HFX_Peptide_LFQ_DBPSN024_PAS840.raw	VLLRVP	6	87	6	348.7413	2	26.52		695.4694	-1.9		95 97 94 77 77 82	VLLRVP	HCD
1	11592	HFX_Peptide_LFQ_DBPSN024_PAS840.raw	PALGPYRP	8	87	8	435.7447	2	21.79	2.73E6	869.4759	-1.2		86 89 87 63 90 88 94 97	PALGPYRP	HCD
1	11384	HFX_Peptide_LFQ_DBPSN024_PAS840.raw	ATCDLVDKLQQK	12	87	12	681.3586	2	21.62	2.86E5	1360.7019	0.6		43 54 85 100 100 100 100 97 94 88 88 98	ATCDLVDKLQQK	HCD
1	15870	HFX_Peptide_LFQ_DBPSN024_PAS840.raw	GAPLLLQK	8	87	8	420.2699	2	25.25	6.13E5	838.5276	-2.8		52 68 97 99 100 98 88 93	GAPLLLQK	HCD
1	7443	HFX_Peptide_LFQ_DBPSN024_PAS840.raw	AEPAPPTRPAP	11	87	11	552.2963	2	17.92	1.25E6	1102.5771	0.8		56 75 95 99 99 96 94 88 80 83 91	AEPAPPTRPAP	HCD
1	7426	HFX_Peptide_LFQ_DBPSN024_PAS840.raw	GTAASSPDYGHGAPAAP	17	87	17	763.8477	2	17.90	1.31E6	1525.6797	0.8		39 56 88 100 100 100 100 99 95 86 49 74 97 99 99 99 99	GTAASSPDYGHGAPAAP	HCD
1	12922	HFX_Peptide_LFQ_DBPSN024_PAS840.raw	CPPPTPETRP	10	87	10	547.7611	2	22.87		1093.5227	-13.8		60 77 99 99 98 94 93 84 75 90	CPPPTPETRP	HCD
1	13322	HFX_Peptide_LFQ_DBPSN024_PAS840.raw	NLEPVR	6	87	6	364.2096	2	23.19		726.4024	3.1		76 82 90 85 90 96	NLEPVR	HCD
1	9196	HFX_Peptide_LFQ_DBPSN024_PAS840.raw	TLVHPGRVPP	10	87	10	536.8159	2	19.71	5.33E6	1071.6189	-1.5		80 91 99 99 97 63 61 90 91 97	TLVHPGRVPP	HCD
1	12445	HFX_Peptide_LFQ_DBPSN024_PAS840.raw	WAPPPEPHGAP	11	87	11	578.2823	2	22.49	1.69E7	1154.5508	-0.7		93 95 100 100 99 82 49 68 86 90 94	WAPPPEPHGAP	HCD
1	9279	HFX_Peptide_LFQ_DBPSN024_PAS840.raw	FNAGPGFNR	9	87	9	490.2405	2	19.79	6.03E7	978.4671	-0.6		97 85 65 72 97 92 86 89 97	FNAGPGFNR	HCD
1	5927	HFX_Peptide_LFQ_DBPSN024_PAS840.raw	PGFPR	5	87	5	287.1598	2	16.21	5.66E6	572.3071	-3.5		95 92 89 77 82	PGFPR	HCD
1	13110	HFX_Peptide_LFQ_DBPSN024_PAS840.raw	KGSVDELYK	9	87	9	519.7788	2	23.02	2.33E6	1037.5393	3.6		48 51 84 100 100 100 100 100 100	KGSVDELYK	HCD
1	11000	HFX_Peptide_LFQ_DBPSN024_PAS840.raw	VDGPRPPP	8	87	8	417.7267	2	21.29	8.64E6	833.4395	-0.7		81 86 97 95 69 70 97 98	VDGPRPPP	HCD
1	15477	HFX_Peptide_LFQ_DBPSN024_PAS840.raw	VAYPDFK	7	87	7	420.2182	2	24.94	1.64E6	838.4225	-0.8		52 63 99 97 98 99 99	VAYPDFK	HCD
1	34920	HFX_Peptide_LFQ_DBPSN024_PAS840.raw	PFFPAPH	7	86	7	406.7073	2	49.90	7.16E6	811.4017	-2.1		95 98 100 100 71 52 92	PFFPAPH	HCD
1	14905	HFX_Peptide_LFQ_DBPSN024_PAS840.raw	LLGGAHL	7	86	7	340.7079	2	24.47	6.91E5	679.4017	-0.5		100 97 94 88 93 52 82	LLGGAHL	HCD
1	7996	HFX_Peptide_LFQ_DBPSN024_PAS840.raw	FGGAKAFAGP	10	86	10	461.7401	2	18.52	3.28E6	921.4708	-5.5		98 98 99 99 93 82 62 79 72 87	FGGAKAFAGP	HCD
1	9202	HFX_Peptide_LFQ_DBPSN024_PAS840.raw	FNRGPFN	7	86	7	426.2115	2	19.72	4.07E5	850.4086	-0.1		98 96 98 65 57 97 96	FNRGPFN	HCD
1	16447	HFX_Peptide_LFQ_DBPSN024_PAS840.raw	QAENSDLLR	9	86	9	523.2713	2	25.73	4.24E5	1044.5200	7.7		45 59 99 96 94 96 96 99 98	QAENSDLLR	HCD
1	17685	HFX_Peptide_LFQ_DBPSN024_PAS840.raw	YAPSFK	6	86	6	356.6864	2	26.74	4.62E7	711.3591	-1.2		56 70 99 99 98 98	YAPSFK	HCD
1	10653	HFX_Peptide_LFQ_DBPSN024_PAS840.raw	SSLDAQEHALNAQ	13	86	13	692.3276	2	21.00	7.1E5	1382.6426	-1.4		74 70 89 99 98 77 81 62 92 92 97 99 96	SSLDAQEHALNAQ	HCD
1	11206	HFX_Peptide_LFQ_DBPSN024_PAS840.raw	PPLPPTRP	8	86	8	437.7606	2	21.47	3.15E7	873.5072	-0.6		98 98 100 100 88 65 63 82	PPLPPTRP	HCD
1	16333	HFX_Peptide_LFQ_DBPSN024_PAS840.raw	LAYDALK	7	86	7	397.2264	2	25.63	2E6	792.4381	0.3		70 61 94 94 92 97 99	LAYDALK	HCD
1	18944	HFX_Peptide_LFQ_DBPSN024_PAS840.raw	DPAAVVDGSVPVGGP	15	86	15	668.8371	2	27.79	1E5	1335.6670	-5.5		71 57 88 93 95 95 89 67 79 99 99 98 88 86 94	DPAAVVDGSVPVGGP	HCD
1	3299	HFX_Peptide_LFQ_DBPSN024_PAS840.raw	AYHVP	5	86	5	293.6517	2	12.34	2.18E5	585.2911	-3.8		91 89 81 88 84	AYHVP	HCD
1	11680	HFX_Peptide_LFQ_DBPSN024_PAS840.raw	STYGAPGAGQDFNR	14	86	14	720.8287	2	21.86	4.32E5	1439.6428	0.1		92 95 100 100 100 100 97 92 82 80 92 43 45 95	STYGAPGAGQDFNR	HCD
1	41141	HFX_Peptide_LFQ_DBPSN024_PAS840.raw	TAPPTSPLPVLEPLKP	16	86	16	828.9824	2	62.67	9.59E5	1655.9497	0.4		94 97 100 96 92 97 98 81 63 95 94 65 45 90 87 91	TAPPTSPLPVLEPLKP	HCD
1	8967	HFX_Peptide_LFQ_DBPSN024_PAS840.raw	GSVMAGGPGGPSGPGGGRGP	20	86	20	804.8791	2	19.50	1.19E5	1607.7473	-2.3		95 55 60 55 98 100 100 100 99 99 98 98 96 90 86 88 66 65 91 96	GSVMAGGPGGPSGPGGGRGP	HCD
1	22056	HFX_Peptide_LFQ_DBPSN024_PAS840.raw	EGAGLDQLNKL	11	86	11	579.3110	2	30.46	7.78E6	1156.6086	-1.1		62 52 82 87 99 99 96 99 94 88 95	EGAGLDQLNKL	HCD
1	41678	HFX_Peptide_LFQ_DBPSN024_PAS840.raw	YNGPPFFPPAH	11	86	11	622.3018	2	63.82	1.49E7	1242.5820	5.7		37 50 82 100 97 96 99 98 97 99 99	YNGPPFFPPAH	HCD
1	5531	HFX_Peptide_LFQ_DBPSN024_PAS840.raw	LVPGHDTEP	9	86	9	482.7391	2	15.71	1.23E6	963.4661	-2.5		93 92 99 97 82 61 62 98 97	LVPGHDTEP	HCD
1	7441	HFX_Peptide_LFQ_DBPSN024_PAS840.raw	YGDDYGTARGGYGGS	15	86	15	748.3073	2	17.92	2.59E5	1494.6011	-0.7		100 100 100 100 100 99 65 51 59 79 91 93 73 91 97	YGDDYGTARGGYGGS	HCD
1	24621	HFX_Peptide_LFQ_DBPSN024_PAS840.raw	DFLATQREPY	10	86	10	620.3036	2	33.04		1238.5930	-0.2		82 86 100 100 100 96 65 70 82 86	DFLATQREPY	HCD
1	13570	HFX_Peptide_LFQ_DBPSN024_PAS840.raw	TFPVRVP	7	86	7	408.2415	2	23.38	1.39E6	814.4701	-2.0		78 74 95 94 89 88 88	TFPVRVP	HCD
1	13797	HFX_Peptide_LFQ_DBPSN024_PAS840.raw	PLTAAPLGAP	10	86	10	454.2670	2	23.57	1.3E7	906.5174	2.3		96 98 99 97 91 62 81 63 84 93	PLTAAPLGAP	HCD
1	10519	HFX_Peptide_LFQ_DBPSN024_PAS840.raw	LKPF	4	86	4	252.6622	2	20.89		503.3107	-1.7		87 80 90 90	LKPF	HCD
1	13452	HFX_Peptide_LFQ_DBPSN024_PAS840.raw	KALEKPYRAP	10	86	10	586.8469	2	23.29	1.17E5	1171.6714	6.8		96 92 95 94 88 86 80 55 89 90	KALEKPYRAP	HCD
1	39560	HFX_Peptide_LFQ_DBPSN024_PAS840.raw	MHPAP	5	86	5	552.2668	1	59.13	3.29E4	551.2526	12.5		85 80 89 91 88	MHPAP	HCD
1	11700	HFX_Peptide_LFQ_DBPSN024_PAS840.raw	AFPALGGPAKSP	12	86	12	556.8075	2	21.88	1.17E6	1111.6025	-1.9		68 68 95 97 71 65 95 97 96 97 95 95	AFPALGGPAKSP	HCD
1	10593	HFX_Peptide_LFQ_DBPSN024_PAS840.raw	EVYPYAPR	8	86	8	497.7586	2	20.95	7.85E6	993.4919	10.7		80 68 94 88 89 94 82 96	EVYPYAPR	HCD
1	7679	HFX_Peptide_LFQ_DBPSN024_PAS840.raw	NPSGGRAATMPSGPSGGGTQ	20	86	20	893.9077	2	18.18	9.38E4	1785.8064	-3.2		93 92 96 99 91 88 57 28 31 63 99 100 100 99 99 99 99 99 100 98	NPSGGRAATMPSGPSGGGTQ	HCD
1	35423	HFX_Peptide_LFQ_DBPSN024_PAS840.raw	TPVP	4	86	4	413.2387	1	50.84		412.2322	-1.7		91 73 91 90	TPVP	HCD
1	26938	HFX_Peptide_LFQ_DBPSN024_PAS840.raw	AHKPGFPQPHTP	12	86	12	657.3449	2	35.98		1312.6677	5.7		50 37 80 99 98 98 96 94 98 96 95 96	AHKPGFPQPHTP	HCD
1	2990	HFX_Peptide_LFQ_DBPSN024_PAS840.raw	LGVRP	5	86	5	271.1762	2	11.81	1.24E6	540.3384	-0.9		92 83 87 85 86	LGVRP	HCD
1	23526	HFX_Peptide_LFQ_DBPSN024_PAS840.raw	VPPLDLGGLY	10	86	10	522.2918	2	31.87	5.69E7	1042.5698	-0.7		91 93 93 85 91 85 88 72 78 87	VPPLDLGGLY	HCD
1	12004	HFX_Peptide_LFQ_DBPSN024_PAS840.raw	LVTALGVP	8	86	8	385.2440	2	22.13	5.31E7	768.4745	-1.5		94 89 74 71 84 94 93 92	LVTALGVP	HCD
1	27219	HFX_Peptide_LFQ_DBPSN024_PAS840.raw	LQQLPLVH	8	86	8	474.2867	2	36.36	7.21E6	946.5600	-1.2		63 49 95 99 95 96 97 97	LQQLPLVH	HCD
1	10544	HFX_Peptide_LFQ_DBPSN024_PAS840.raw	WDKPGPYPK	9	86	9	363.1898	3	20.91	5.44E6	1086.5498	-2.1		61 75 99 94 75 80 96 99 100	WDKPGPYPK	HCD
1	14399	HFX_Peptide_LFQ_DBPSN024_PAS840.raw	VALNLLGP	8	86	8	398.7551	2	24.06	1.46E6	795.4854	12.8		93 93 93 63 91 89 82 86	VALNLLGP	HCD
1	27382	HFX_Peptide_LFQ_DBPSN024_PAS840.raw	RPPFYPAPH	9	86	9	541.2761	2	36.58	1.36E9	1080.5505	-12.0		85 96 96 94 97 93 65 57 94	RPPFYPAPH	HCD
1	11170	HFX_Peptide_LFQ_DBPSN024_PAS840.raw	YPPGAHP	7	86	7	369.6809	2	21.44	1.24E6	737.3497	-3.2		80 74 96 82 88 91 93	YPPGAHP	HCD
1	27068	HFX_Peptide_LFQ_DBPSN024_PAS840.raw	AAPDFDAVVH	10	86	10	521.2526	2	36.16	2.07E7	1040.4927	-1.9		97 97 99 99 98 97 80 66 62 69	AAPDFDAVVH	HCD
1	15398	HFX_Peptide_LFQ_DBPSN024_PAS840.raw	NFLGPK	6	86	6	338.1948	2	24.87	6.85E5	674.3751	-0.2		82 90 93 90 85 77	NFLGPK	HCD
1	21961	HFX_Peptide_LFQ_DBPSN024_PAS840.raw	LDELEDFLGAP	11	86	11	609.7944	2	30.37	1.17E6	1217.5815	-6.0		90 97 99 99 99 96 50 55 88 86 91	LDELEDFLGAP	HCD
1	34794	HFX_Peptide_LFQ_DBPSN024_PAS840.raw	PLMLP	5	86	5	570.3243	1	49.66	3.83E5	569.3247	-13.5		75 83 82 97 94	PLMLP	HCD
1	13920	HFX_Peptide_LFQ_DBPSN024_PAS840.raw	LTLKPY	6	86	6	367.7256	2	23.67	1.22E6	733.4374	-1.0		75 76 98 95 85 90	LTLKPY	HCD
1	10433	HFX_Peptide_LFQ_DBPSN024_PAS840.raw	HCEVPVDTRKP	11	86	11	640.8269	2	20.81	9.45E5	1279.6343	3.9		54 78 96 99 98 93 96 89 79 79 89	HCEVPVDTRKP	HCD
1	12243	HFX_Peptide_LFQ_DBPSN024_PAS840.raw	FSYVATGAAP	10	86	10	492.2446	2	22.33		982.4760	-1.4		95 97 97 99 97 54 44 88 95 96	FSYVATGAAP	HCD
1	15961	HFX_Peptide_LFQ_DBPSN024_PAS840.raw	YPPLKYP	7	86	7	439.2459	2	25.33	8.22E7	876.4745	3.2		71 63 92 94 96 94 93	YPPLKYP	HCD
1	4943	HFX_Peptide_LFQ_DBPSN024_PAS840.raw	EAAELNPK	8	86	8	436.2298	2	14.90	1.13E6	870.4446	0.5		82 71 95 92 83 84 86 96	EAAELNPK	HCD
1	25168	HFX_Peptide_LFQ_DBPSN024_PAS840.raw	RPPFYPAPK	9	86	9	536.7946	2	33.66	3.35E7	1071.5864	-11.0		92 99 98 98 98 93 56 46 95	RPPFYPAPK	HCD
1	11059	HFX_Peptide_LFQ_DBPSN024_PAS840.raw	YSVPAAHP	8	86	8	421.2135	2	21.34	2.28E5	840.4130	-0.6		99 99 100 98 78 85 35 95	YSVPAAHP	HCD
1	5614	HFX_Peptide_LFQ_DBPSN024_PAS840.raw	DGVP	4	86	4	387.1874	1	15.82	1.39E5	386.1801	0.0		96 75 90 84	DGVP	HCD
1	21875	HFX_Peptide_LFQ_DBPSN024_PAS840.raw	LLPDSQKRTP	10	86	10	577.8297	2	30.30	6.23E5	1153.6455	-0.6		95 96 99 98 86 83 72 59 82 90	LLPDSQKRTP	HCD
1	8272	HFX_Peptide_LFQ_DBPSN024_PAS840.raw	VLDRSPPEP	9	86	9	505.2689	2	18.81	1.09E6	1008.5240	-0.8		99 98 97 52 50 81 100 100 100	VLDRSPPEP	HCD
1	28502	HFX_Peptide_LFQ_DBPSN024_PAS840.raw	DLEDYPSSHPAP	12	86	12	664.2936	2	38.14	7.63E5	1326.5728	-0.1		69 74 100 100 100 99 94 65 45 94 97 97	DLEDYPSSHPAP	HCD
1	20842	HFX_Peptide_LFQ_DBPSN024_PAS840.raw	SPFTLFGAP	9	86	9	468.7420	2	29.41	4.19E6	935.4752	-6.1		92 95 99 95 57 56 91 94 96	SPFTLFGAP	HCD
1	12562	HFX_Peptide_LFQ_DBPSN024_PAS840.raw	LSPDVKP	7	86	7	378.2178	2	22.58	3.34E6	754.4225	-1.9		66 71 98 97 89 90 93	LSPDVKP	HCD
1	9265	HFX_Peptide_LFQ_DBPSN024_PAS840.raw	RGPNTEPKTY	10	86	10	581.8026	2	19.77		1161.5779	10.9		43 52 97 97 96 98 93 93 95 97	RGPNTEPKTY	HCD
1	12028	HFX_Peptide_LFQ_DBPSN024_PAS840.raw	YGNLPHAAP	9	86	9	470.2374	2	22.15	7.94E6	938.4610	-0.8		98 95 93 95 62 48 92 96 96	YGNLPHAAP	HCD
1	18392	HFX_Peptide_LFQ_DBPSN024_PAS840.raw	AAPVLLPK	8	86	8	404.7675	2	27.32	6.41E5	807.5218	-1.5		86 92 98 97 74 66 85 92	AAPVLLPK	HCD
1	10967	HFX_Peptide_LFQ_DBPSN024_PAS840.raw	FGNGGGSGGFGGRSP	15	86	15	655.7971	2	21.26	3.46E5	1309.5798	-0.1		57 50 81 100 100 98 96 98 97 98 95 68 79 85 90	FGNGGGSGGFGGRSP	HCD
1	7313	HFX_Peptide_LFQ_DBPSN024_PAS840.raw	NFYGHVEDTAPGGK	14	86	14	497.8983	3	17.78	5.95E5	1490.6790	-3.9		79 81 100 100 99 99 99 99 99 78 32 45 96 99	NFYGHVEDTAPGGK	HCD
1	39256	HFX_Peptide_LFQ_DBPSN024_PAS840.raw	PPFYPAPH	8	86	8	463.2318	2	58.47	5.26E5	924.4493	-0.4		88 70 83 97 97 81 75 97	PPFYPAPH	HCD
1	12244	HFX_Peptide_LFQ_DBPSN024_PAS840.raw	FGAGDWTPPK	10	86	10	538.2623	2	22.33	9.86E5	1074.5134	-3.1		62 68 99 97 97 82 79 92 92 92	FGAGDWTPPK	HCD
1	6705	HFX_Peptide_LFQ_DBPSN024_PAS840.raw	SGPHPGQPGVSPEVR	15	86	15	750.8820	2	17.10	3.4E6	1499.7480	1.0		84 95 99 100 100 99 78 73 95 67 51 56 97 98 99	SGPHPGQPGVSPEVR	HCD
1	11903	HFX_Peptide_LFQ_DBPSN024_PAS840.raw	TVVEVWPGAP	10	86	10	527.7798	2	22.05	2.77E6	1053.5496	-4.2		56 78 100 100 100 97 78 76 85 90	TVVEVWPGAP	HCD
1	4217	HFX_Peptide_LFQ_DBPSN024_PAS840.raw	PAPYRSAP	8	86	8	429.7265	2	13.79	3.07E5	857.4395	-1.2		88 96 94 92 71 80 77 90	PAPYRSAP	HCD
1	3684	HFX_Peptide_LFQ_DBPSN024_PAS840.raw	LLTER	5	86	5	316.1918	2	12.98	2.46E5	630.3701	-1.5		100 99 83 78 70	LLTER	HCD
1	44998	HFX_Peptide_LFQ_DBPSN024_PAS840.raw	QQAAVLEKL	9	86	9	500.2885	2	70.31	2.82E6	998.5760	-13.6		33 48 99 100 100 100 99 97 98	QQAAVLEKL	HCD
1	17857	HFX_Peptide_LFQ_DBPSN024_PAS840.raw	LALLPR	6	86	6	341.7340	2	26.88	1.09E6	681.4537	-0.3		72 73 98 95 85 92	LALLPR	HCD
1	14250	HFX_Peptide_LFQ_DBPSN024_PAS840.raw	LFDTVK	6	86	6	361.7073	2	23.94	9.37E5	721.4010	-1.2		95 73 82 77 91 96	LFDTVK	HCD
1	42227	HFX_Peptide_LFQ_DBPSN024_PAS840.raw	LSPP	4	86	4	413.2382	1	64.96	6.81E6	412.2322	-3.0		84 77 91 91	LSPP	HCD
1	33865	HFX_Peptide_LFQ_DBPSN024_PAS840.raw	VPPFFHAPP	9	86	9	504.7685	2	47.78	7.24E7	1007.5228	-0.3		99 96 82 79 90 71 79 81 95	VPPFFHAPP	HCD
1	22754	HFX_Peptide_LFQ_DBPSN024_PAS840.raw	NNNSPLLR	8	86	8	464.2480	2	31.13	3.98E6	926.4933	-12.7		52 50 96 99 98 98 97 97	NNNSPLLR	HCD
1	11471	HFX_Peptide_LFQ_DBPSN024_PAS840.raw	PATHKPPSPSPPPSPP	16	86	16	795.9166	2	21.69	4.67E6	1589.8201	-0.9		93 79 73 48 81 88 65 75 97 88 92 99 98 99 100 100	PATHKPPSPSPPPSPP	HCD
1	24395	HFX_Peptide_LFQ_DBPSN024_PAS840.raw	FPSLRGVP	8	85	8	436.7525	2	32.80	4.27E6	871.4915	-1.3		92 93 97 96 82 51 87 86	FPSLRGVP	HCD
1	5359	HFX_Peptide_LFQ_DBPSN024_PAS840.raw	ASYQHYP	7	85	7	433.1946	2	15.48	1.07E5	864.3766	-2.2		82 86 93 82 68 95 93	ASYQHYP	HCD
1	2975	HFX_Peptide_LFQ_DBPSN024_PAS840.raw	AGGFNAR	7	85	7	346.6766	2	11.78	4.3E5	691.3401	-2.2		99 99 98 94 72 60 79	AGGFNAR	HCD
1	7016	HFX_Peptide_LFQ_DBPSN024_PAS840.raw	DSYPSGGPSGGPSGGRTP	18	85	18	816.8659	2	17.45	1.07E5	1631.7175	-0.2		79 86 100 100 100 98 97 90 89 81 86 76 77 85 44 69 90 95	DSYPSGGPSGGPSGGRTP	HCD
1	11861	HFX_Peptide_LFQ_DBPSN024_PAS840.raw	LSPPTPETRP	10	85	10	547.7950	2	22.01	3.45E8	1093.5767	-1.1		69 86 100 100 98 59 73 92 87 92	LSPPTPETRP	HCD
1	7849	HFX_Peptide_LFQ_DBPSN024_PAS840.raw	YGDDGQTASHPAP	13	85	13	658.2801	2	18.36		1314.5476	-1.5		99 100 100 100 98 97 96 51 48 39 94 97 97	YGDDGQTASHPAP	HCD
1	38836	HFX_Peptide_LFQ_DBPSN024_PAS840.raw	PPFYPAPH	8	85	8	463.2322	2	57.61	2.08E5	924.4493	0.5		88 67 82 96 96 79 79 97	PPFYPAPH	HCD
1	16257	HFX_Peptide_LFQ_DBPSN024_PAS840.raw	PGVPGYAGHYQ	11	85	11	573.2721	2	25.57	1.65E6	1144.5300	-0.3		51 68 86 97 95 93 86 89 83 94 98	PGVPGYAGHYQ	HCD
1	9497	HFX_Peptide_LFQ_DBPSN024_PAS840.raw	YGAPGGGQDGNHNGAYGASP	20	85	20	923.8901	2	19.98	5.71E5	1845.7666	-0.5		97 98 100 100 100 100 100 99 100 99 79 44 43 46 70 74 77 98 94 95	YGAPGGGQDGNHNGAYGASP	HCD
1	20357	HFX_Peptide_LFQ_DBPSN024_PAS840.raw	NPGWYPPLP	9	85	9	520.7713	2	28.99	1.19E6	1039.5127	14.8		75 44 90 96 93 96 91 92 95	NPGWYPPLP	HCD
1	8578	HFX_Peptide_LFQ_DBPSN024_PAS840.raw	FPQPHTPQPQ	10	85	10	588.7927	2	19.12	3.49E7	1175.5723	-1.2		85 70 90 91 68 95 91 85 89 92	FPQPHTPQPQ	HCD
1	10358	HFX_Peptide_LFQ_DBPSN024_PAS840.raw	PGAGGPGSTAGGAP	14	85	14	527.2455	2	20.75	3.62E5	1052.4885	-11.5		93 98 99 99 99 97 93 95 62 48 45 86 90 96	PGAGGPGSTAGGAP	HCD
1	44519	HFX_Peptide_LFQ_DBPSN024_PAS840.raw	SPPPFFHPAP	10	85	10	547.2766	2	69.31	1.12E7	1092.5393	-0.6		57 63 93 80 90 98 94 91 93 95	SPPPFFHPAP	HCD
1	11326	HFX_Peptide_LFQ_DBPSN024_PAS840.raw	STYGAPGGSNRGMSP	15	85	15	719.8200	2	21.57	1.04E5	1437.6306	-3.6		89 90 99 100 100 100 98 94 85 48 41 80 76 90 94	STYGAPGGSNRGMSP	HCD
1	6118	HFX_Peptide_LFQ_DBPSN024_PAS840.raw	LSAVKGP	7	85	7	336.2072	2	16.45	1.75E5	670.4014	-2.1		97 94 67 59 91 95 96	LSAVKGP	HCD
1	10074	HFX_Peptide_LFQ_DBPSN024_PAS840.raw	EAPNLKPVSP	10	85	10	526.2922	2	20.50	1.97E6	1050.5708	-1.0		83 77 94 85 90 88 68 76 97 98	EAPNLKPVSP	HCD
1	1976	HFX_Peptide_LFQ_DBPSN024_PAS840.raw	TTSP	4	85	4	203.1023	2	9.53		404.1907	-1.7		88 69 94 92	TTSP	HCD
1	28898	HFX_Peptide_LFQ_DBPSN024_PAS840.raw	YSYPYHPVVP	10	85	10	611.2996	2	38.69	3.55E6	1220.5867	-1.7		67 68 97 94 94 85 80 82 92 96	YSYPYHPVVP	HCD
1	17278	HFX_Peptide_LFQ_DBPSN024_PAS840.raw	GPPLRLP	7	85	7	375.2363	2	26.41	1.08E6	748.4595	-2.0		46 60 99 99 99 98 97	GPPLRLP	HCD
1	29028	HFX_Peptide_LFQ_DBPSN024_PAS840.raw	DLLQNLR	7	85	7	436.2528	2	38.92	3.03E7	870.4923	-1.5		73 85 100 93 74 82 92	DLLQNLR	HCD
1	35333	HFX_Peptide_LFQ_DBPSN024_PAS840.raw	PFFGPLVK	8	85	8	452.7669	2	50.67	5.64E6	903.5218	-2.8		94 98 99 62 44 89 98 99	PFFGPLVK	HCD
1	12386	HFX_Peptide_LFQ_DBPSN024_PAS840.raw	LPPPPPAGP	9	85	9	421.7421	2	22.44	4.82E6	841.4697	-0.2		52 56 96 99 99 97 90 86 94	LPPPPPAGP	HCD
1	11989	HFX_Peptide_LFQ_DBPSN024_PAS840.raw	LPPPPPPQ	8	85	8	421.7418	2	22.11	4.82E6	841.4697	-0.8		51 51 98 99 100 100 95 91	LPPPPPPQ	HCD
1	14407	HFX_Peptide_LFQ_DBPSN024_PAS840.raw	LELLR	5	85	5	322.2094	2	24.07	1.11E7	642.4064	-3.3		98 98 76 68 88	LELLR	HCD
1	11701	HFX_Peptide_LFQ_DBPSN024_PAS840.raw	VSDPVSHPGP	10	85	10	496.2451	2	21.88	3.12E6	990.4771	-1.4		99 99 100 98 97 62 33 78 92 97	VSDPVSHPGP	HCD
1	15634	HFX_Peptide_LFQ_DBPSN024_PAS840.raw	LLRPPV	6	85	6	347.7336	2	25.07	3.67E7	693.4537	-1.7		97 96 97 94 57 71	LLRPPV	HCD
1	33532	HFX_Peptide_LFQ_DBPSN024_PAS840.raw	PPFFPAPK	8	85	8	450.7520	2	47.15	9.25E6	899.4905	-1.1		90 84 94 98 98 79 57 82	PPFFPAPK	HCD
1	3015	HFX_Peptide_LFQ_DBPSN024_PAS840.raw	WHAAY	5	85	5	324.1548	2	11.86		646.2863	13.5		75 63 97 97 94	WHAAY	HCD
1	13441	HFX_Peptide_LFQ_DBPSN024_PAS840.raw	WYPHTEEPQ	9	85	9	593.7612	2	23.28	5.72E6	1185.5090	-1.1		40 54 98 95 99 97 93 94 100	WYPHTEEPQ	HCD
1	3611	HFX_Peptide_LFQ_DBPSN024_PAS840.raw	FFLY	4	85	4	295.1513	2	12.86	1.92E5	588.2947	-11.4		79 66 99 98	FFLY	HCD
1	7909	HFX_Peptide_LFQ_DBPSN024_PAS840.raw	EPPPVHVGAP	10	85	10	500.2645	2	18.43	5.2E6	998.5185	-4.0		85 72 93 93 87 66 86 90 89 91	EPPPVHVGAP	HCD
1	14392	HFX_Peptide_LFQ_DBPSN024_PAS840.raw	KDVLLFH	7	85	7	436.2547	2	24.05	3.84E6	870.4963	-1.6		92 66 66 94 90 96 92	KDVLLFH	HCD
1	10642	HFX_Peptide_LFQ_DBPSN024_PAS840.raw	QGYGYLTAYP	10	85	10	566.7766	2	20.99		1131.5237	13.2		93 97 99 99 98 60 55 61 94 96	QGYGYLTAYP	HCD
1	5856	HFX_Peptide_LFQ_DBPSN024_PAS840.raw	NHLDNVNPTTPPHPR	15	85	15	570.2873	3	16.13	7.48E5	1707.8440	-2.3		92 91 97 93 35 39 92 95 97 98 99 98 83 78 94	NHLDNVNPTTPPHPR	HCD
1	16756	HFX_Peptide_LFQ_DBPSN024_PAS840.raw	LPLNYR	6	85	6	388.2262	2	25.98	1.13E6	774.4388	-1.2		76 84 92 85 88 88	LPLNYR	HCD
1	11640	HFX_Peptide_LFQ_DBPSN024_PAS840.raw	EDQFPDRP	8	85	8	502.2273	2	21.83	3.05E6	1002.4406	-0.6		66 63 93 95 90 95 89 92	EDQFPDRP	HCD
1	25070	HFX_Peptide_LFQ_DBPSN024_PAS840.raw	LGPFTTVH	8	85	8	436.2372	2	33.55	1.97E6	870.4600	-0.2		61 67 99 97 94 86 90 89	LGPFTTVH	HCD
1	46480	HFX_Peptide_LFQ_DBPSN024_PAS840.raw	VPFPLGLLPSP	11	85	11	568.8384	2	73.63	1.55E5	1135.6641	-1.6		48 41 74 85 99 98 99 99 99 98 99	VPFPLGLLPSP	HCD
1	6471	HFX_Peptide_LFQ_DBPSN024_PAS840.raw	GPPPRGPPPPGP	12	85	12	561.8057	2	16.84	5.84E4	1121.5981	-1.2		51 73 99 96 63 60 91 98 98 98 97 98	GPPPRGPPPPGP	HCD
1	16709	HFX_Peptide_LFQ_DBPSN024_PAS840.raw	QEYENRVLP	9	85	9	574.2900	2	25.95	1.13E6	1146.5669	-1.2		48 74 99 99 92 68 90 99 98	QEYENRVLP	HCD
1	15302	HFX_Peptide_LFQ_DBPSN024_PAS840.raw	APGSPPPVGDSRQVP	15	85	15	730.8772	2	24.79	3.25E5	1459.7419	-1.4		69 54 83 100 100 100 98 94 93 94 79 68 74 83 90	APGSPPPVGDSRQVP	HCD
1	19067	HFX_Peptide_LFQ_DBPSN024_PAS840.raw	EVQDALTDGSK	11	85	11	581.7819	2	27.89		1161.5513	-1.7		90 81 95 99 98 98 95 60 39 88 96	EVQDALTDGSK	HCD
1	20697	HFX_Peptide_LFQ_DBPSN024_PAS840.raw	MVGGGAGGFCALPQ	14	85	14	632.7922	2	29.28	2.7E6	1263.5740	-3.3		50 69 99 99 100 100 100 100 100 63 52 91 80 91	MVGGGAGGFCALPQ	HCD
1	17940	HFX_Peptide_LFQ_DBPSN024_PAS840.raw	PLFRP	5	85	5	315.1916	2	26.94	1.48E6	628.3696	-1.5		91 88 82 86 79	PLFRP	HCD
1	41748	HFX_Peptide_LFQ_DBPSN024_PAS840.raw	NGPPFFRHPAP	11	85	11	618.8120	2	63.95	6.52E5	1235.6199	-8.5		46 51 95 96 98 99 94 76 90 96 98	NGPPFFRHPAP	HCD
1	15718	HFX_Peptide_LFQ_DBPSN024_PAS840.raw	LGLFGVP	7	85	7	351.7105	2	25.13	6.27E5	701.4112	-6.7		98 97 99 76 54 85 88	LGLFGVP	HCD
1	12654	HFX_Peptide_LFQ_DBPSN024_PAS840.raw	TVSFGPVPPR	10	85	10	528.8008	2	22.66	2.94E5	1055.5764	10.0		50 52 90 95 95 93 96 96 91 93	TVSFGPVPPR	HCD
1	27769	HFX_Peptide_LFQ_DBPSN024_PAS840.raw	APVGAVVAPGAARLP	15	85	15	673.3998	2	37.10	1.39E6	1344.7876	-1.9		63 55 71 75 97 99 99 99 92 79 83 88 88 92 95	APVGAVVAPGAARLP	HCD
1	12196	HFX_Peptide_LFQ_DBPSN024_PAS840.raw	LYEDHGVP	8	85	8	465.2222	2	22.29	2.19E6	928.4290	0.9		99 99 99 98 51 54 90 92	LYEDHGVP	HCD
1	9114	HFX_Peptide_LFQ_DBPSN024_PAS840.raw	LTGGLNDPDKMNQ	13	85	13	701.8358	2	19.64	2.78E6	1401.6558	0.9		100 99 95 97 100 100 100 96 95 59 34 43 91	LTGGLNDPDKMNQ	HCD
1	3702	HFX_Peptide_LFQ_DBPSN024_PAS840.raw	AGDDVRP	7	85	7	365.1798	2	13.00	5.64E5	728.3453	-0.4		99 99 100 94 66 61 77	AGDDVRP	HCD
1	9607	HFX_Peptide_LFQ_DBPSN024_PAS840.raw	YDESGPGLVH	10	85	10	537.2484	2	20.09	3.36E6	1072.4824	-0.3		100 100 100 100 98 70 48 82 75 78	YDESGPGLVH	HCD
1	35304	HFX_Peptide_LFQ_DBPSN024_PAS840.raw	VPPFYPAP	8	85	8	444.2359	2	50.62	7.61E7	886.4589	-1.9		63 63 73 82 98 100 100 100	VPPFYPAP	HCD
1	35038	HFX_Peptide_LFQ_DBPSN024_PAS840.raw	DELAKLF	7	85	7	418.2310	2	50.13	1.46E7	834.4487	-1.4		76 80 98 74 71 97 99	DELAKLF	HCD
1	37324	HFX_Peptide_LFQ_DBPSN024_PAS840.raw	SEGAPLDLVNRVP	13	85	13	683.8679	2	54.54	9.91E4	1365.7251	-2.9		63 82 93 99 99 99 99 100 99 56 39 85 92	SEGAPLDLVNRVP	HCD
1	15012	HFX_Peptide_LFQ_DBPSN024_PAS840.raw	PMVPGAPQPQPHPQ	14	85	14	740.8711	2	24.56	4.47E6	1479.7292	-1.1		85 34 69 97 79 78 95 92 86 85 94 97 100 100	PMVPGAPQPQPHPQ	HCD
1	43991	HFX_Peptide_LFQ_DBPSN024_PAS840.raw	DVPDLLRAPLVP	12	85	12	652.8815	2	68.29	7.72E5	1303.7500	-1.1		90 91 98 99 99 93 82 74 46 81 79 89	DVPDLLRAPLVP	HCD
1	9829	HFX_Peptide_LFQ_DBPSN024_PAS840.raw	NLEHDLDRVQ	10	85	10	619.8101	2	20.28	6.25E5	1237.6050	0.6		75 96 100 100 100 100 99 52 40 90	NLEHDLDRVQ	HCD
1	27467	HFX_Peptide_LFQ_DBPSN024_PAS840.raw	PVGPSLPGLGR	11	85	11	525.3080	2	36.70	1.48E7	1048.6028	-1.2		99 100 100 100 99 99 93 40 38 77 92	PVGPSLPGLGR	HCD
1	13507	HFX_Peptide_LFQ_DBPSN024_PAS840.raw	PYSFGDTPEK	10	85	10	570.7693	2	23.34	9.67E5	1139.5134	9.3		34 43 88 95 96 99 100 98 99 99	PYSFGDTPEK	HCD
1	32949	HFX_Peptide_LFQ_DBPSN024_PAS840.raw	APLDLVVRGGP	11	85	11	547.3209	2	45.95	1.37E6	1092.6292	-1.7		100 100 100 100 100 100 91 52 30 74 89	APLDLVVRGGP	HCD
1	12937	HFX_Peptide_LFQ_DBPSN024_PAS840.raw	DDLNDFR	7	85	7	447.7012	2	22.88	1.04E6	893.3879	0.0		75 72 93 82 90 88 94	DDLNDFR	HCD
1	42573	HFX_Peptide_LFQ_DBPSN024_PAS840.raw	AQNSLLNALPGSALFYP	17	85	17	888.4706	2	65.65		1774.9253	0.8		67 61 81 99 99 100 99 100 100 97 59 45 82 85 88 90 92	AQNSLLNALPGSALFYP	HCD
1	27549	HFX_Peptide_LFQ_DBPSN024_PAS840.raw	FAPV	4	85	4	433.2435	1	36.82	1.14E7	432.2372	-2.4		96 75 83 85	FAPV	HCD
1	12704	HFX_Peptide_LFQ_DBPSN024_PAS840.raw	PGFNRFGGGP	10	85	10	503.2476	2	22.69	2.88E6	1004.4828	-2.1		99 99 99 93 91 62 56 59 94 96	PGFNRFGGGP	HCD
1	27418	HFX_Peptide_LFQ_DBPSN024_PAS840.raw	EVLRPVP	7	85	7	405.2472	2	36.63	2.39E6	808.4807	-0.9		70 57 93 90 91 96 96	EVLRPVP	HCD
1	17304	HFX_Peptide_LFQ_DBPSN024_PAS840.raw	LAVPYRP	7	85	7	408.2417	2	26.43	1.66E6	814.4701	-1.5		68 63 92 89 93 93 95	LAVPYRP	HCD
1	17970	HFX_Peptide_LFQ_DBPSN024_PAS840.raw	QYGYGGKMGP	10	85	10	529.2396	2	26.97	8.1E6	1056.4697	-4.8		93 99 100 100 98 87 84 30 74 86	QYGYGGKMGP	HCD
1	23977	HFX_Peptide_LFQ_DBPSN024_PAS840.raw	PATLPGLP	8	85	8	383.2281	2	32.35	9.85E6	764.4432	-1.9		86 59 75 86 98 90 90 95	PATLPGLP	HCD
1	26941	HFX_Peptide_LFQ_DBPSN024_PAS840.raw	HAQPGFPQPHTP	12	85	12	657.3168	2	35.98	6.67E6	1312.6313	-9.4		34 55 79 99 100 99 95 92 90 86 94 96	HAQPGFPQPHTP	HCD
1	17782	HFX_Peptide_LFQ_DBPSN024_PAS840.raw	LVVLRP	6	85	6	348.7417	2	26.82	1.24E6	695.4694	-0.8		98 98 96 70 57 89	LVVLRP	HCD
1	10224	HFX_Peptide_LFQ_DBPSN024_PAS840.raw	YGAPGFGR	8	85	8	412.7050	2	20.63	1.32E6	823.3976	-2.6		99 99 100 99 89 55 46 93	YGAPGFGR	HCD
1	42524	HFX_Peptide_LFQ_DBPSN024_PAS840.raw	LEAPP	5	85	5	526.2870	1	65.56	5.15E5	525.2798	-0.3		73 82 83 91 95	LEAPP	HCD
1	8807	HFX_Peptide_LFQ_DBPSN024_PAS840.raw	YTADENANMGAP	12	85	12	627.2554	2	19.34	4.83E4	1252.5029	-5.4		97 96 97 92 89 81 80 50 62 89 92 93	YTADENANMGAP	HCD
1	14064	HFX_Peptide_LFQ_DBPSN024_PAS840.raw	LAYGHLGAP	9	85	9	449.7415	2	23.79	1.72E6	897.4708	-2.6		92 90 97 94 45 65 93 94 95	LAYGHLGAP	HCD
1	6857	HFX_Peptide_LFQ_DBPSN024_PAS840.raw	LGPAGPEGATPFHSP	15	85	15	717.8511	2	17.27	2.45E5	1433.6938	-4.3		98 99 100 100 100 100 100 100 95 86 37 46 33 87 92	LGPAGPEGATPFHSP	HCD
1	27595	HFX_Peptide_LFQ_DBPSN024_PAS840.raw	EPTNLVNNPGHAV	13	85	13	681.3445	2	36.87	1.13E6	1360.6736	0.6		83 70 98 97 99 100 98 97 63 66 60 82 90	EPTNLVNNPGHAV	HCD
1	25005	HFX_Peptide_LFQ_DBPSN024_PAS840.raw	QNALVEFKP	9	85	9	523.2874	2	33.48	1.18E7	1044.5603	-0.1		39 67 97 99 98 98 94 90 82	QNALVEFKP	HCD
1	8710	HFX_Peptide_LFQ_DBPSN024_PAS840.raw	GPSGGFGPSAGQRNAGP	17	85	17	757.3588	2	19.25	2.13E5	1512.7068	-2.5		92 98 99 100 100 100 100 100 99 97 56 43 45 49 85 86 93	GPSGGFGPSAGQRNAGP	HCD
1	8061	HFX_Peptide_LFQ_DBPSN024_PAS840.raw	LPKPPPPPGAP	11	85	11	534.3149	2	18.59	6.89E6	1066.6174	-2.1		34 31 83 100 100 100 100 100 97 92 96	LPKPPPPPGAP	HCD
1	36628	HFX_Peptide_LFQ_DBPSN024_PAS840.raw	TVYDLVHTPGVAA	13	85	13	671.8514	2	53.13	5.56E5	1341.6929	-3.5		48 61 98 99 97 92 73 94 93 70 83 95 98	TVYDLVHTPGVAA	HCD
1	17314	HFX_Peptide_LFQ_DBPSN024_PAS840.raw	FSPSFK	6	85	6	356.6864	2	26.44	4.62E7	711.3591	-1.2		50 67 99 98 98 97	FSPSFK	HCD
1	34850	HFX_Peptide_LFQ_DBPSN024_PAS840.raw	ARYLAPAPGTL	11	85	11	565.3210	2	49.78	6.29E7	1128.6292	-1.4		41 39 62 92 100 100 100 100 99 100 100	ARYLAPAPGTL	HCD
1	18882	HFX_Peptide_LFQ_DBPSN024_PAS840.raw	EVVAPSVP	8	85	8	399.2236	2	27.73	6.96E4	796.4330	-0.6		72 59 70 95 95 95 96 96	EVVAPSVP	HCD
1	23146	HFX_Peptide_LFQ_DBPSN024_PAS840.raw	TTPDVVPSLR	10	85	10	542.8031	2	31.51	2.57E7	1083.5923	-0.6		100 99 100 100 100 99 93 46 46 65	TTPDVVPSLR	HCD
1	3415	HFX_Peptide_LFQ_DBPSN024_PAS840.raw	FGGAGGTRSP	10	84	10	453.7250	2	12.54	3.5E5	905.4355	-0.1		99 100 100 100 99 97 57 34 77 85	FGGAGGTRSP	HCD
1	16029	HFX_Peptide_LFQ_DBPSN024_PAS840.raw	PTLPLR	6	84	6	348.7227	2	25.39	1.21E5	695.4330	-3.1		79 84 87 84 88 86	PTLPLR	HCD
1	30387	HFX_Peptide_LFQ_DBPSN024_PAS840.raw	NSPDVKPF	8	84	8	452.2383	2	41.17	1.99E5	902.4498	13.6		43 62 98 99 94 95 91 96	NSPDVKPF	HCD
1	11124	HFX_Peptide_LFQ_DBPSN024_PAS840.raw	AQPPYPKVP	9	84	9	498.7787	2	21.40	7.98E7	995.5439	-1.0		68 65 99 98 97 74 75 92 94	AQPPYPKVP	HCD
1	38123	HFX_Peptide_LFQ_DBPSN024_PAS840.raw	QSPDLLRPVP	10	84	10	561.3109	2	56.14	1.74E5	1120.6240	-14.9		44 52 96 99 98 94 88 85 94 98	QSPDLLRPVP	HCD
1	28590	HFX_Peptide_LFQ_DBPSN024_PAS840.raw	LLNNPGAPL	9	84	9	454.7628	2	38.25	1.49E6	907.5127	-1.7		99 97 66 61 81 95 92 79 93	LLNNPGAPL	HCD
1	7846	HFX_Peptide_LFQ_DBPSN024_PAS840.raw	GSLGPAGPEGPHGYVSP	17	84	17	789.8792	2	18.35	4.27E5	1577.7473	-2.3		65 66 99 100 100 100 100 99 99 100 98 52 84 40 51 93 96	GSLGPAGPEGPHGYVSP	HCD
1	16934	HFX_Peptide_LFQ_DBPSN024_PAS840.raw	VPLVDEKVP	9	84	9	498.2919	2	26.13	7.42E5	994.5699	-0.6		99 98 99 95 55 50 82 90 95	VPLVDEKVP	HCD
1	37851	HFX_Peptide_LFQ_DBPSN024_PAS840.raw	DVTF	4	84	4	481.2282	1	55.60	1.78E6	480.2220	-2.3		93 77 89 79	DVTF	HCD
1	23490	HFX_Peptide_LFQ_DBPSN024_PAS840.raw	APGFGYGGFAK	11	84	11	536.2682	2	31.84	3.39E7	1070.5186	3.1		99 97 98 95 84 78 85 84 55 61 97	APGFGYGGFAK	HCD
1	2454	HFX_Peptide_LFQ_DBPSN024_PAS840.raw	SDYMSK	6	84	6	365.6604	2	10.77	1.93E5	729.3004	8.2		92 98 96 55 70 98	SDYMSK	HCD
1	9087	HFX_Peptide_LFQ_DBPSN024_PAS840.raw	QSLVNNGPHAV	11	84	11	568.2958	2	19.61	4.03E7	1134.5781	-1.0		50 79 100 100 99 98 71 72 92 82 88	QSLVNNGPHAV	HCD
1	15633	HFX_Peptide_LFQ_DBPSN024_PAS840.raw	YAPHFPT	7	84	7	416.7023	2	25.07	6.12E7	831.3915	-1.7		68 69 97 95 98 81 82	YAPHFPT	HCD
1	35852	HFX_Peptide_LFQ_DBPSN024_PAS840.raw	WGDNLELALDHANKA	15	84	15	833.9244	2	51.65	2.93E1	1665.8110	14.0		49 43 68 57 98 100 100 100 99 99 88 93 93 89 95	WGDNLELALDHANKA	HCD
1	9364	HFX_Peptide_LFQ_DBPSN024_PAS840.raw	HTFTARSYP	9	84	9	540.2654	2	19.86	1.73E6	1078.5195	-3.1		97 98 97 93 87 54 54 88 94	HTFTARSYP	HCD
1	16334	HFX_Peptide_LFQ_DBPSN024_PAS840.raw	EFPHVP	6	84	6	363.1841	2	25.63	3.91E6	724.3544	-1.0		86 73 93 79 88 88	EFPHVP	HCD
1	12616	HFX_Peptide_LFQ_DBPSN024_PAS840.raw	NSPDVKP	7	84	7	378.7023	2	22.62	4.35E5	755.3813	11.4		43 57 97 99 99 99 98	NSPDVKP	HCD
1	12928	HFX_Peptide_LFQ_DBPSN024_PAS840.raw	VTAPPTGNALGAP	13	84	13	583.3137	2	22.87	1.89E7	1164.6138	-0.8		91 93 99 100 100 98 68 59 59 61 87 91 95	VTAPPTGNALGAP	HCD
1	9723	HFX_Peptide_LFQ_DBPSN024_PAS840.raw	YGTDERGGPHFP	12	84	12	666.8009	2	20.19	3.67E6	1331.5894	-1.6		95 56 75 97 96 89 82 60 71 92 100 100	YGTDERGGPHFP	HCD
1	14816	HFX_Peptide_LFQ_DBPSN024_PAS840.raw	VSPTPGTSPQPLGVH	15	84	15	737.3873	2	24.40	1.03E7	1472.7622	-1.4		99 100 100 100 100 99 99 59 34 55 88 61 75 100 100	VSPTPGTSPQPLGVH	HCD
1	18962	HFX_Peptide_LFQ_DBPSN024_PAS840.raw	PPSVPAPP	8	84	8	381.2125	2	27.80		760.4119	-2.0		82 80 63 69 96 96 94 96	PPSVPAPP	HCD
1	20680	HFX_Peptide_LFQ_DBPSN024_PAS840.raw	LQWNLGGNK	9	84	9	515.2759	2	29.27	3.27E6	1028.5403	-2.9		95 92 99 97 99 96 78 39 67	LQWNLGGNK	HCD
1	15482	HFX_Peptide_LFQ_DBPSN024_PAS840.raw	LAEVPPYVSPH	11	84	11	604.8201	2	24.94	3.16E5	1207.6238	1.6		99 98 100 99 92 76 60 78 66 78 85	LAEVPPYVSPH	HCD
1	13960	HFX_Peptide_LFQ_DBPSN024_PAS840.raw	ELDERFNAK	9	84	9	561.2803	2	23.70	5.18E6	1120.5513	-4.6		98 89 96 86 60 65 72 96 98	ELDERFNAK	HCD
1	7694	HFX_Peptide_LFQ_DBPSN024_PAS840.raw	PDHERAVGP	9	84	9	489.2436	2	18.20	3.59E5	976.4726	0.0		89 95 86 96 51 86 65 92 98	PDHERAVGP	HCD
1	39498	HFX_Peptide_LFQ_DBPSN024_PAS840.raw	GPPFGPGGPF	10	84	10	465.2285	2	59.00		928.4443	-1.9		51 51 69 87 100 100 100 99 94 95	GPPFGPGGPF	HCD
1	8068	HFX_Peptide_LFQ_DBPSN024_PAS840.raw	YGDDYGSQHVGP	12	84	12	647.7697	2	18.60	6.72E5	1293.5261	-1.1		99 100 100 100 100 97 92 52 18 79 85 93	YGDDYGSQHVGP	HCD
1	12072	HFX_Peptide_LFQ_DBPSN024_PAS840.raw	LHPSPLLHGAP	11	84	11	569.8223	2	22.19	6.78E5	1137.6294	0.5		98 93 97 73 54 69 86 91 88 88 91	LHPSPLLHGAP	HCD
1	4233	HFX_Peptide_LFQ_DBPSN024_PAS840.raw	VATPDQRVK	9	84	9	507.2900	2	13.82	6.66E5	1012.5665	-1.1		56 72 99 96 95 75 77 92 98	VATPDQRVK	HCD
1	13506	HFX_Peptide_LFQ_DBPSN024_PAS840.raw	LETSCLGVP	9	84	9	459.7299	2	23.34	1.92E6	917.4528	-8.3		88 96 98 96 61 75 60 94 91	LETSCLGVP	HCD
1	20188	HFX_Peptide_LFQ_DBPSN024_PAS840.raw	AAPLVVTHAV	10	84	10	489.2912	2	28.85	6.09E6	976.5706	-2.7		91 95 100 100 99 97 95 77 34 56	AAPLVVTHAV	HCD
1	15766	HFX_Peptide_LFQ_DBPSN024_PAS840.raw	NPGPVGRP	8	84	8	397.2135	2	25.17		792.4242	-14.8		67 79 90 79 94 92 88 86	NPGPVGRP	HCD
1	11738	HFX_Peptide_LFQ_DBPSN024_PAS840.raw	VVAPGALRAP	10	84	10	475.7920	2	21.91	1.26E8	949.5709	-1.5		97 97 100 99 93 90 54 38 85 92	VVAPGALRAP	HCD
1	12930	HFX_Peptide_LFQ_DBPSN024_PAS840.raw	LAYDALR	7	84	7	411.2290	2	22.88	3.4E6	820.4443	-0.9		62 63 97 97 89 88 93	LAYDALR	HCD
1	18172	HFX_Peptide_LFQ_DBPSN024_PAS840.raw	PYAAAPNFP	9	84	9	474.2341	2	27.14	1.63E7	946.4548	-1.3		61 67 90 99 99 96 79 79 90	PYAAAPNFP	HCD
1	12963	HFX_Peptide_LFQ_DBPSN024_PAS840.raw	PHYPYAPR	8	84	8	500.7474	2	22.90	1.24E6	999.4926	-12.3		71 66 96 94 90 89 79 91	PHYPYAPR	HCD
1	11893	HFX_Peptide_LFQ_DBPSN024_PAS840.raw	PAARAPPAPAPAPAPASP	18	84	18	803.9377	2	22.03	4.92E5	1605.8625	-1.0		23 88 94 82 73 63 65 75 82 91 94 95 99 100 100 99 99 99	PAARAPPAPAPAPAPASP	HCD
1	18736	HFX_Peptide_LFQ_DBPSN024_PAS840.raw	PADPAGFHLPGAP	13	84	13	623.8114	2	27.61	7.59E5	1245.6143	-4.8		92 92 97 94 90 93 52 28 87 82 92 98 99	PADPAGFHLPGAP	HCD
1	30009	HFX_Peptide_LFQ_DBPSN024_PAS840.raw	LSLENKYPVP	10	84	10	580.3191	2	40.52	3.66E6	1158.6284	-4.1		99 99 100 100 94 40 40 79 95 99	LSLENKYPVP	HCD
1	5186	HFX_Peptide_LFQ_DBPSN024_PAS840.raw	NDPLKEP	7	84	7	406.7103	2	15.25	1.21E5	811.4075	-1.9		56 75 97 96 88 90 88	NDPLKEP	HCD
1	15272	HFX_Peptide_LFQ_DBPSN024_PAS840.raw	AVLDDVK	7	84	7	380.2154	2	24.77	1.65E6	758.4174	-1.5		48 52 95 98 99 99 99	AVLDDVK	HCD
1	15824	HFX_Peptide_LFQ_DBPSN024_PAS840.raw	TTTSFPK	7	84	7	391.2081	2	25.22	2.98E5	780.4017	-0.1		35 96 98 98 88 85 91	TTTSFPK	HCD
1	11216	HFX_Peptide_LFQ_DBPSN024_PAS840.raw	APYAFH	6	84	6	353.1707	2	21.48	4.82E5	704.3282	-1.8		95 86 85 79 78 82	APYAFH	HCD
1	21997	HFX_Peptide_LFQ_DBPSN024_PAS840.raw	LGGPGCHTPPPLP	13	84	13	621.8152	2	30.41	2.19E6	1241.6226	-5.3		95 91 91 56 57 63 52 98 99 99 98 98 98	LGGPGCHTPPPLP	HCD
1	5786	HFX_Peptide_LFQ_DBPSN024_PAS840.raw	LYPGQGNQNRPSGPTQ	16	84	16	857.4153	2	16.04	2.09E5	1712.8230	-4.1		100 100 97 91 79 86 90 79 85 91 86 84 60 44 84 92	LYPGQGNQNRPSGPTQ	HCD
1	13531	HFX_Peptide_LFQ_DBPSN024_PAS840.raw	LDFVDKPAPPEEHGH	15	84	15	563.2715	3	23.35	4.48E6	1686.8000	-4.3		99 99 96 94 96 83 88 100 100 90 89 79 17 40 95	LDFVDKPAPPEEHGH	HCD
1	7195	HFX_Peptide_LFQ_DBPSN024_PAS840.raw	DLEKPPNCTGAP	12	84	12	621.2930	2	17.65	4.48E5	1240.5757	-3.4		94 95 100 99 98 90 45 39 80 88 89 93	DLEKPPNCTGAP	HCD
1	16993	HFX_Peptide_LFQ_DBPSN024_PAS840.raw	STELLLR	7	84	7	416.2499	2	26.18	2.94E6	830.4861	-1.1		62 56 93 90 92 98 99	STELLLR	HCD
1	16459	HFX_Peptide_LFQ_DBPSN024_PAS840.raw	EDLEDFALGP	10	84	10	553.2532	2	25.74	2.32E6	1104.4976	-5.2		74 79 99 100 99 75 60 82 81 92	EDLEDFALGP	HCD
1	28569	HFX_Peptide_LFQ_DBPSN024_PAS840.raw	GPPPFYPAPH	10	84	10	540.2659	2	38.22		1078.5234	-5.7		45 70 99 99 99 100 98 73 63 96	GPPPFYPAPH	HCD
1	22014	HFX_Peptide_LFQ_DBPSN024_PAS840.raw	FGPFDR	6	84	6	369.6815	2	30.42	2.71E7	737.3496	-1.4		75 67 93 90 90 89	FGPFDR	HCD
1	8866	HFX_Peptide_LFQ_DBPSN024_PAS840.raw	PPGPPGVRP	9	84	9	437.2496	2	19.40	1.97E6	872.4868	-2.5		100 99 100 99 90 51 49 78 91	PPGPPGVRP	HCD
1	44235	HFX_Peptide_LFQ_DBPSN024_PAS840.raw	SPPPFFHPAP	10	84	10	547.2758	2	68.77	1.12E7	1092.5393	-2.1		52 57 96 90 89 97 88 80 95 95	SPPPFFHPAP	HCD
1	8515	HFX_Peptide_LFQ_DBPSN024_PAS840.raw	YSVHPSPAT	9	84	9	479.7339	2	19.05		957.4556	-2.3		96 96 82 75 85 68 57 97 99	YSVHPSPAT	HCD
1	13914	HFX_Peptide_LFQ_DBPSN024_PAS840.raw	FPYGVH	6	84	6	360.1787	2	23.66	5.23E6	718.3438	-1.3		96 95 94 74 71 74	FPYGVH	HCD
1	15062	HFX_Peptide_LFQ_DBPSN024_PAS840.raw	FFPHDP	6	84	6	380.1760	2	24.60	6.15E6	758.3387	-1.6		75 67 89 85 96 93	FFPHDP	HCD
1	13062	HFX_Peptide_LFQ_DBPSN024_PAS840.raw	LTLYKGAP	8	84	8	431.7552	2	22.98	1.17E6	861.4960	-0.1		69 63 86 91 86 91 92 93	LTLYKGAP	HCD
1	13014	HFX_Peptide_LFQ_DBPSN024_PAS840.raw	YGAYSHPYAY	10	84	10	596.2583	2	22.94	1.56E6	1190.5032	-0.9		99 99 98 48 37 73 96 95 97 100	YGAYSHPYAY	HCD
1	30846	HFX_Peptide_LFQ_DBPSN024_PAS840.raw	ELDPV	5	84	5	572.2914	1	42.00	1.59E6	571.2853	-2.2		75 60 96 95 93	ELDPV	HCD
1	9103	HFX_Peptide_LFQ_DBPSN024_PAS840.raw	KLYPATLCPR	10	84	10	581.3247	2	19.62	1.19E5	1160.6375	-2.2		100 100 100 99 95 59 55 79 68 86	KLYPATLCPR	HCD
1	16502	HFX_Peptide_LFQ_DBPSN024_PAS840.raw	YPGYSHYP	8	84	8	492.2159	2	25.77	9.26E5	982.4185	-1.3		89 44 65 97 96 90 96 97	YPGYSHYP	HCD
1	38771	HFX_Peptide_LFQ_DBPSN024_PAS840.raw	LAPLVLTVGPLP	12	84	12	595.3811	2	57.48		1188.7480	-0.3		63 60 95 97 98 99 97 70 50 86 96 98	LAPLVLTVGPLP	HCD
1	11574	HFX_Peptide_LFQ_DBPSN024_PAS840.raw	YGLPGHSY	8	84	8	447.2109	2	21.77	1.29E7	892.4079	-0.8		68 73 99 99 98 66 71 96	YGLPGHSY	HCD
1	21651	HFX_Peptide_LFQ_DBPSN024_PAS840.raw	FLLK	4	84	4	260.6778	2	30.11	2.09E5	519.3420	-1.8		66 72 99 99	FLLK	HCD
1	7650	HFX_Peptide_LFQ_DBPSN024_PAS840.raw	EPPPVHVGAP	10	84	10	500.2658	2	18.15	5.2E6	998.5185	-1.4		88 72 91 88 81 71 90 87 82 90	EPPPVHVGAP	HCD
1	16543	HFX_Peptide_LFQ_DBPSN024_PAS840.raw	LVCLAL	6	84	6	316.1995	2	25.81	2.61E6	630.3774	11.0		74 80 68 84 98 99	LVCLAL	HCD
1	8235	HFX_Peptide_LFQ_DBPSN024_PAS840.raw	FGPPPHY	7	84	7	407.6949	2	18.77	9.12E0	813.3809	-7.0		99 99 90 62 72 70 95	FGPPPHY	HCD
1	15882	HFX_Peptide_LFQ_DBPSN024_PAS840.raw	PGVPGYAGHY	10	84	10	509.2425	2	25.27	2.18E6	1016.4716	-1.2		39 54 78 97 94 94 96 96 93 99	PGVPGYAGHY	HCD
1	16136	HFX_Peptide_LFQ_DBPSN024_PAS840.raw	SPPYLTYFK	9	84	9	558.2920	2	25.47	4.64E4	1114.5698	-0.4		97 97 98 75 70 73 62 88 95	SPPYLTYFK	HCD
1	5793	HFX_Peptide_LFQ_DBPSN024_PAS840.raw	TAPASLTTAAP	11	84	11	500.7634	2	16.05	1.08E6	999.5236	-11.3		93 95 98 96 52 48 66 86 97 96 97	TAPASLTTAAP	HCD
1	27249	HFX_Peptide_LFQ_DBPSN024_PAS840.raw	RPPFFPPAHR	10	84	10	407.8885	3	36.40	8.16E7	1220.6567	-10.7		79 45 48 94 97 97 97 96 92 95	RPPFFPPAHR	HCD
1	19692	HFX_Peptide_LFQ_DBPSN024_PAS840.raw	HEPLLLT	7	84	7	411.7394	2	28.42	1.27E7	821.4647	-0.5		43 73 78 94 99 100 100	HEPLLLT	HCD
1	15964	HFX_Peptide_LFQ_DBPSN024_PAS840.raw	PVTTKGGAP	9	84	9	414.2348	2	25.33	1.66E6	826.4548	0.2		98 97 80 55 61 92 90 90 91	PVTTKGGAP	HCD
1	24453	HFX_Peptide_LFQ_DBPSN024_PAS840.raw	EDLLNLK	7	84	7	422.7422	2	32.85	1.71E6	843.4702	-0.3		79 82 97 90 75 72 92	EDLLNLK	HCD
1	22305	HFX_Peptide_LFQ_DBPSN024_PAS840.raw	FGPFDR	6	84	6	369.6814	2	30.70	2.71E7	737.3496	-1.8		65 60 93 93 96 97	FGPFDR	HCD
1	13044	HFX_Peptide_LFQ_DBPSN024_PAS840.raw	YWPHTEEPQ	9	84	9	593.7620	2	22.96	5.72E6	1185.5090	0.4		49 51 94 94 99 94 78 95 99	YWPHTEEPQ	HCD
1	12811	HFX_Peptide_LFQ_DBPSN024_PAS840.raw	PGYPYPQPH	9	84	9	528.2502	2	22.78	8.57E6	1054.4873	-1.4		87 46 75 97 93 76 82 99 100	PGYPYPQPH	HCD
1	14124	HFX_Peptide_LFQ_DBPSN024_PAS840.raw	NSLVNNLPGK	10	84	10	528.2949	2	23.84	9.03E5	1054.5771	-1.9		31 31 92 99 97 97 98 98 98 98	NSLVNNLPGK	HCD
1	6695	HFX_Peptide_LFQ_DBPSN024_PAS840.raw	TTGHGETTQQLGAGGEGAGP	20	84	20	913.4108	2	17.09		1824.8237	-9.1		93 94 100 100 99 97 85 87 91 39 48 91 97 100 99 92 62 61 62 79	TTGHGETTQQLGAGGEGAGP	HCD
1	14485	HFX_Peptide_LFQ_DBPSN024_PAS840.raw	LYPAPYRGP	9	84	9	517.2761	2	24.13	4.33E7	1032.5393	-1.6		94 95 100 100 96 93 86 37 55	LYPAPYRGP	HCD
1	41984	HFX_Peptide_LFQ_DBPSN024_PAS840.raw	VQDDVPDLLRPVP	13	84	13	731.8973	2	64.44		1461.7827	-1.9		44 56 99 99 99 94 92 62 69 92 91 94 96	VQDDVPDLLRPVP	HCD
1	12405	HFX_Peptide_LFQ_DBPSN024_PAS840.raw	EGYLLTSR	8	84	8	469.7501	2	22.46	7.75E5	937.4869	-1.4		83 75 99 100 98 63 57 94	EGYLLTSR	HCD
1	7331	HFX_Peptide_LFQ_DBPSN024_PAS840.raw	FPAGPHTP	8	84	8	412.2084	2	17.80	1.58E6	822.4024	-0.1		97 79 49 55 98 97 97 97	FPAGPHTP	HCD
1	10180	HFX_Peptide_LFQ_DBPSN024_PAS840.raw	LEEESYMPK	9	84	9	563.2595	2	20.59	1.7E7	1124.5059	-1.3		97 99 100 99 94 49 34 88 95	LEEESYMPK	HCD
1	13912	HFX_Peptide_LFQ_DBPSN024_PAS840.raw	TPYPPPRPP	9	83	9	511.2815	2	23.66	1.34E8	1020.5392	8.9		45 39 80 100 100 99 97 96 98	TPYPPPRPP	HCD
1	2998	HFX_Peptide_LFQ_DBPSN024_PAS840.raw	YHPY	4	83	4	290.1312	2	11.82	2.09E5	578.2489	-1.9		94 79 80 82	YHPY	HCD
1	4106	HFX_Peptide_LFQ_DBPSN024_PAS840.raw	FEFDYK	6	83	6	424.6978	2	13.63	3.82E5	847.3752	6.8		90 66 71 82 95 98	FEFDYK	HCD
1	17027	HFX_Peptide_LFQ_DBPSN024_PAS840.raw	LDEGLTVR	8	83	8	451.7504	2	26.21	1.9E6	901.4869	-0.8		96 98 99 96 95 50 45 91	LDEGLTVR	HCD
1	14242	HFX_Peptide_LFQ_DBPSN024_PAS840.raw	LAPSFAANALTP	12	83	12	586.8186	2	23.94	7.45E6	1171.6238	-1.0		99 99 99 98 97 87 65 52 59 66 90 93	LAPSFAANALTP	HCD
1	18212	HFX_Peptide_LFQ_DBPSN024_PAS840.raw	LTGWLEK	7	83	7	423.7385	2	27.17	6.86E5	845.4647	-2.6		99 96 54 48 94 98 98	LTGWLEK	HCD
1	12923	HFX_Peptide_LFQ_DBPSN024_PAS840.raw	NSLYDTTGRVP	11	83	11	611.8130	2	22.87	1.11E7	1221.5989	10.4		54 63 99 100 100 98 93 57 62 97 98	NSLYDTTGRVP	HCD
1	6641	HFX_Peptide_LFQ_DBPSN024_PAS840.raw	EPLHPTKHAAP	11	83	11	599.3216	2	17.03	8.19E5	1196.6301	-1.2		97 94 99 97 97 92 48 25 85 92 95	EPLHPTKHAAP	HCD
1	11010	HFX_Peptide_LFQ_DBPSN024_PAS840.raw	FGGGGGFGGRNSP	13	83	13	583.7689	2	21.30	3.68E5	1165.5264	-2.7		65 56 92 89 97 98 98 98 69 51 86 93 95	FGGGGGFGGRNSP	HCD
1	27272	HFX_Peptide_LFQ_DBPSN024_PAS840.raw	PPFYPAPH	8	83	8	463.2317	2	36.43	5.08E8	924.4493	-0.6		92 82 93 96 88 54 68 96	PPFYPAPH	HCD
1	40495	HFX_Peptide_LFQ_DBPSN024_PAS840.raw	PEYPEPYPDPF	11	83	11	675.7976	2	61.28	2.8E6	1349.5815	-0.7		48 61 62 68 93 99 100 99 98 96 98	PEYPEPYPDPF	HCD
1	3861	HFX_Peptide_LFQ_DBPSN024_PAS840.raw	NHLDCKNK	8	83	8	486.2392	2	13.25	2.27E5	970.4655	-1.6		96 98 100 98 56 45 79 95	NHLDCKNK	HCD
1	9075	HFX_Peptide_LFQ_DBPSN024_PAS840.raw	HEALAAKPGAP	11	83	11	531.2892	2	19.60	5.25E5	1060.5664	-2.3		99 100 100 100 96 74 48 39 79 89 96	HEALAAKPGAP	HCD
1	13484	HFX_Peptide_LFQ_DBPSN024_PAS840.raw	VLETSPDFK	9	83	9	518.2706	2	23.31	2E5	1034.5283	-1.7		93 92 96 84 85 48 67 91 96	VLETSPDFK	HCD
1	14762	HFX_Peptide_LFQ_DBPSN024_PAS840.raw	GNVDLDSKYGAP	12	83	12	618.2973	2	24.35	3.06E5	1234.5830	-2.4		49 55 97 100 98 84 68 82 91 92 93 93	GNVDLDSKYGAP	HCD
1	8761	HFX_Peptide_LFQ_DBPSN024_PAS840.raw	SHAVAGRNSVEGPVGSP	17	83	17	810.9031	2	19.30	2.27E6	1619.8015	-6.1		76 38 48 74 99 99 98 76 66 62 88 100 100 100 100 100 100	SHAVAGRNSVEGPVGSP	HCD
1	25141	HFX_Peptide_LFQ_DBPSN024_PAS840.raw	NGVDNLLLR	9	83	9	507.2903	2	33.63	9.05E6	1012.5665	-0.5		39 37 95 97 92 95 99 99 99	NGVDNLLLR	HCD
1	10220	HFX_Peptide_LFQ_DBPSN024_PAS840.raw	SGGEGYYPGLADR	13	83	13	671.3073	2	20.63	1.16E7	1340.5996	0.3		44 48 91 95 50 79 100 99 93 94 95 98 99	SGGEGYYPGLADR	HCD
1	12468	HFX_Peptide_LFQ_DBPSN024_PAS840.raw	YGDDGQYRDAGVSF	14	83	14	775.3311	2	22.50	1.84E5	1548.6479	-0.3		98 99 100 100 95 89 81 40 49 52 93 99 89 85	YGDDGQYRDAGVSF	HCD
1	27829	HFX_Peptide_LFQ_DBPSN024_PAS840.raw	WDLYKPP	7	83	7	459.7390	2	37.19	3.24E6	917.4647	-1.4		62 79 99 90 82 84 89	WDLYKPP	HCD
1	24770	HFX_Peptide_LFQ_DBPSN024_PAS840.raw	VALTNCFDDTAAP	13	83	13	669.3058	2	33.21	2.76E6	1336.5969	0.2		61 79 100 99 92 41 46 94 96 92 95 93 95	VALTNCFDDTAAP	HCD
1	18178	HFX_Peptide_LFQ_DBPSN024_PAS840.raw	GPSLPGLGR	9	83	9	427.2476	2	27.15	1.01E8	852.4817	-1.2		76 87 100 100 95 55 59 85 95	GPSLPGLGR	HCD
1	31928	HFX_Peptide_LFQ_DBPSN024_PAS840.raw	DWSAFPRP	8	83	8	488.2375	2	44.02	7.21E7	974.4610	-0.7		49 50 99 100 99 96 84 90	DWSAFPRP	HCD
1	43084	HFX_Peptide_LFQ_DBPSN024_PAS840.raw	LFGLP	5	83	5	546.3278	1	66.63	9.22E6	545.3213	-1.5		59 63 96 100 99	LFGLP	HCD
1	18734	HFX_Peptide_LFQ_DBPSN024_PAS840.raw	EVVGPPRPP	9	83	9	474.2685	2	27.61	1.12E6	946.5236	-1.1		71 65 98 98 93 89 78 72 86	EVVGPPRPP	HCD
1	2851	HFX_Peptide_LFQ_DBPSN024_PAS840.raw	EMGGGANR	8	83	8	396.1764	2	11.55	3.3E4	790.3392	-1.3		77 51 96 95 86 84 83 93	EMGGGANR	HCD
1	9635	HFX_Peptide_LFQ_DBPSN024_PAS840.raw	NANQGGRPGSGGPSGGFPT	19	83	19	857.8975	2	20.11	5.01E5	1713.7817	-0.7		24 24 35 89 98 99 99 89 80 75 86 98 94 97 100 100 100 100 100	NANQGGRPGSGGPSGGFPT	HCD
1	23244	HFX_Peptide_LFQ_DBPSN024_PAS840.raw	VSPGLPAAVP	10	83	10	454.2644	2	31.60	4.75E6	906.5174	-3.5		78 45 62 89 98 99 96 85 88 94	VSPGLPAAVP	HCD
1	41809	HFX_Peptide_LFQ_DBPSN024_PAS840.raw	GVATCPFFPPAH	12	83	12	622.3041	2	64.09	1.49E7	1242.5854	6.6		41 51 68 73 79 95 98 100 100 99 99 99	GVATCPFFPPAH	HCD
1	15190	HFX_Peptide_LFQ_DBPSN024_PAS840.raw	LATPNYYTPK	10	83	10	584.3041	2	24.70	8.05E5	1166.5972	-3.1		50 56 98 97 96 96 74 71 96 98	LATPNYYTPK	HCD
1	27978	HFX_Peptide_LFQ_DBPSN024_PAS840.raw	DGPLGRPAVP	10	83	10	489.7711	2	37.40	1.6E8	977.5294	-1.6		95 95 99 100 100 70 35 70 79 89	DGPLGRPAVP	HCD
1	10665	HFX_Peptide_LFQ_DBPSN024_PAS840.raw	LAGNPDLEHCHHP	13	83	13	720.3248	2	21.01	5.11E5	1438.6411	-4.2		98 98 91 90 99 99 99 100 99 69 24 27 91	LAGNPDLEHCHHP	HCD
1	24523	HFX_Peptide_LFQ_DBPSN024_PAS840.raw	WGYVSAAP	8	83	8	425.7083	2	32.92	4.29E5	849.4021	0.0		78 67 76 66 93 94 95 95	WGYVSAAP	HCD
1	10757	HFX_Peptide_LFQ_DBPSN024_PAS840.raw	AEPPAGRSTGSPGPVGP	17	83	17	767.3864	2	21.09	1.03E6	1532.7583	-0.1		39 71 85 98 100 100 99 98 69 40 48 70 100 100 100 100 100	AEPPAGRSTGSPGPVGP	HCD
1	35446	HFX_Peptide_LFQ_DBPSN024_PAS840.raw	EDVPPHLF	8	83	8	477.2392	2	50.88		952.4654	-1.6		86 88 98 98 86 51 69 89	EDVPPHLF	HCD
1	36205	HFX_Peptide_LFQ_DBPSN024_PAS840.raw	ELDVP	5	83	5	572.2918	1	52.28	7.6E5	571.2853	-1.4		73 62 95 94 91	ELDVP	HCD
1	36444	HFX_Peptide_LFQ_DBPSN024_PAS840.raw	QPFPGFGPAPGAP	13	83	13	620.3104	2	52.77	4.15E6	1238.6084	-1.7		52 15 38 95 92 97 98 97 100 100 100 99 99	QPFPGFGPAPGAP	HCD
1	12929	HFX_Peptide_LFQ_DBPSN024_PAS840.raw	PGFPQPGAPAGHPPQ	15	83	15	727.8621	2	22.88	1.87E7	1453.7102	-0.4		98 98 100 98 95 92 60 56 50 50 62 90 96 100 100	PGFPQPGAPAGHPPQ	HCD
1	13307	HFX_Peptide_LFQ_DBPSN024_PAS840.raw	LAPEVRVP	8	83	8	440.7663	2	23.17	8.02E5	879.5178	0.4		49 50 94 97 97 92 93 93	LAPEVRVP	HCD
1	10736	HFX_Peptide_LFQ_DBPSN024_PAS840.raw	VVAPQKLP	8	83	8	426.2705	2	21.06		850.5276	-1.4		99 99 99 92 89 52 51 82	VVAPQKLP	HCD
1	15265	HFX_Peptide_LFQ_DBPSN024_PAS840.raw	LLRPPV	6	83	6	347.7333	2	24.77	3.67E7	693.4537	-2.3		96 95 95 94 51 68	LLRPPV	HCD
1	11376	HFX_Peptide_LFQ_DBPSN024_PAS840.raw	SSLDAEQHAL	10	83	10	535.7582	2	21.61	4.63E6	1069.5039	-1.8		95 92 98 100 97 95 90 33 52 78	SSLDAEQHAL	HCD
1	15923	HFX_Peptide_LFQ_DBPSN024_PAS840.raw	PEVVPGGPK	9	83	9	440.2491	2	25.30	2.49E6	878.4861	-2.9		43 59 95 95 95 93 91 88 91	PEVVPGGPK	HCD
1	34511	HFX_Peptide_LFQ_DBPSN024_PAS840.raw	PEELAP	6	83	6	655.3283	1	49.09		654.3224	-2.2		63 75 85 88 91 96	PEELAP	HCD
1	6057	HFX_Peptide_LFQ_DBPSN024_PAS840.raw	GYPSGGPSGGVWQPNGAGP	19	83	19	871.3976	2	16.37	2.6E5	1740.7856	-2.9		95 92 91 98 99 99 98 98 96 92 43 31 34 52 90 95 93 88 94	GYPSGGPSGGVWQPNGAGP	HCD
1	12303	HFX_Peptide_LFQ_DBPSN024_PAS840.raw	LTAPLAPDGK	10	83	10	491.7807	2	22.37	4.28E5	981.5494	-2.6		98 97 68 39 54 96 93 95 95 97	LTAPLAPDGK	HCD
1	35994	HFX_Peptide_LFQ_DBPSN024_PAS840.raw	LELLRL	6	83	6	378.7521	2	51.88		755.4905	-1.0		97 98 96 72 54 82	LELLRL	HCD
1	8845	HFX_Peptide_LFQ_DBPSN024_PAS840.raw	YGTPGLGRGP	10	83	10	487.7560	2	19.38	1.03E6	973.4981	-0.6		80 69 88 98 95 95 82 61 77 86	YGTPGLGRGP	HCD
1	36489	HFX_Peptide_LFQ_DBPSN024_PAS840.raw	PLVLEPKLP	9	83	9	503.3196	2	52.87	9.49E6	1004.6270	-2.3		85 85 91 93 69 54 92 89 90	PLVLEPKLP	HCD
1	10112	HFX_Peptide_LFQ_DBPSN024_PAS840.raw	FNSSFGRDNSPSTQ	14	83	14	772.3403	2	20.53	2.33E5	1542.6699	-2.5		63 62 86 97 97 83 51 69 60 97 99 99 100 99	FNSSFGRDNSPSTQ	HCD
1	41269	HFX_Peptide_LFQ_DBPSN024_PAS840.raw	TAPPTSPLPVLTPVGLP	17	83	17	828.9817	2	62.94	9.59E5	1655.9497	-0.5		93 96 100 99 98 99 98 83 69 96 95 41 25 73 72 83 92	TAPPTSPLPVLTPVGLP	HCD
1	27271	HFX_Peptide_LFQ_DBPSN024_PAS840.raw	PVGPSLRNLP	10	83	10	525.3057	2	36.43	1.48E7	1048.6028	-5.7		99 99 100 99 99 98 41 28 79 88	PVGPSLRNLP	HCD
1	11291	HFX_Peptide_LFQ_DBPSN024_PAS840.raw	KDGVDVDHF	9	83	9	516.2433	2	21.54	2.71E6	1030.4719	0.2		25 57 99 100 100 99 100 78 90	KDGVDVDHF	HCD
1	23496	HFX_Peptide_LFQ_DBPSN024_PAS840.raw	FDPPGPAAGLPP	12	83	12	568.2970	2	31.84	3.8E6	1134.5708	7.6		52 69 96 95 92 76 57 91 88 89 90 98	FDPPGPAAGLPP	HCD
1	41424	HFX_Peptide_LFQ_DBPSN024_PAS840.raw	YYPLDLVAARAP	12	83	12	674.8640	2	63.27	4.03E6	1347.7185	-3.8		51 76 100 100 100 100 100 98 67 39 78 88	YYPLDLVAARAP	HCD
1	3403	HFX_Peptide_LFQ_DBPSN024_PAS840.raw	LQNLR	5	83	5	322.1970	2	12.53	2.94E5	642.3813	-2.9		98 77 74 82 83	LQNLR	HCD
1	11524	HFX_Peptide_LFQ_DBPSN024_PAS840.raw	TLLAPEPR	8	83	8	448.7630	2	21.73	2.49E6	895.5127	-1.5		83 90 99 99 72 65 70 86	TLLAPEPR	HCD
1	9170	HFX_Peptide_LFQ_DBPSN024_PAS840.raw	YDPKPFKSP	9	83	9	539.7808	2	19.69	2.39E6	1077.5493	-2.2		95 92 79 83 78 74 78 80 88	YDPKPFKSP	HCD
1	20241	HFX_Peptide_LFQ_DBPSN024_PAS840.raw	TPPAVPGPVP	10	83	10	466.2670	2	28.89	2.62E6	930.5174	2.3		75 72 65 59 71 99 98 96 97 97	TPPAVPGPVP	HCD
1	14543	HFX_Peptide_LFQ_DBPSN024_PAS840.raw	LDDFDPHEP	9	83	9	542.7319	2	24.18	3.06E5	1083.4509	-1.5		95 82 82 61 69 86 80 96 95	LDDFDPHEP	HCD
1	10299	HFX_Peptide_LFQ_DBPSN024_PAS840.raw	PGFPHPQSP	9	83	9	482.2370	2	20.69	1.98E7	962.4610	-1.7		99 99 100 96 85 51 39 85 92	PGFPHPQSP	HCD
1	35888	HFX_Peptide_LFQ_DBPSN024_PAS840.raw	VPPFYPAP	8	83	8	444.2360	2	51.71	7.61E7	886.4589	-1.7		65 59 65 76 99 100 100 100	VPPFYPAP	HCD
1	11451	HFX_Peptide_LFQ_DBPSN024_PAS840.raw	QAPPYPKVP	9	83	9	498.7787	2	21.68	7.98E7	995.5439	-1.1		66 83 98 97 95 61 62 90 93	QAPPYPKVP	HCD
1	12024	HFX_Peptide_LFQ_DBPSN024_PAS840.raw	NSSFGPVPRP	10	83	10	529.2729	2	22.14	5.54E5	1056.5352	-3.7		70 85 98 99 97 63 62 82 79 92	NSSFGPVPRP	HCD
1	33538	HFX_Peptide_LFQ_DBPSN024_PAS840.raw	LPGAGVVP	8	83	8	709.4243	1	47.16	2.05E6	708.4170	0.1		49 45 75 99 99 99 99 99	LPGAGVVP	HCD
1	19201	HFX_Peptide_LFQ_DBPSN024_PAS840.raw	GYPLGYGVH	9	83	9	481.7393	2	28.00	4.19E6	961.4658	-1.7		73 85 99 100 97 91 69 61 69	GYPLGYGVH	HCD
1	8172	HFX_Peptide_LFQ_DBPSN024_PAS840.raw	TTPCCNLGEFEKPPPKP	17	83	17	619.9611	3	18.70		1856.8801	-10.1		55 52 51 50 48 68 99 98 99 99 99 98 99 99 99 97 98	TTPCCNLGEFEKPPPKP	HCD
1	13092	HFX_Peptide_LFQ_DBPSN024_PAS840.raw	SGGSFGPVRPP	11	83	11	529.2729	2	23.00	1.42E7	1056.5352	-3.6		54 50 73 91 100 99 96 94 83 78 93	SGGSFGPVRPP	HCD
1	32881	HFX_Peptide_LFQ_DBPSN024_PAS840.raw	SVPGPF	6	83	6	603.3117	1	45.84	1.07E5	602.3064	-3.3		69 70 94 89 83 92	SVPGPF	HCD
1	11687	HFX_Peptide_LFQ_DBPSN024_PAS840.raw	TVYDTTRGVP	10	83	10	554.7842	2	21.86	1.48E6	1107.5559	-1.9		65 85 100 100 99 97 61 45 87 91	TVYDTTRGVP	HCD
1	10283	HFX_Peptide_LFQ_DBPSN024_PAS840.raw	EAFNKLYTAGP	11	83	11	605.8098	2	20.68	4.12E5	1209.6030	1.6		93 88 97 81 62 70 89 71 86 85 89	EAFNKLYTAGP	HCD
1	28770	HFX_Peptide_LFQ_DBPSN024_PAS840.raw	LALLPVR	7	83	7	391.2675	2	38.51	2.12E6	780.5222	-2.2		99 99 100 99 50 44 90	LALLPVR	HCD
1	21573	HFX_Peptide_LFQ_DBPSN024_PAS840.raw	LVVDPTLP	8	83	8	427.2539	2	30.04	8.22E5	852.4957	-2.9		51 59 78 89 96 98 97 96	LVVDPTLP	HCD
1	27481	HFX_Peptide_LFQ_DBPSN024_PAS840.raw	LTLVLP	6	83	6	328.2227	2	36.72		654.4316	-1.3		60 63 86 97 96 95	LTLVLP	HCD
1	22013	HFX_Peptide_LFQ_DBPSN024_PAS840.raw	LFEPSGHGAVP	11	83	11	555.7816	2	30.42	9.3E6	1109.5505	-1.7		99 99 100 99 67 35 31 90 95 97 98	LFEPSGHGAVP	HCD
1	35842	HFX_Peptide_LFQ_DBPSN024_PAS840.raw	GVPPFFHPAP	10	83	10	533.2786	2	51.62	9.24E8	1064.5442	-1.5		56 72 98 95 97 98 85 67 73 87	GVPPFFHPAP	HCD
1	18549	HFX_Peptide_LFQ_DBPSN024_PAS840.raw	PEVRLVP	7	83	7	405.2476	2	27.45	2.08E6	808.4807	-0.1		95 98 99 69 48 83 88	PEVRLVP	HCD
1	20529	HFX_Peptide_LFQ_DBPSN024_PAS840.raw	WPGSPGPYTRAAP	13	83	13	678.8302	2	29.14	1.52E5	1355.6621	-12.0		90 82 88 94 77 68 56 63 88 89 91 93 96	WPGSPGPYTRAAP	HCD
1	42028	HFX_Peptide_LFQ_DBPSN024_PAS840.raw	MFGDVDHYLELLR	13	83	13	804.4000	2	64.53		1606.7812	2.6		24 46 60 97 95 99 95 97 90 81 97 98 99	MFGDVDHYLELLR	HCD
1	36526	HFX_Peptide_LFQ_DBPSN024_PAS840.raw	TPLPVP	6	83	6	312.1909	2	52.92		622.3690	-2.6		54 55 91 99 99 99	TPLPVP	HCD
1	3209	HFX_Peptide_LFQ_DBPSN024_PAS840.raw	VVTHAV	6	83	6	313.1866	2	12.17	4.33E5	624.3595	-1.3		100 99 97 46 60 94	VVTHAV	HCD
1	17933	HFX_Peptide_LFQ_DBPSN024_PAS840.raw	ELLQNLR	7	82	7	443.2606	2	26.94	3.2E7	884.5079	-1.5		57 66 99 91 82 90 93	ELLQNLR	HCD
1	18469	HFX_Peptide_LFQ_DBPSN024_PAS840.raw	PPFYPHAPR	9	82	9	541.2833	2	27.38	2.21E7	1080.5505	1.4		100 98 100 100 99 50 54 49 96	PPFYPHAPR	HCD
1	5532	HFX_Peptide_LFQ_DBPSN024_PAS840.raw	LQLR	4	82	4	265.1756	2	15.71		528.3384	-3.4		96 65 87 82	LQLR	HCD
1	17602	HFX_Peptide_LFQ_DBPSN024_PAS840.raw	GPWLHP	6	82	6	353.6868	2	26.67	6.63E6	705.3598	-1.2		85 85 71 70 90 95	GPWLHP	HCD
1	17319	HFX_Peptide_LFQ_DBPSN024_PAS840.raw	AAPLALGHTAP	11	82	11	509.7874	2	26.44	7.62E6	1017.5607	-0.5		97 98 99 100 99 84 31 21 89 97 97	AAPLALGHTAP	HCD
1	25403	HFX_Peptide_LFQ_DBPSN024_PAS840.raw	YPYAPQWCDVPLC	13	82	13	777.8392	2	33.93	8.76E6	1553.6682	-2.8		99 99 100 99 85 78 41 57 94 99 92 60 71	YPYAPQWCDVPLC	HCD
1	11541	HFX_Peptide_LFQ_DBPSN024_PAS840.raw	LGPGALAPR	9	82	9	426.2578	2	21.75	3.28E5	850.5024	-1.6		89 93 97 94 91 59 50 79 91	LGPGALAPR	HCD
1	28217	HFX_Peptide_LFQ_DBPSN024_PAS840.raw	ADFLNELH	8	82	8	479.7346	2	37.73	1.01E7	957.4556	-1.0		93 98 99 98 85 46 49 93	ADFLNELH	HCD
1	17743	HFX_Peptide_LFQ_DBPSN024_PAS840.raw	RLLPAVP	7	82	7	383.2517	2	26.78		764.4908	-2.7		27 73 94 94 98 97 96	RLLPAVP	HCD
1	8637	HFX_Peptide_LFQ_DBPSN024_PAS840.raw	PAMDGFGGGSHGMCLTAPP	19	82	19	601.5926	3	19.17	2.01E5	1801.7585	-1.4		37 43 43 99 98 98 98 98 91 95 96 98 73 66 65 91 90 95 99	PAMDGFGGGSHGMCLTAPP	HCD
1	14900	HFX_Peptide_LFQ_DBPSN024_PAS840.raw	VLLEPHTSP	9	82	9	496.7733	2	24.47	1.1E7	991.5338	-1.9		65 61 63 74 95 94 98 97 97	VLLEPHTSP	HCD
1	38462	HFX_Peptide_LFQ_DBPSN024_PAS840.raw	GDPPFYHPAP	10	82	10	549.2557	2	56.79	1.52E6	1096.4978	-0.9		46 68 92 87 89 94 90 83 86 89	GDPPFYHPAP	HCD
1	6207	HFX_Peptide_LFQ_DBPSN024_PAS840.raw	KNPFDEPSKPREGAP	15	82	15	556.9483	3	16.54	3.11E5	1667.8267	-2.1		99 95 95 90 81 96 90 95 95 87 30 40 65 86 94	KNPFDEPSKPREGAP	HCD
1	16525	HFX_Peptide_LFQ_DBPSN024_PAS840.raw	DELLNVK	7	82	7	415.7339	2	25.79	2.01E6	829.4545	-1.4		62 68 95 88 83 88 93	DELLNVK	HCD
1	8479	HFX_Peptide_LFQ_DBPSN024_PAS840.raw	PAPVSTTLQAGP	12	82	12	569.8085	2	19.02	5.95E5	1137.6030	-0.6		82 90 97 98 98 85 69 62 46 87 86 89	PAPVSTTLQAGP	HCD
1	7688	HFX_Peptide_LFQ_DBPSN024_PAS840.raw	YPVHGPP	7	82	7	383.6969	2	18.19	8.75E7	765.3809	-2.2		99 97 69 33 89 95 97	YPVHGPP	HCD
1	41151	HFX_Peptide_LFQ_DBPSN024_PAS840.raw	YYPLDLVARAAP	12	82	12	674.8656	2	62.69	2.56E6	1347.7185	-1.4		49 63 99 99 99 99 99 91 66 52 86 90	YYPLDLVARAAP	HCD
1	44775	HFX_Peptide_LFQ_DBPSN024_PAS840.raw	LAPPAP	6	82	6	565.3337	1	69.84	7.63E5	564.3271	-1.2		87 75 75 79 87 93	LAPPAP	HCD
1	3241	HFX_Peptide_LFQ_DBPSN024_PAS840.raw	PGGFGGGNSR	10	82	10	453.2151	2	12.23	1.98E5	904.4151	0.6		97 98 100 100 99 94 65 40 41 93	PGGFGGGNSR	HCD
1	13266	HFX_Peptide_LFQ_DBPSN024_PAS840.raw	AAPYAHF	7	82	7	388.6886	2	23.14	6.27E5	775.3653	-3.3		84 82 91 85 81 62 91	AAPYAHF	HCD
1	23859	HFX_Peptide_LFQ_DBPSN024_PAS840.raw	APPSPPTPTVP	11	82	11	530.7863	2	32.23	7.64E6	1059.5601	-2.0		66 55 73 88 90 73 73 95 98 99 99	APPSPPTPTVP	HCD
1	36003	HFX_Peptide_LFQ_DBPSN024_PAS840.raw	GVPPFFPHAP	10	82	10	533.2790	2	51.90	9.24E8	1064.5442	-0.7		51 69 97 94 93 96 85 57 88 94	GVPPFFPHAP	HCD
1	37848	HFX_Peptide_LFQ_DBPSN024_PAS840.raw	DGPPFFRHAPP	11	82	11	619.3083	2	55.60	6.18E5	1236.6040	-1.6		61 59 95 88 91 97 90 55 87 90 96	DGPPFFRHAPP	HCD
1	35823	HFX_Peptide_LFQ_DBPSN024_PAS840.raw	QPAVRVVLP	9	82	9	489.8071	2	51.60	2.63E6	977.6022	-2.5		85 93 99 98 94 69 41 77 85	QPAVRVVLP	HCD
1	13041	HFX_Peptide_LFQ_DBPSN024_PAS840.raw	YAPSPRL	7	82	7	402.2242	2	22.96	2.57E6	802.4337	0.0		62 73 99 98 84 73 87	YAPSPRL	HCD
1	18701	HFX_Peptide_LFQ_DBPSN024_PAS840.raw	PLLGCHELAPPE	12	82	12	638.3210	2	27.58	1.5E6	1274.6328	-4.2		97 99 100 79 70 41 60 60 97 95 94 98	PLLGCHELAPPE	HCD
1	13074	HFX_Peptide_LFQ_DBPSN024_PAS840.raw	CCAPSELGR	9	82	9	468.2087	2	22.99	1.08E5	934.4001	2.9		41 65 83 98 96 94 89 82 94	CCAPSELGR	HCD
1	19285	HFX_Peptide_LFQ_DBPSN024_PAS840.raw	PAAVVAPGALRAP	13	82	13	595.3550	2	28.08	1.34E7	1188.6978	-1.9		61 88 100 100 100 100 96 85 78 52 39 82 91	PAAVVAPGALRAP	HCD
1	17526	HFX_Peptide_LFQ_DBPSN024_PAS840.raw	GPLGPVSPDRGGFSK	15	82	15	735.8887	2	26.61	1.18E6	1469.7627	0.1		79 86 100 100 100 90 79 75 66 40 79 86 83 81 92	GPLGPVSPDRGGFSK	HCD
1	9471	HFX_Peptide_LFQ_DBPSN024_PAS840.raw	ETPQLDQHLDGAP	13	82	13	710.8347	2	19.96	2.39E5	1419.6631	-5.8		99 96 95 93 93 95 80 54 45 54 85 90 94	ETPQLDQHLDGAP	HCD
1	14486	HFX_Peptide_LFQ_DBPSN024_PAS840.raw	KNYLAAHEP	9	82	9	521.7624	2	24.13	7.97E6	1041.5243	-13.5		67 51 89 85 85 81 91 97 95	KNYLAAHEP	HCD
1	15500	HFX_Peptide_LFQ_DBPSN024_PAS840.raw	APAELETSPDFK	12	82	12	652.8210	2	24.96	1.82E6	1303.6296	-1.6		16 25 62 93 100 100 100 100 95 97 100 100	APAELETSPDFK	HCD
1	41962	HFX_Peptide_LFQ_DBPSN024_PAS840.raw	VAGVGAPGYMCCCAPGGVPKP	21	82	21	967.4363	2	64.39	1.25E6	1932.8718	-7.1		96 88 93 96 93 99 100 91 62 25 39 83 96 74 49 90 98 100 88 74 96	VAGVGAPGYMCCCAPGGVPKP	HCD
1	12958	HFX_Peptide_LFQ_DBPSN024_PAS840.raw	PPPHEPGAP	9	82	9	449.7239	2	22.90	4.56E6	897.4344	-1.2		99 99 95 39 67 61 91 93 97	PPPHEPGAP	HCD
1	17372	HFX_Peptide_LFQ_DBPSN024_PAS840.raw	PVLLPR	6	82	6	347.7335	2	26.48	5.58E5	693.4537	-1.9		82 78 89 79 76 90	PVLLPR	HCD
1	6134	HFX_Peptide_LFQ_DBPSN024_PAS840.raw	LVKPPTDEQQRGAP	14	82	14	512.6097	3	16.46	1.65E5	1534.8103	-1.9		83 88 99 88 48 45 91 96 88 79 82 86 87 92	LVKPPTDEQQRGAP	HCD
1	5548	HFX_Peptide_LFQ_DBPSN024_PAS840.raw	FGAGDDARP	9	82	9	453.2128	2	15.73	2.12E6	904.4039	7.9		66 67 96 93 96 92 79 63 88	FGAGDDARP	HCD
1	20561	HFX_Peptide_LFQ_DBPSN024_PAS840.raw	LELNDPHVP	9	82	9	517.2684	2	29.17	9.61E5	1032.5239	-1.6		82 92 95 88 55 43 90 98 98	LELNDPHVP	HCD
1	2162	HFX_Peptide_LFQ_DBPSN024_PAS840.raw	HDTPEVAH	8	82	8	453.2082	2	10.04		904.4039	-2.2		82 96 97 51 63 71 98 99	HDTPEVAH	HCD
1	17507	HFX_Peptide_LFQ_DBPSN024_PAS840.raw	VVVSRPLETV	10	82	10	549.8298	2	26.59	1.12E6	1097.6445	0.5		100 100 99 95 87 41 50 70 83 98	VVVSRPLETV	HCD
1	31106	HFX_Peptide_LFQ_DBPSN024_PAS840.raw	PVTDVDELPPP	11	82	11	589.8008	2	42.48	5.33E5	1177.5867	0.3		50 62 97 99 99 99 97 88 69 62 83	PVTDVDELPPP	HCD
1	25426	HFX_Peptide_LFQ_DBPSN024_PAS840.raw	PPFYPPAK	8	82	8	458.7496	2	33.96	3.59E6	915.4854	-0.9		59 65 74 96 95 83 87 99	PPFYPPAK	HCD
1	28774	HFX_Peptide_LFQ_DBPSN024_PAS840.raw	VTHVP	5	82	5	552.3129	1	38.52	3.33E6	551.3068	-2.1		95 80 56 93 87	VTHVP	HCD
1	6092	HFX_Peptide_LFQ_DBPSN024_PAS840.raw	VAAPVVK	7	82	7	342.2254	2	16.41		682.4377	-2.2		94 92 92 46 59 94 97	VAAPVVK	HCD
1	44815	HFX_Peptide_LFQ_DBPSN024_PAS840.raw	PLPEPP	6	82	6	649.3541	1	69.93	1.22E6	648.3482	-2.2		75 93 79 70 82 93	PLPEPP	HCD
1	38890	HFX_Peptide_LFQ_DBPSN024_PAS840.raw	PFTVP	5	82	5	560.3073	1	57.72	7.22E6	559.3006	-1.1		84 59 77 97 95	PFTVP	HCD
1	13262	HFX_Peptide_LFQ_DBPSN024_PAS840.raw	VSYGHAVGY	9	82	9	476.7292	2	23.14	1.15E7	951.4450	-1.1		100 100 98 95 45 52 56 94 99	VSYGHAVGY	HCD
1	6786	HFX_Peptide_LFQ_DBPSN024_PAS840.raw	LRPDAPEPPAK	11	82	11	595.8297	2	17.19	1.31E6	1189.6455	-0.6		88 57 48 69 92 82 97 100 92 86 94	LRPDAPEPPAK	HCD
1	27503	HFX_Peptide_LFQ_DBPSN024_PAS840.raw	KLVYPPAH	8	82	8	462.7686	2	36.75	3.56E6	923.5228	-0.2		32 43 89 99 100 99 99 98	KLVYPPAH	HCD
1	31711	HFX_Peptide_LFQ_DBPSN024_PAS840.raw	LDPF	4	82	4	491.2497	1	43.58	3.37E4	490.2427	-0.7		86 78 80 85	LDPF	HCD
1	9421	HFX_Peptide_LFQ_DBPSN024_PAS840.raw	SFDDEGKLSDE	11	82	11	621.2610	2	19.91	5.58E5	1240.5095	-1.6		61 81 100 100 100 95 92 59 71 50 97	SFDDEGKLSDE	HCD
1	11930	HFX_Peptide_LFQ_DBPSN024_PAS840.raw	GFPGAGGPGGRSVHEGGP	18	82	18	796.8801	2	22.07	6.52E5	1591.7490	-2.1		99 99 100 99 99 100 100 100 100 99 84 55 32 15 44 80 84 94	GFPGAGGPGGRSVHEGGP	HCD
1	11823	HFX_Peptide_LFQ_DBPSN024_PAS840.raw	GFAGEEAPR	9	82	9	467.2244	2	21.98	3.35E6	932.4351	-1.0		63 80 99 93 63 67 93 88 92	GFAGEEAPR	HCD
1	10946	HFX_Peptide_LFQ_DBPSN024_PAS840.raw	HCGQEGYKPELR	12	82	12	708.8411	2	21.24	2.63E5	1415.6616	4.3		26 43 48 96 100 100 99 98 91 95 96 96	HCGQEGYKPELR	HCD
1	3034	HFX_Peptide_LFQ_DBPSN024_PAS840.raw	ALGHTAP	7	82	7	333.6819	2	11.90	2.47E5	665.3497	-0.7		93 87 68 44 94 95 95	ALGHTAP	HCD
1	32605	HFX_Peptide_LFQ_DBPSN024_PAS840.raw	LDFLATMGKGGFP	13	82	13	677.3469	2	45.31	1.5E6	1352.6799	-0.5		72 80 90 99 99 97 84 50 67 72 87 83 89	LDFLATMGKGGFP	HCD
1	15780	HFX_Peptide_LFQ_DBPSN024_PAS840.raw	PGYTKTTTGAP	11	82	11	547.2722	2	25.18		1092.5452	-14.1		86 81 91 60 67 82 79 79 91 94 93	PGYTKTTTGAP	HCD
1	9185	HFX_Peptide_LFQ_DBPSN024_PAS840.raw	GPSGGPSGGRPNFSP	15	82	15	685.8228	2	19.70	1.84E5	1369.6375	-4.7		95 98 100 100 100 99 99 92 61 57 33 37 77 90 95	GPSGGPSGGRPNFSP	HCD
1	4650	HFX_Peptide_LFQ_DBPSN024_PAS840.raw	HDLDNLR	7	82	7	441.7249	2	14.48	2.08E5	881.4355	-0.3		99 99 96 95 39 52 95	HDLDNLR	HCD
1	28920	HFX_Peptide_LFQ_DBPSN024_PAS840.raw	YSYPYHPVVP	10	82	10	611.3011	2	38.73	3.55E6	1220.5867	0.9		46 46 86 93 95 86 89 92 92 96	YSYPYHPVVP	HCD
1	13780	HFX_Peptide_LFQ_DBPSN024_PAS840.raw	QCMPPPRPP	9	82	9	511.7477	2	23.55	1.29E6	1021.4837	-2.7		85 39 34 95 99 97 96 96 98	QCMPPPRPP	HCD
1	16468	HFX_Peptide_LFQ_DBPSN024_PAS840.raw	LGPNGLTHGK	10	82	10	497.2720	2	25.74	9.87E5	992.5403	-10.8		96 96 97 91 75 83 55 40 91 98	LGPNGLTHGK	HCD
1	29988	HFX_Peptide_LFQ_DBPSN024_PAS840.raw	LYMPPVP	7	82	7	408.7213	2	40.48	4.25E6	815.4251	3.7		92 51 54 95 95 94 94	LYMPPVP	HCD
1	8462	HFX_Peptide_LFQ_DBPSN024_PAS840.raw	YNTPAEPPHP	10	82	10	561.7645	2	19.00	3.52E5	1121.5142	0.2		92 92 98 96 55 60 82 80 73 93	YNTPAEPPHP	HCD
1	10315	HFX_Peptide_LFQ_DBPSN024_PAS840.raw	PDYPHTAP	8	82	8	449.2082	2	20.71	1.5E6	896.4028	-1.0		99 100 100 96 39 45 85 94	PDYPHTAP	HCD
1	22251	HFX_Peptide_LFQ_DBPSN024_PAS840.raw	LFEPPHVG	8	82	8	448.2363	2	30.64	4.2E7	894.4599	-2.0		98 87 98 99 97 44 56 79	LFEPPHVG	HCD
1	4506	HFX_Peptide_LFQ_DBPSN024_PAS840.raw	NVPYASH	7	82	7	394.1904	2	14.25	1.89E6	786.3660	0.2		40 48 95 97 99 99 98	NVPYASH	HCD
1	33314	HFX_Peptide_LFQ_DBPSN024_PAS840.raw	VGDSVTWRVGDPGP	14	82	14	721.3559	2	46.69	4.06E6	1440.6997	-1.7		95 92 98 99 90 82 37 35 71 67 89 98 98 99	VGDSVTWRVGDPGP	HCD
1	12910	HFX_Peptide_LFQ_DBPSN024_PAS840.raw	QQPPPEPHPQ	10	82	10	577.7858	2	22.86	1E5	1153.5515	4.7		26 28 90 99 99 96 92 93 100 100	QQPPPEPHPQ	HCD
1	39385	HFX_Peptide_LFQ_DBPSN024_PAS840.raw	GPPFGPGGPF	10	82	10	465.2285	2	58.74	1.31E7	928.4443	-2.0		50 52 60 77 99 98 98 99 94 93	GPPFGPGGPF	HCD
1	16205	HFX_Peptide_LFQ_DBPSN024_PAS840.raw	YSLTNYSFK	9	82	9	561.7745	2	25.52	7.82E5	1121.5393	-4.4		98 98 95 55 50 90 82 76 93	YSLTNYSFK	HCD
1	26736	HFX_Peptide_LFQ_DBPSN024_PAS840.raw	QPVYAGGPLAGFGK	14	82	14	681.3639	2	35.72	2.53E6	1360.7139	-0.5		88 92 98 100 100 100 92 74 67 49 82 54 57 96	QPVYAGGPLAGFGK	HCD
1	6474	HFX_Peptide_LFQ_DBPSN024_PAS840.raw	KYRPPPPPGAP	11	82	11	588.8301	2	16.84	4.12E6	1175.6450	0.5		54 35 43 92 100 100 100 99 95 90 95	KYRPPPPPGAP	HCD
1	26766	HFX_Peptide_LFQ_DBPSN024_PAS840.raw	QLGAFPVGR	9	82	9	472.7687	2	35.76	1.53E7	943.5239	-1.2		86 95 88 93 99 60 49 80 88	QLGAFPVGR	HCD
1	10261	HFX_Peptide_LFQ_DBPSN024_PAS840.raw	LKHPVLP	7	82	7	402.2597	2	20.66	2.26E6	802.5065	-2.0		86 84 45 63 98 99 98	LKHPVLP	HCD
1	12082	HFX_Peptide_LFQ_DBPSN024_PAS840.raw	KLLPNVWGDR	10	82	10	599.3374	2	22.19	4.27E4	1196.6665	-5.2		44 65 80 93 92 95 92 76 88 94	KLLPNVWGDR	HCD
1	7000	HFX_Peptide_LFQ_DBPSN024_PAS840.raw	VLDRSPPEPN	10	82	10	562.2907	2	17.44		1122.5669	0.0		95 87 56 41 62 93 100 99 94 93	VLDRSPPEPN	HCD
1	11328	HFX_Peptide_LFQ_DBPSN024_PAS840.raw	YGPYPGAHP	9	82	9	479.7240	2	21.57	1.45E7	957.4344	-1.0		48 48 95 98 92 90 92 82 93	YGPYPGAHP	HCD
1	9016	HFX_Peptide_LFQ_DBPSN024_PAS840.raw	YTKYPVYPK	9	82	9	579.8130	2	19.54	2.01E5	1157.6121	-0.5		84 82 98 97 50 48 90 93 96	YTKYPVYPK	HCD
1	15195	HFX_Peptide_LFQ_DBPSN024_PAS840.raw	KALFDEKLE	9	82	9	546.8010	2	24.71	2.53E5	1091.5862	1.1		94 85 93 95 85 86 55 50 93	KALFDEKLE	HCD
1	27276	HFX_Peptide_LFQ_DBPSN024_PAS840.raw	LVSPGPAGLP	10	82	10	454.2655	2	36.43	2.49E7	906.5174	-1.0		96 92 83 67 66 79 85 74 86 90	LVSPGPAGLP	HCD
1	29252	HFX_Peptide_LFQ_DBPSN024_PAS840.raw	NLPPFYPAPH	10	82	10	576.7941	2	39.30	9.73E6	1151.5764	-2.5		37 55 96 89 89 93 90 87 90 93	NLPPFYPAPH	HCD
1	43936	HFX_Peptide_LFQ_DBPSN024_PAS840.raw	TPPEPL	6	82	6	653.3498	1	68.20	3.93E6	652.3431	-1.0		48 75 88 98 88 95	TPPEPL	HCD
1	7627	HFX_Peptide_LFQ_DBPSN024_PAS840.raw	EVFLPDHELNRP	12	82	12	489.2556	3	18.12		1464.7361	6.0		52 40 55 82 99 100 99 100 95 86 82 91	EVFLPDHELNRP	HCD
1	19034	HFX_Peptide_LFQ_DBPSN024_PAS840.raw	QYDDCFSPFPQPT	13	82	13	772.8167	2	27.86	2.18E6	1543.6289	-6.5		65 79 96 95 59 61 92 91 98 97 90 61 80	QYDDCFSPFPQPT	HCD
1	3482	HFX_Peptide_LFQ_DBPSN024_PAS840.raw	YVPSPK	6	82	6	345.6939	2	12.64		689.3748	-2.2		73 69 89 81 85 93	YVPSPK	HCD
1	31410	HFX_Peptide_LFQ_DBPSN024_PAS840.raw	DLVVPTLP	8	82	8	427.2540	2	43.00		852.4957	-2.6		51 46 76 95 97 95 96 98	DLVVPTLP	HCD
1	7129	HFX_Peptide_LFQ_DBPSN024_PAS840.raw	PAAEPNEPPPRPP	13	82	13	684.8486	2	17.58	3.15E6	1367.6833	-0.6		87 60 70 80 75 55 97 100 100 94 62 87 96	PAAEPNEPPPRPP	HCD
1	12190	HFX_Peptide_LFQ_DBPSN024_PAS840.raw	LSPPTPETPR	10	82	10	547.7952	2	22.29	3.45E8	1093.5767	-0.7		65 86 100 100 98 54 68 73 82 93	LSPPTPETPR	HCD
1	4229	HFX_Peptide_LFQ_DBPSN024_PAS840.raw	LDGP	4	82	4	401.2022	1	13.82		400.1958	-2.2		80 74 86 87	LDGP	HCD
1	17865	HFX_Peptide_LFQ_DBPSN024_PAS840.raw	LPVLRP	6	82	6	347.7344	2	26.88	4.05E5	693.4537	0.7		96 91 86 70 65 82	LPVLRP	HCD
1	15582	HFX_Peptide_LFQ_DBPSN024_PAS840.raw	FGGGPWEK	8	82	8	439.2127	2	25.02	1.15E7	876.4130	-2.4		95 65 66 65 91 86 91 96	FGGGPWEK	HCD
1	35000	HFX_Peptide_LFQ_DBPSN024_PAS840.raw	VPHGLAPAPGTL	12	82	12	565.3209	2	50.05	6.29E7	1128.6292	-1.6		55 39 35 62 95 100 100 100 99 98 99 99	VPHGLAPAPGTL	HCD
1	44621	HFX_Peptide_LFQ_DBPSN024_PAS840.raw	HLAPLLTRP	9	82	9	509.3070	2	69.53	4.12E5	1016.6131	-13.4		23 55 81 99 100 99 95 91 95	HLAPLLTRP	HCD
1	6161	HFX_Peptide_LFQ_DBPSN024_PAS840.raw	DHFKSGGK	8	82	8	438.2214	2	16.49	1.43E6	874.4297	-1.6		100 100 100 75 45 45 92 98	DHFKSGGK	HCD
1	18056	HFX_Peptide_LFQ_DBPSN024_PAS840.raw	VGYAAPAFR	9	82	9	476.2552	2	27.04	4.3E6	950.4974	-1.5		99 99 100 100 100 82 37 32 87	VGYAAPAFR	HCD
1	24509	HFX_Peptide_LFQ_DBPSN024_PAS840.raw	EVFPYP	6	82	6	376.1859	2	32.91	2.73E6	750.3588	-2.1		67 56 74 97 98 98	EVFPYP	HCD
1	18879	HFX_Peptide_LFQ_DBPSN024_PAS840.raw	AVGPTPDPPVP	11	82	11	523.7757	2	27.73	1.57E6	1045.5444	-7.3		83 85 73 60 71 86 92 86 84 88 89	AVGPTPDPPVP	HCD
1	6105	HFX_Peptide_LFQ_DBPSN024_PAS840.raw	KDALESQLHDQFAAP	15	81	15	557.2746	3	16.43	1.4E5	1668.8108	-5.3		99 99 99 97 95 41 40 90 90 95 55 46 90 95 96	KDALESQLHDQFAAP	HCD
1	9975	HFX_Peptide_LFQ_DBPSN024_PAS840.raw	EVSCLKPGTAPR	12	81	12	629.3327	2	20.41	8.65E5	1256.6548	-3.1		55 41 52 78 100 100 99 94 86 89 91 96	EVSCLKPGTAPR	HCD
1	12644	HFX_Peptide_LFQ_DBPSN024_PAS840.raw	VVAPGARALP	10	81	10	475.7919	2	22.65	1.48E8	949.5709	-1.8		97 98 100 98 94 93 49 31 73 85	VVAPGARALP	HCD
1	24931	HFX_Peptide_LFQ_DBPSN024_PAS840.raw	ADDLGDDVPYP	11	81	11	588.7584	2	33.40	1.09E6	1175.4983	3.3		77 92 97 92 39 62 97 79 82 89 95	ADDLGDDVPYP	HCD
1	41299	HFX_Peptide_LFQ_DBPSN024_PAS840.raw	YYPLDLVAARAP	12	81	12	674.8641	2	63.00	2.56E6	1347.7185	-3.6		33 55 100 100 100 100 99 99 75 48 83 90	YYPLDLVAARAP	HCD
1	7584	HFX_Peptide_LFQ_DBPSN024_PAS840.raw	VPPDLGGY	8	81	8	409.2070	2	18.08		816.4017	-2.9		28 46 86 98 100 99 98 99	VPPDLGGY	HCD
1	6346	HFX_Peptide_LFQ_DBPSN024_PAS840.raw	AGAGAGGRNFP	11	81	11	487.7434	2	16.70	2.29E5	973.4730	-0.7		85 88 97 98 98 94 56 52 75 70 85	AGAGAGGRNFP	HCD
1	21140	HFX_Peptide_LFQ_DBPSN024_PAS840.raw	CGDPFKPPK	9	81	9	494.7561	2	29.67	6.78E5	987.4847	13.0		31 35 77 99 99 99 99 98 98	CGDPFKPPK	HCD
1	31056	HFX_Peptide_LFQ_DBPSN024_PAS840.raw	PETAGVP	7	81	7	670.3407	1	42.38	1.14E6	669.3333	0.2		69 82 98 92 79 70 80	PETAGVP	HCD
1	32228	HFX_Peptide_LFQ_DBPSN024_PAS840.raw	YPAFP	5	81	5	594.2922	1	44.61		593.2849	0.0		77 67 88 90 86	YPAFP	HCD
1	13422	HFX_Peptide_LFQ_DBPSN024_PAS840.raw	PLTLPGRGP	9	81	9	454.2714	2	23.27	1.3E7	906.5287	-0.4		84 95 100 100 95 45 43 83 91	PLTLPGRGP	HCD
1	17746	HFX_Peptide_LFQ_DBPSN024_PAS840.raw	PSYDALR	7	81	7	411.2100	2	26.79	3.29E5	820.4079	-3.1		41 57 98 99 90 88 98	PSYDALR	HCD
1	15763	HFX_Peptide_LFQ_DBPSN024_PAS840.raw	AGPGDGLTFGK	11	81	11	510.2617	2	25.17	2.17E6	1018.5083	0.6		97 98 99 98 69 37 45 59 98 99 100	AGPGDGLTFGK	HCD
1	2229	HFX_Peptide_LFQ_DBPSN024_PAS840.raw	AGWAGAP	7	81	7	315.1548	2	10.19	2.41E5	628.2969	-2.9		83 40 65 95 95 97 96	AGWAGAP	HCD
1	13010	HFX_Peptide_LFQ_DBPSN024_PAS840.raw	VVAPGALRAP	10	81	10	475.7925	2	22.94	1.48E8	949.5709	-0.4		95 96 100 98 95 93 51 27 73 88	VVAPGALRAP	HCD
1	11126	HFX_Peptide_LFQ_DBPSN024_PAS840.raw	YGAPGAGQACRSP	13	81	13	617.7833	2	21.40	2.18E6	1233.5559	-3.1		99 99 100 100 100 99 94 92 54 37 29 73 87	YGAPGAGQACRSP	HCD
1	17437	HFX_Peptide_LFQ_DBPSN024_PAS840.raw	PFPYPPAHR	9	81	9	361.1902	3	26.54	4.9E7	1080.5505	-1.5		37 43 67 99 100 99 98 95 97	PFPYPPAHR	HCD
1	15513	HFX_Peptide_LFQ_DBPSN024_PAS840.raw	LYVSLTK	7	81	7	412.2489	2	24.97	8.54E5	822.4851	-2.3		93 80 46 55 98 99 99	LYVSLTK	HCD
1	9201	HFX_Peptide_LFQ_DBPSN024_PAS840.raw	GPPGPGAATMPSHP	14	81	14	637.3007	2	19.71	9.07E5	1272.5920	-4.1		100 100 100 100 98 94 51 34 40 45 97 97 90 97	GPPGPGAATMPSHP	HCD
1	7793	HFX_Peptide_LFQ_DBPSN024_PAS840.raw	YLPVSR	6	81	6	367.7127	2	18.30	2.68E5	733.4122	-1.9		56 63 93 93 90 92	YLPVSR	HCD
1	20105	HFX_Peptide_LFQ_DBPSN024_PAS840.raw	LSVPAHVP	8	81	8	410.2387	2	28.77	5.07E6	818.4650	-2.6		99 99 100 93 55 30 85 93	LSVPAHVP	HCD
1	27119	HFX_Peptide_LFQ_DBPSN024_PAS840.raw	VPPSAPAPAP	10	81	10	452.2498	2	36.22		902.4861	-1.1		38 51 80 93 97 99 88 85 91 93	VPPSAPAPAP	HCD
1	14859	HFX_Peptide_LFQ_DBPSN024_PAS840.raw	EAAPEDQLHR	10	81	10	583.2829	2	24.43	2.71E6	1164.5522	-0.9		35 26 66 98 100 100 96 97 98 99	EAAPEDQLHR	HCD
1	9443	HFX_Peptide_LFQ_DBPSN024_PAS840.raw	TTPPTDKVTH	10	81	10	548.7921	2	19.94	5.13E6	1095.5559	12.5		97 97 100 99 92 39 28 76 93 96	TTPPTDKVTH	HCD
1	17856	HFX_Peptide_LFQ_DBPSN024_PAS840.raw	VSPTPGTPSQPFGVH	15	81	15	754.3793	2	26.88	5.79E6	1506.7466	-1.7		100 99 100 100 100 99 99 85 75 78 79 39 37 62 73	VSPTPGTPSQPFGVH	HCD
1	10922	HFX_Peptide_LFQ_DBPSN024_PAS840.raw	SYSTAHGLGY	10	81	10	528.2416	2	21.22	2.46E6	1054.4719	-3.0		88 88 98 97 97 51 44 56 97 100	SYSTAHGLGY	HCD
1	17349	HFX_Peptide_LFQ_DBPSN024_PAS840.raw	TFPPAHR	7	81	7	413.2202	2	26.46		824.4293	-4.0		44 45 93 98 98 95 97	TFPPAHR	HCD
1	10826	HFX_Peptide_LFQ_DBPSN024_PAS840.raw	KGGGGPDLEHETP	13	81	13	647.3050	2	21.14	2.98E5	1292.5996	-3.2		54 45 79 68 86 98 98 95 95 90 93 76 83	KGGGGPDLEHETP	HCD
1	26548	HFX_Peptide_LFQ_DBPSN024_PAS840.raw	LDGDNNFLK	9	81	9	518.2579	2	35.47	7.18E6	1034.5032	-1.8		67 85 99 99 92 88 82 55 67	LDGDNNFLK	HCD
1	24106	HFX_Peptide_LFQ_DBPSN024_PAS840.raw	DLVPNVR	7	81	7	406.7342	2	32.48	1.96E6	811.4552	-1.7		56 60 98 91 85 89 92	DLVPNVR	HCD
1	20482	HFX_Peptide_LFQ_DBPSN024_PAS840.raw	FLLK	4	81	4	260.6780	2	29.10		519.3420	-1.0		67 69 96 94	FLLK	HCD
1	10674	HFX_Peptide_LFQ_DBPSN024_PAS840.raw	VDGPPPRP	8	81	8	417.7268	2	21.02	8.64E6	833.4395	-0.5		69 82 99 98 78 59 82 86	VDGPPPRP	HCD
1	8581	HFX_Peptide_LFQ_DBPSN024_PAS840.raw	SQPLPDGYEHH	11	81	11	640.2872	2	19.12	4.47E6	1278.5630	-2.5		39 50 99 100 99 97 66 57 95 96 99	SQPLPDGYEHH	HCD
1	12109	HFX_Peptide_LFQ_DBPSN024_PAS840.raw	ACTTLPPPRPP	11	81	11	575.3111	2	22.22	3.27E7	1148.6011	5.7		28 30 50 94 100 100 100 99 98 99 100	ACTTLPPPRPP	HCD
1	27270	HFX_Peptide_LFQ_DBPSN024_PAS840.raw	GPPAVRLGPL	10	81	10	488.7998	2	36.43	3.72E6	975.5865	-1.4		70 87 100 100 99 93 55 35 80 95	GPPAVRLGPL	HCD
1	10485	HFX_Peptide_LFQ_DBPSN024_PAS840.raw	PYLAPEPR	8	81	8	471.7531	2	20.86	2.06E6	941.4970	-5.7		98 99 100 99 69 50 55 81	PYLAPEPR	HCD
1	27201	HFX_Peptide_LFQ_DBPSN024_PAS840.raw	PPFFPAHPR	9	81	9	533.2840	2	36.34	1.95E7	1064.5554	-1.9		100 99 100 100 99 65 29 46 95	PPFFPAHPR	HCD
1	30648	HFX_Peptide_LFQ_DBPSN024_PAS840.raw	LEPLLKPP	8	81	8	453.7870	2	41.63	3.88E6	905.5585	0.9		48 65 97 93 81 88 86 94	LEPLLKPP	HCD
1	29116	HFX_Peptide_LFQ_DBPSN024_PAS840.raw	VLSAFPHPAP	10	81	10	518.2818	2	39.08	8.59E6	1034.5549	-5.7		95 93 77 74 75 60 51 95 97 98	VLSAFPHPAP	HCD
1	14688	HFX_Peptide_LFQ_DBPSN024_PAS840.raw	MDALVTFPAP	10	81	10	531.2678	2	24.29	4.69E5	1060.5264	-5.1		93 98 97 95 67 39 48 90 93 93	MDALVTFPAP	HCD
1	24276	HFX_Peptide_LFQ_DBPSN024_PAS840.raw	LPEVVPPK	8	81	8	439.7706	2	32.67	1.13E7	877.5273	-0.7		99 96 80 56 59 83 82 94	LPEVVPPK	HCD
1	28433	HFX_Peptide_LFQ_DBPSN024_PAS840.raw	AYGYAHGLPAPV	12	81	12	608.3112	2	38.05	1.79E7	1214.6084	-0.4		65 60 71 70 68 62 93 99 100 99 95 94	AYGYAHGLPAPV	HCD
1	42383	HFX_Peptide_LFQ_DBPSN024_PAS840.raw	SFSYYPYYPL	10	81	10	650.2995	2	65.26	1.86E7	1298.5859	-1.1		51 41 57 79 99 95 97 99 97 99	SFSYYPYYPL	HCD
1	2763	HFX_Peptide_LFQ_DBPSN024_PAS840.raw	CTFDR	5	81	5	321.1388	2	11.39	1.15E5	640.2639	-1.4		71 62 90 93 90	CTFDR	HCD
1	10427	HFX_Peptide_LFQ_DBPSN024_PAS840.raw	PTPPKNPPK	9	81	9	488.2839	2	20.81	5.62E6	974.5549	-1.7		83 98 100 97 63 69 35 89 97	PTPPKNPPK	HCD
1	7369	HFX_Peptide_LFQ_DBPSN024_PAS840.raw	YGDDYGSVHNAGP	13	81	13	676.2798	2	17.84	9.38E5	1350.5476	-1.8		100 100 100 100 100 100 99 71 41 44 69 57 78	YGDDYGSVHNAGP	HCD
1	28240	HFX_Peptide_LFQ_DBPSN024_PAS840.raw	AAKLGPLGPR	10	81	10	490.3015	2	37.76		978.5974	-9.3		33 48 70 99 99 96 96 93 87 94	AAKLGPLGPR	HCD
1	11434	HFX_Peptide_LFQ_DBPSN024_PAS840.raw	PFYHPAP	7	81	7	414.7048	2	21.66		827.3966	-1.9		83 55 67 84 93 93 94	PFYHPAP	HCD
1	24168	HFX_Peptide_LFQ_DBPSN024_PAS840.raw	FPAPPVVP	8	81	8	412.2436	2	32.55	1.02E6	822.4639	10.7		65 79 55 67 96 97 96 96	FPAPPVVP	HCD
1	27447	HFX_Peptide_LFQ_DBPSN024_PAS840.raw	RPFPFPPAHR	10	81	10	407.8882	3	36.67	8.16E7	1220.6567	-11.3		79 84 41 37 96 98 96 94 92 96	RPFPFPPAHR	HCD
1	17765	HFX_Peptide_LFQ_DBPSN024_PAS840.raw	PFPYPPAHR	9	81	9	361.1902	3	26.80	4.9E7	1080.5505	-1.6		31 43 76 100 100 99 96 92 97	PFPYPPAHR	HCD
1	17195	HFX_Peptide_LFQ_DBPSN024_PAS840.raw	AAPVVHL	7	81	7	353.7154	2	26.34	2.07E6	705.4174	-1.5		85 93 99 99 95 31 67	AAPVVHL	HCD
1	14313	HFX_Peptide_LFQ_DBPSN024_PAS840.raw	PSQKAYPTP	9	81	9	494.7583	2	23.99	1.24E6	987.5025	-0.5		81 82 90 98 79 41 59 100 100	PSQKAYPTP	HCD
1	14533	HFX_Peptide_LFQ_DBPSN024_PAS840.raw	QYDHAGYAGPY	11	81	11	621.2647	2	24.17	1.23E6	1240.5149	0.0		88 94 78 40 50 56 97 99 99 96 97	QYDHAGYAGPY	HCD
1	22296	HFX_Peptide_LFQ_DBPSN024_PAS840.raw	YLLTFAGVP	9	81	9	490.7743	2	30.68	4.71E5	979.5378	-4.0		51 75 98 85 83 80 82 86 90	YLLTFAGVP	HCD
1	34681	HFX_Peptide_LFQ_DBPSN024_PAS840.raw	QLVSYAAQKGYP	12	81	12	662.8485	2	49.46	1.97E6	1323.6824	0.1		41 70 100 100 100 91 54 51 91 92 91 94	QLVSYAAQKGYP	HCD
1	11743	HFX_Peptide_LFQ_DBPSN024_PAS840.raw	LAYNRVGAP	9	81	9	480.7662	2	21.91	1.39E6	959.5189	-1.0		98 97 95 91 49 45 77 86 94	LAYNRVGAP	HCD
1	15462	HFX_Peptide_LFQ_DBPSN024_PAS840.raw	SGDGVSHTVPL	11	81	11	534.7683	2	24.92	2.9E6	1067.5247	-2.4		82 54 85 70 73 79 79 96 97 87 91	SGDGVSHTVPL	HCD
1	19118	HFX_Peptide_LFQ_DBPSN024_PAS840.raw	VMGAGGLCLK	10	81	10	474.7482	2	27.93	3.67E6	947.4932	-11.9		65 60 99 100 97 79 80 59 82 93	VMGAGGLCLK	HCD
1	14856	HFX_Peptide_LFQ_DBPSN024_PAS840.raw	ALLVRP	6	81	6	334.7254	2	24.43	1.83E6	667.4380	-2.6		99 99 99 61 40 88	ALLVRP	HCD
1	8648	HFX_Peptide_LFQ_DBPSN024_PAS840.raw	YDPAEYNPKVH	11	81	11	666.8127	2	19.18	1.51E6	1331.6145	-2.7		79 82 67 55 72 77 95 90 88 95 94	YDPAEYNPKVH	HCD
1	18018	HFX_Peptide_LFQ_DBPSN024_PAS840.raw	YPYAVTAVP	9	81	9	490.7632	2	27.01	1.7E6	979.5015	10.7		85 90 88 83 44 52 93 97 98	YPYAVTAVP	HCD
1	10901	HFX_Peptide_LFQ_DBPSN024_PAS840.raw	VSCHEGYKPELR	12	81	12	709.3416	2	21.20	4.02E5	1416.6819	-9.4		51 45 49 41 98 97 99 99 98 99 100 100	VSCHEGYKPELR	HCD
1	32361	HFX_Peptide_LFQ_DBPSN024_PAS840.raw	FEPVSSLRTPV	11	81	11	616.3360	2	44.85	1.13E6	1230.6609	-2.8		94 96 100 100 99 98 96 49 27 55 82	FEPVSSLRTPV	HCD
1	38531	HFX_Peptide_LFQ_DBPSN024_PAS840.raw	ANPPFVTHTAVP	12	81	12	625.8278	2	56.95	3.93E4	1249.6455	-3.5		67 76 90 92 91 75 67 78 86 77 85 91	ANPPFVTHTAVP	HCD
1	8930	HFX_Peptide_LFQ_DBPSN024_PAS840.raw	LRYPYAPR	8	81	8	518.2896	2	19.46	1.3E6	1034.5662	-1.4		95 94 97 84 57 56 75 89	LRYPYAPR	HCD
1	42547	HFX_Peptide_LFQ_DBPSN024_PAS840.raw	MGHGLP	6	81	6	611.2914	1	65.60	3.03E6	610.2897	-9.2		48 80 61 99 100 100	MGHGLP	HCD
1	10672	HFX_Peptide_LFQ_DBPSN024_PAS840.raw	LEAGYPVPK	9	81	9	487.2697	2	21.01	4.59E6	972.5280	-3.4		97 98 95 88 86 39 46 87 95	LEAGYPVPK	HCD
1	16033	HFX_Peptide_LFQ_DBPSN024_PAS840.raw	LLADPLRP	8	81	8	447.7741	2	25.39	6.38E5	893.5334	0.3		94 85 92 79 63 72 77 86	LLADPLRP	HCD
1	9870	HFX_Peptide_LFQ_DBPSN024_PAS840.raw	FAGQAKAGAP	10	81	10	459.2447	2	20.32	9.28E5	916.4766	-2.0		99 98 95 88 39 46 69 91 92 94	FAGQAKAGAP	HCD
1	8675	HFX_Peptide_LFQ_DBPSN024_PAS840.raw	LLPPTFPGAP	10	81	10	505.2865	2	19.21	1.24E6	1008.5644	-6.0		91 95 99 90 82 45 44 82 88 94	LLPPTFPGAP	HCD
1	23133	HFX_Peptide_LFQ_DBPSN024_PAS840.raw	FLLK	4	81	4	260.6782	2	31.49	3.1E5	519.3420	-0.5		67 62 98 97	FLLK	HCD
1	24360	HFX_Peptide_LFQ_DBPSN024_PAS840.raw	KGFFPLPGP	9	81	9	480.2690	2	32.76	2.06E6	958.5276	-4.4		57 51 77 85 93 92 85 91 96	KGFFPLPGP	HCD
1	14119	HFX_Peptide_LFQ_DBPSN024_PAS840.raw	LLAGGPKAP	9	81	9	412.2547	2	23.84	4.79E6	822.4963	-1.7		100 100 100 80 51 45 62 95 97	LLAGGPKAP	HCD
1	29541	HFX_Peptide_LFQ_DBPSN024_PAS840.raw	GPNALVEFKP	10	81	10	536.2947	2	39.76	9.51E5	1070.5759	-1.0		43 45 92 96 96 91 93 80 85 90	GPNALVEFKP	HCD
1	13299	HFX_Peptide_LFQ_DBPSN024_PAS840.raw	LSAPPTQQVAGP	12	81	12	583.3129	2	23.17	5.1E5	1164.6138	-2.2		76 83 100 100 99 94 50 45 50 89 90 96	LSAPPTQQVAGP	HCD
1	3790	HFX_Peptide_LFQ_DBPSN024_PAS840.raw	PERP	4	81	4	249.6369	2	13.15		497.2598	-0.9		92 81 76 75	PERP	HCD
1	14696	HFX_Peptide_LFQ_DBPSN024_PAS840.raw	YLLQRP	6	81	6	395.2339	2	24.30		788.4545	-1.5		90 89 88 75 69 75	YLLQRP	HCD
1	14554	HFX_Peptide_LFQ_DBPSN024_PAS840.raw	FTGPRDPLGAP	11	81	11	564.2957	2	24.19	1.57E6	1126.5771	-0.3		96 96 98 97 60 54 34 62 97 98 98	FTGPRDPLGAP	HCD
1	9468	HFX_Peptide_LFQ_DBPSN024_PAS840.raw	YPAPHPGVP	9	81	9	467.7428	2	19.96	3.19E6	933.4708	0.3		95 95 98 95 48 82 39 83 93	YPAPHPGVP	HCD
1	37640	HFX_Peptide_LFQ_DBPSN024_PAS840.raw	LPAAAQDFPLP	11	81	11	570.3121	2	55.19		1138.6023	6.5		68 63 87 84 70 52 75 96 95 99 99	LPAAAQDFPLP	HCD
1	26934	HFX_Peptide_LFQ_DBPSN024_PAS840.raw	PPFFRPHAP	9	81	9	533.2841	2	35.97	1.95E7	1064.5554	-1.6		98 97 99 100 75 48 27 90 95	PPFFRPHAP	HCD
1	15548	HFX_Peptide_LFQ_DBPSN024_PAS840.raw	VLENLVDHVK	10	81	10	583.3312	2	24.99		1164.6501	-2.0		81 71 93 79 68 90 97 54 78 99	VLENLVDHVK	HCD
1	26115	HFX_Peptide_LFQ_DBPSN024_PAS840.raw	PDAMSLPAAP	10	81	10	485.2390	2	34.91		968.4637	-0.3		85 88 84 30 45 94 93 96 98 97	PDAMSLPAAP	HCD
1	8699	HFX_Peptide_LFQ_DBPSN024_PAS840.raw	EPMFMADLTSKVAK	14	81	14	523.2661	3	19.23	1.07E5	1566.7786	-1.3		70 49 45 56 49 97 97 97 97 93 91 95 97 99	EPMFMADLTSKVAK	HCD
1	16417	HFX_Peptide_LFQ_DBPSN024_PAS840.raw	VPDVPPTP	8	81	8	411.2221	2	25.70	4.73E5	820.4330	-4.2		79 37 68 77 99 97 95 97	VPDVPPTP	HCD
1	41167	HFX_Peptide_LFQ_DBPSN024_PAS840.raw	YYPLDLVARAAP	12	81	12	674.8646	2	62.72	2.56E6	1347.7185	-2.8		46 67 100 100 100 100 99 76 54 51 87 92	YYPLDLVARAAP	HCD
1	14603	HFX_Peptide_LFQ_DBPSN024_PAS840.raw	DFYARVP	7	81	7	434.2219	2	24.23		866.4286	0.8		52 45 95 96 92 93 93	DFYARVP	HCD
1	41278	HFX_Peptide_LFQ_DBPSN024_PAS840.raw	TAPPTSPLPVLEPLKP	16	81	16	828.9819	2	62.95	9.59E5	1655.9497	-0.3		95 97 100 91 82 90 96 72 44 84 91 57 35 79 88 92	TAPPTSPLPVLEPLKP	HCD
1	24258	HFX_Peptide_LFQ_DBPSN024_PAS840.raw	LPAACSSAAPLPY	13	81	13	630.8201	2	32.65	2.03E6	1259.6221	2.9		94 67 86 80 55 48 63 81 97 89 93 98 100	LPAACSSAAPLPY	HCD
1	38412	HFX_Peptide_LFQ_DBPSN024_PAS840.raw	EPYP	4	81	4	505.2283	1	56.69	2.62E7	504.2220	-1.8		86 59 85 95	EPYP	HCD
1	27195	HFX_Peptide_LFQ_DBPSN024_PAS840.raw	PLLLAPWVP	9	81	9	503.3073	2	36.33	9.93E5	1004.6058	-5.7		82 92 100 99 94 48 49 84 81	PLLLAPWVP	HCD
1	13710	HFX_Peptide_LFQ_DBPSN024_PAS840.raw	TSLDLPR	7	81	7	401.2267	2	23.50	2.25E6	800.4392	-0.4		59 69 98 95 85 77 84	TSLDLPR	HCD
1	22690	HFX_Peptide_LFQ_DBPSN024_PAS840.raw	LDLLLSVP	8	81	8	435.2699	2	31.07	1.09E6	868.5269	-1.9		94 98 99 98 51 38 82 87	LDLLLSVP	HCD
1	28574	HFX_Peptide_LFQ_DBPSN024_PAS840.raw	PAALPGDKPSWP	12	81	12	618.3231	2	38.23	9.24E6	1234.6345	-2.3		85 46 50 70 98 73 82 86 92 89 98 100	PAALPGDKPSWP	HCD
1	42855	HFX_Peptide_LFQ_DBPSN024_PAS840.raw	ALPDLSLKALGVP	13	81	13	647.3914	2	66.20	3.61E5	1292.7703	-1.5		85 83 96 97 97 95 95 54 38 74 71 79 89	ALPDLSLKALGVP	HCD
1	15849	HFX_Peptide_LFQ_DBPSN024_PAS840.raw	HAQPGFNRGP	10	81	10	540.7648	2	25.24	1.01E6	1079.5261	-10.3		31 50 70 99 97 95 92 81 96 96	HAQPGFNRGP	HCD
1	30853	HFX_Peptide_LFQ_DBPSN024_PAS840.raw	YFPPLLFEPP	10	81	10	610.3205	2	42.01	3.19E7	1218.6323	-4.8		91 93 97 99 91 61 70 43 72 90	YFPPLLFEPP	HCD
1	12685	HFX_Peptide_LFQ_DBPSN024_PAS840.raw	TPELPVKP	8	81	8	440.7594	2	22.68	2.44E6	879.5065	-2.5		100 99 85 56 55 65 92 94	TPELPVKP	HCD
1	22490	HFX_Peptide_LFQ_DBPSN024_PAS840.raw	VYDVPPPAP	9	81	9	477.7484	2	30.87	1.95E5	953.4858	-3.8		51 50 72 77 98 99 94 93 94	VYDVPPPAP	HCD
1	14257	HFX_Peptide_LFQ_DBPSN024_PAS840.raw	TVAPPTVWPTP	11	81	11	583.3197	2	23.95	5.9E5	1164.6179	6.0		50 49 92 96 82 70 80 88 90 95 96	TVAPPTVWPTP	HCD
1	17777	HFX_Peptide_LFQ_DBPSN024_PAS840.raw	SYGYGGGVSFR	11	81	11	575.2682	2	26.81	1.51E6	1148.5251	-2.9		76 92 100 100 99 90 38 37 76 89 93	SYGYGGGVSFR	HCD
1	13933	HFX_Peptide_LFQ_DBPSN024_PAS840.raw	EDLLNKLR	8	81	8	500.7924	2	23.67	9.97E5	999.5712	-0.9		77 79 98 95 79 69 68 79	EDLLNKLR	HCD
1	8193	HFX_Peptide_LFQ_DBPSN024_PAS840.raw	GTAAAASSPDYGHGAPAAP	19	81	19	834.8843	2	18.73	1.52E5	1667.7539	0.1		23 33 59 95 100 100 100 100 100 100 98 88 32 45 66 98 99 100 99	GTAAAASSPDYGHGAPAAP	HCD
1	10540	HFX_Peptide_LFQ_DBPSN024_PAS840.raw	WSRNDWKPGPYPK	13	80	13	544.2785	3	20.90		1629.8052	5.2		51 34 33 54 99 99 99 99 97 92 95 98 99	WSRNDWKPGPYPK	HCD
1	21485	HFX_Peptide_LFQ_DBPSN024_PAS840.raw	LEHCPAVVP	9	80	9	482.7523	2	29.96	2.69E6	963.4847	5.5		79 86 37 61 89 87 95 96 96	LEHCPAVVP	HCD
1	30258	HFX_Peptide_LFQ_DBPSN024_PAS840.raw	LNLHAPAPGTL	11	80	11	552.3134	2	40.94	9.34E7	1102.6135	-1.1		62 38 46 45 98 100 100 100 100 100 100	LNLHAPAPGTL	HCD
1	26593	HFX_Peptide_LFQ_DBPSN024_PAS840.raw	VPDLCLPGLK	10	80	10	527.7975	2	35.52	2.72E5	1053.5891	-8.1		97 90 51 33 57 98 98 90 94 99	VPDLCLPGLK	HCD
1	11685	HFX_Peptide_LFQ_DBPSN024_PAS840.raw	TVYDTTRGVP	10	80	10	554.7842	2	21.86	1.48E6	1107.5559	-1.9		68 86 100 100 99 94 44 38 89 91	TVYDTTRGVP	HCD
1	6399	HFX_Peptide_LFQ_DBPSN024_PAS840.raw	SLPVHP	6	80	6	325.1861	2	16.76	8.78E5	648.3595	-2.8		51 61 93 94 88 95	SLPVHP	HCD
1	21947	HFX_Peptide_LFQ_DBPSN024_PAS840.raw	VSLLLLH	7	80	7	397.7597	2	30.36	8.58E5	793.5062	-1.6		39 48 81 100 100 100 98	VSLLLLH	HCD
1	33884	HFX_Peptide_LFQ_DBPSN024_PAS840.raw	LGRYAPAPGTL	11	80	11	558.3138	2	47.82	1.12E7	1114.6135	-0.5		37 28 44 84 100 100 100 100 99 98 99	LGRYAPAPGTL	HCD
1	33238	HFX_Peptide_LFQ_DBPSN024_PAS840.raw	DWSAFPRP	8	80	8	488.2379	2	46.53	9.12E6	974.4610	0.4		45 35 96 100 99 94 88 88	DWSAFPRP	HCD
1	8271	HFX_Peptide_LFQ_DBPSN024_PAS840.raw	AAKAHAFAAYGAAAA	15	80	15	681.3511	2	18.81	2.74E6	1360.6887	-0.8		59 66 93 95 50 30 57 88 90 88 96 99 100 99 99	AAKAHAFAAYGAAAA	HCD
1	22584	HFX_Peptide_LFQ_DBPSN024_PAS840.raw	ATFRGPPVYPEP	12	80	12	665.8433	2	30.97	1.31E6	1329.6716	0.3		76 32 43 89 69 73 88 98 100 100 100 100	ATFRGPPVYPEP	HCD
1	23057	HFX_Peptide_LFQ_DBPSN024_PAS840.raw	LFDPYP	6	80	6	376.1860	2	31.42		750.3588	-1.7		52 56 82 95 98 99	LFDPYP	HCD
1	12155	HFX_Peptide_LFQ_DBPSN024_PAS840.raw	SPTPGTQPSPGLVH	14	80	14	687.8530	2	22.26	5.23E5	1373.6938	-1.7		90 93 100 100 100 99 61 40 49 76 52 69 100 100	SPTPGTQPSPGLVH	HCD
1	31098	HFX_Peptide_LFQ_DBPSN024_PAS840.raw	QPLDLQRLAP	10	80	10	575.8323	2	42.46	4.67E6	1149.6506	-0.6		79 86 95 98 93 35 35 92 95 96	QPLDLQRLAP	HCD
1	26769	HFX_Peptide_LFQ_DBPSN024_PAS840.raw	PPFFPAHPR	9	80	9	533.2841	2	35.76	1.95E7	1064.5554	-1.7		99 98 100 100 99 60 27 46 96	PPFFPAHPR	HCD
1	18346	HFX_Peptide_LFQ_DBPSN024_PAS840.raw	KDGVCGRGGPSGGFGSP	17	80	17	767.8545	2	27.28	8.4E5	1533.6995	-3.3		32 54 61 40 37 85 90 99 99 80 92 100 100 100 100 100 100	KDGVCGRGGPSGGFGSP	HCD
1	42222	HFX_Peptide_LFQ_DBPSN024_PAS840.raw	FLEAP	5	80	5	576.3018	1	64.95	5.06E6	575.2955	-1.7		60 63 95 94 90	FLEAP	HCD
1	21548	HFX_Peptide_LFQ_DBPSN024_PAS840.raw	LPVFFAGPVGP	11	80	11	550.8071	2	30.01	1.12E5	1099.6064	-6.1		93 76 82 57 50 76 78 91 90 94 96	LPVFFAGPVGP	HCD
1	8078	HFX_Peptide_LFQ_DBPSN024_PAS840.raw	DLAPWVP	7	80	7	399.2082	2	18.61		796.4119	-12.7		91 89 95 86 50 68 84	DLAPWVP	HCD
1	23720	HFX_Peptide_LFQ_DBPSN024_PAS840.raw	TPPAPGVP	8	80	8	368.2047	2	32.08		734.3962	-1.9		44 41 78 95 97 97 95 96	TPPAPGVP	HCD
1	6706	HFX_Peptide_LFQ_DBPSN024_PAS840.raw	WAAAP	5	80	5	258.1340	2	17.10	3.66E5	514.2540	-1.0		61 67 86 95 93	WAAAP	HCD
1	19929	HFX_Peptide_LFQ_DBPSN024_PAS840.raw	PAPPPPSYDSY	11	80	11	595.7718	2	28.62	1.76E6	1189.5291	0.0		48 65 94 99 98 68 56 80 96 99 82	PAPPPPSYDSY	HCD
1	14734	HFX_Peptide_LFQ_DBPSN024_PAS840.raw	AVPLEPR	7	80	7	391.2309	2	24.33	4.73E6	780.4493	-2.8		51 60 97 97 92 77 89	AVPLEPR	HCD
1	17291	HFX_Peptide_LFQ_DBPSN024_PAS840.raw	FFLR	4	80	4	291.6731	2	26.42	3.6E5	581.3325	-1.4		94 84 74 70	FFLR	HCD
1	6355	HFX_Peptide_LFQ_DBPSN024_PAS840.raw	PGVGRNPPGGPSGGRQVGP	19	80	19	581.6381	3	16.71	1.5E5	1741.8972	-2.7		63 68 99 99 98 83 65 79 63 82 99 99 96 82 33 43 86 95 95	PGVGRNPPGGPSGGRQVGP	HCD
1	8395	HFX_Peptide_LFQ_DBPSN024_PAS840.raw	TAAAYPERSPP	11	80	11	580.2893	2	18.93	8.75E5	1158.5669	-2.4		44 43 63 91 99 94 87 76 90 97 99	TAAAYPERSPP	HCD
1	28711	HFX_Peptide_LFQ_DBPSN024_PAS840.raw	KLTYPPAH	8	80	8	463.7577	2	38.43	3.62E6	925.5021	-1.4		33 46 70 99 99 99 99 99	KLTYPPAH	HCD
1	9220	HFX_Peptide_LFQ_DBPSN024_PAS840.raw	LPPKQPPSP	9	80	9	480.7787	2	19.73	1.44E6	959.5439	-1.2		88 73 95 92 41 45 95 97 98	LPPKQPPSP	HCD
1	13840	HFX_Peptide_LFQ_DBPSN024_PAS840.raw	VVLRPY	6	80	6	373.7307	2	23.60	2.34E5	745.4486	-2.2		84 75 76 75 77 94	VVLRPY	HCD
1	33272	HFX_Peptide_LFQ_DBPSN024_PAS840.raw	DPVSEVAAVSV	11	80	11	536.7788	2	46.60	5.79E6	1071.5447	-1.5		40 35 68 82 91 89 93 93 97 97 97	DPVSEVAAVSV	HCD
1	10448	HFX_Peptide_LFQ_DBPSN024_PAS840.raw	TASNDHTHPSVN	12	80	12	640.2897	2	20.82	1.57E5	1278.5588	4.8		61 41 39 74 93 79 97 98 97 92 96 95	TASNDHTHPSVN	HCD
1	16126	HFX_Peptide_LFQ_DBPSN024_PAS840.raw	WAPPSCAAPK	10	80	10	514.2528	2	25.47	3.91E6	1026.4956	-4.4		97 99 100 100 92 33 32 78 80 94	WAPPSCAAPK	HCD
1	9229	HFX_Peptide_LFQ_DBPSN024_PAS840.raw	YFHPPTPETPR	11	80	11	447.8864	3	19.74	4.15E5	1340.6514	-10.5		37 38 45 99 100 99 95 97 92 88 95	YFHPPTPETPR	HCD
1	14255	HFX_Peptide_LFQ_DBPSN024_PAS840.raw	LLVPRP	6	80	6	347.7336	2	23.95	1.47E5	693.4537	-1.7		60 70 92 88 83 89	LLVPRP	HCD
1	11523	HFX_Peptide_LFQ_DBPSN024_PAS840.raw	TVAPQRLP	8	80	8	441.2572	2	21.73	1.16E6	880.5130	-14.9		50 51 95 87 88 89 92 90	TVAPQRLP	HCD
1	9812	HFX_Peptide_LFQ_DBPSN024_PAS840.raw	LDTSHPGSDLA	11	80	11	556.7639	2	20.27	5.16E6	1111.5146	-1.2		98 96 86 61 81 79 71 62 78 81 88	LDTSHPGSDLA	HCD
1	14967	HFX_Peptide_LFQ_DBPSN024_PAS840.raw	LAPALVGP	8	80	8	369.2364	2	24.52	2.13E6	736.4483	13.6		57 51 89 92 93 72 92 95	LAPALVGP	HCD
1	9726	HFX_Peptide_LFQ_DBPSN024_PAS840.raw	VGVPGRVGP	9	80	9	419.2496	2	20.20	3.72E6	836.4868	-2.5		96 97 99 98 69 55 43 76 91	VGVPGRVGP	HCD
1	16208	HFX_Peptide_LFQ_DBPSN024_PAS840.raw	PEDPYAPR	8	80	8	472.7212	2	25.53	1.21E7	943.4399	-12.7		31 56 77 98 98 95 90 95	PEDPYAPR	HCD
1	12723	HFX_Peptide_LFQ_DBPSN024_PAS840.raw	GSGSFGPVPPR	11	80	11	529.2744	2	22.71	1.42E7	1056.5352	-0.9		25 41 82 97 100 98 68 79 98 98 98	GSGSFGPVPPR	HCD
1	35450	HFX_Peptide_LFQ_DBPSN024_PAS840.raw	VPPFYPAP	8	80	8	444.2358	2	50.89	7.61E7	886.4589	-2.0		66 56 52 68 99 100 100 100	VPPFYPAP	HCD
1	10713	HFX_Peptide_LFQ_DBPSN024_PAS840.raw	PSYPQPKVGPQ	11	80	11	599.3158	2	21.05	1.36E7	1196.6189	-1.6		49 69 97 97 92 92 95 71 48 80 92	PSYPQPKVGPQ	HCD
1	7945	HFX_Peptide_LFQ_DBPSN024_PAS840.raw	YGDDYGSGHVGAGP	14	80	14	676.2806	2	18.47	7.98E5	1350.5476	-0.7		99 100 100 100 100 99 98 61 34 40 39 80 81 91	YGDDYGSGHVGAGP	HCD
1	6837	HFX_Peptide_LFQ_DBPSN024_PAS840.raw	PPAGEPAPAP	10	80	10	452.2320	2	17.26	2.86E5	902.4497	-0.4		98 90 51 37 66 90 92 88 94 96	PPAGEPAPAP	HCD
1	25600	HFX_Peptide_LFQ_DBPSN024_PAS840.raw	LDLP	4	80	4	457.2646	1	34.18		456.2584	-2.4		86 71 74 89	LDLP	HCD
1	27559	HFX_Peptide_LFQ_DBPSN024_PAS840.raw	DPVAP	5	80	5	498.2560	1	36.83	8.41E6	497.2485	0.3		62 49 95 97 97	DPVAP	HCD
1	17475	HFX_Peptide_LFQ_DBPSN024_PAS840.raw	NDNAAPYAVH	10	80	10	536.2421	2	26.56	2.36E6	1070.4780	-7.8		44 54 62 97 97 87 86 91 92 91	NDNAAPYAVH	HCD
1	21207	HFX_Peptide_LFQ_DBPSN024_PAS840.raw	DLLVVMSLGAP	11	80	11	557.8127	2	29.72	1.56E6	1113.6104	0.5		61 61 97 75 63 79 70 94 91 93 94	DLLVVMSLGAP	HCD
1	44417	HFX_Peptide_LFQ_DBPSN024_PAS840.raw	DVPDLLLVKH	10	80	10	574.8369	2	69.11	2.91E5	1147.6602	-0.8		80 82 99 100 99 99 60 68 35 79	DVPDLLLVKH	HCD
1	32798	HFX_Peptide_LFQ_DBPSN024_PAS840.raw	DWSAFPPR	8	80	8	488.2365	2	45.69	7.21E7	974.4610	-2.6		35 31 95 99 99 98 93 91	DWSAFPPR	HCD
1	21122	HFX_Peptide_LFQ_DBPSN024_PAS840.raw	TAVLLPDAPV	10	80	10	498.2873	2	29.65	2.23E7	994.5699	-9.8		40 40 67 96 98 98 99 95 80 89	TAVLLPDAPV	HCD
1	44069	HFX_Peptide_LFQ_DBPSN024_PAS840.raw	APALNVVHPAP	11	80	11	543.3076	2	68.44	9.21E5	1084.6028	-1.9		75 97 99 97 85 34 37 79 87 95 96	APALNVVHPAP	HCD
1	5378	HFX_Peptide_LFQ_DBPSN024_PAS840.raw	KYPDDKLP	8	80	8	488.2589	2	15.51	7.29E5	974.5073	-4.2		98 94 57 46 81 79 92 94	KYPDDKLP	HCD
1	11886	HFX_Peptide_LFQ_DBPSN024_PAS840.raw	ELLGPSLP	8	80	8	413.2383	2	22.03	6.12E6	824.4644	-2.7		44 38 94 85 88 98 98 98	ELLGPSLP	HCD
1	24151	HFX_Peptide_LFQ_DBPSN024_PAS840.raw	EVPPLPK	7	80	7	390.2360	2	32.53	3.35E6	778.4589	-1.8		81 74 98 72 60 82 93	EVPPLPK	HCD
1	18011	HFX_Peptide_LFQ_DBPSN024_PAS840.raw	AAPFRPVP	8	80	8	427.7473	2	27.00	1.65E7	853.4810	-1.1		93 95 99 95 45 35 87 91	AAPFRPVP	HCD
1	21882	HFX_Peptide_LFQ_DBPSN024_PAS840.raw	LSLWR	5	80	5	337.7017	2	30.30	2.34E5	673.3911	-3.4		91 85 79 66 79	LSLWR	HCD
1	10242	HFX_Peptide_LFQ_DBPSN024_PAS840.raw	YGAECCKGAP	10	80	10	499.7023	2	20.64	3.94E5	997.3997	-9.7		98 97 97 79 56 57 56 79 86 94	YGAECCKGAP	HCD
1	27542	HFX_Peptide_LFQ_DBPSN024_PAS840.raw	PPFFPHRAP	9	80	9	533.2844	2	36.81	1.95E7	1064.5554	-1.1		99 96 99 100 95 30 38 79 86	PPFFPHRAP	HCD
1	15767	HFX_Peptide_LFQ_DBPSN024_PAS840.raw	HALPKPAGPPSAK	13	80	13	635.8615	2	25.17	1.13E6	1269.7192	-8.6		39 71 98 97 95 50 48 70 99 93 90 94 99	HALPKPAGPPSAK	HCD
1	17114	HFX_Peptide_LFQ_DBPSN024_PAS840.raw	DLLQKLR	7	80	7	443.2780	2	26.28	8.07E6	884.5443	-3.2		68 78 99 87 77 78 73	DLLQKLR	HCD
1	27268	HFX_Peptide_LFQ_DBPSN024_PAS840.raw	LALDQLGAALP	11	80	11	541.3162	2	36.43	1.9E6	1080.6179	-0.1		74 62 95 98 94 90 84 86 74 54 69	LALDQLGAALP	HCD
1	32512	HFX_Peptide_LFQ_DBPSN024_PAS840.raw	AHFDYTHPRLP	11	80	11	677.3484	2	45.13	1.5E6	1352.6626	14.5		25 18 51 99 99 100 100 99 99 96 96	AHFDYTHPRLP	HCD
1	23147	HFX_Peptide_LFQ_DBPSN024_PAS840.raw	PDVVRSLP	8	80	8	441.7549	2	31.51	3.23E6	881.4970	-2.0		97 99 100 100 60 30 72 82	PDVVRSLP	HCD
1	13294	HFX_Peptide_LFQ_DBPSN024_PAS840.raw	DNPWGAYNGK	10	80	10	561.2524	2	23.16	7.37E5	1120.4937	-3.0		71 70 100 100 97 95 90 40 43 95	DNPWGAYNGK	HCD
1	20858	HFX_Peptide_LFQ_DBPSN024_PAS840.raw	FSYLSDHAP	9	80	9	518.7410	2	29.42	7.59E5	1035.4661	1.3		90 86 97 96 95 60 23 84 89	FSYLSDHAP	HCD
1	14117	HFX_Peptide_LFQ_DBPSN024_PAS840.raw	EAFKPF	6	80	6	369.6996	2	23.84	6.27E6	737.3748	13.4		63 56 79 97 91 94	EAFKPF	HCD
1	14265	HFX_Peptide_LFQ_DBPSN024_PAS840.raw	TPPAAHANAPEPGP	14	80	14	663.8350	2	23.95	1.06E6	1325.6365	14.3		31 75 95 99 97 85 82 68 92 80 82 66 76 91	TPPAAHANAPEPGP	HCD
1	16397	HFX_Peptide_LFQ_DBPSN024_PAS840.raw	NAYDALK	7	80	7	397.7057	2	25.68	4.9E5	793.3970	-0.1		31 41 96 98 96 98 99	NAYDALK	HCD
1	20271	HFX_Peptide_LFQ_DBPSN024_PAS840.raw	LPVVTHAV	8	80	8	418.2548	2	28.92	1.17E6	834.4963	-1.6		79 85 100 98 96 40 50 92	LPVVTHAV	HCD
1	9606	HFX_Peptide_LFQ_DBPSN024_PAS840.raw	PGSPSQPGFVH	11	80	11	555.2713	2	20.09	5.74E6	1108.5300	-1.8		96 93 98 97 62 48 80 69 76 79 80	PGSPSQPGFVH	HCD
1	11413	HFX_Peptide_LFQ_DBPSN024_PAS840.raw	PGAPLAR	7	80	7	341.2054	2	21.64	4.63E6	680.3969	-1.1		97 97 99 66 41 72 86	PGAPLAR	HCD
1	14241	HFX_Peptide_LFQ_DBPSN024_PAS840.raw	GPCCPPPRPP	10	80	10	510.7353	2	23.94	1.03E6	1019.4681	-11.9		28 29 60 91 100 100 99 97 98 99	GPCCPPPRPP	HCD
1	19634	HFX_Peptide_LFQ_DBPSN024_PAS840.raw	DVGEQYPVPK	10	80	10	566.2809	2	28.37		1130.5608	-12.0		62 52 57 91 83 94 88 88 89 95	DVGEQYPVPK	HCD
1	15270	HFX_Peptide_LFQ_DBPSN024_PAS840.raw	YAPHFTP	7	80	7	416.7023	2	24.77	6.12E7	831.3915	-1.9		97 96 59 33 90 92 92	YAPHFTP	HCD
1	21224	HFX_Peptide_LFQ_DBPSN024_PAS840.raw	LTTLSP	6	80	6	316.1862	2	29.73		630.3588	-1.7		55 83 92 87 78 83	LTTLSP	HCD
1	36537	HFX_Peptide_LFQ_DBPSN024_PAS840.raw	GLVPDDNAALLP	12	80	12	597.8192	2	52.95		1193.6292	-4.4		26 41 70 99 97 84 62 90 94 99 99 99	GLVPDDNAALLP	HCD
1	13179	HFX_Peptide_LFQ_DBPSN024_PAS840.raw	LWEGAGGTGGGK	12	80	12	545.2697	2	23.07	1.59E6	1088.5251	-0.2		96 97 99 97 95 85 82 49 37 49 76 99	LWEGAGGTGGGK	HCD
1	21064	HFX_Peptide_LFQ_DBPSN024_PAS840.raw	LPCCCPPPLP	10	80	10	520.2394	2	29.60	4.11E6	1038.4700	-5.5		40 34 68 82 91 98 99 95 96 96	LPCCCPPPLP	HCD
1	34172	HFX_Peptide_LFQ_DBPSN024_PAS840.raw	VTLFEFCLLPE	11	80	11	655.8379	2	48.36	4.86E5	1309.6628	-1.2		49 56 96 97 97 74 50 70 98 95 98	VTLFEFCLLPE	HCD
1	24163	HFX_Peptide_LFQ_DBPSN024_PAS840.raw	PPLYHTLP	8	80	8	469.2602	2	32.55	1.66E7	936.5069	-1.1		90 85 93 94 40 55 92 90	PPLYHTLP	HCD
1	27615	HFX_Peptide_LFQ_DBPSN024_PAS840.raw	SFDFYPPAH	9	80	9	540.7398	2	36.90	1.66E6	1079.4712	-5.7		29 35 70 96 97 97 98 98 98	SFDFYPPAH	HCD
1	13660	HFX_Peptide_LFQ_DBPSN024_PAS840.raw	AGYDDGHVSTSCGL	14	80	14	691.2866	2	23.45	5.08E5	1380.5615	-2.1		90 81 97 99 100 99 66 57 55 52 63 79 85 94	AGYDDGHVSTSCGL	HCD
1	22062	HFX_Peptide_LFQ_DBPSN024_PAS840.raw	GVAVLPVGAP	10	80	10	440.2739	2	30.46	5.98E5	878.5225	12.1		87 54 56 65 84 97 94 83 86 94	GVAVLPVGAP	HCD
1	10468	HFX_Peptide_LFQ_DBPSN024_PAS840.raw	HAPYKPGAP	9	80	9	469.2418	2	20.84	2.97E6	936.4817	-13.6		32 57 96 99 86 68 92 93 96	HAPYKPGAP	HCD
1	24614	HFX_Peptide_LFQ_DBPSN024_PAS840.raw	FLLK	4	80	4	260.6778	2	33.03	2.24E5	519.3420	-1.8		73 62 90 93	FLLK	HCD
1	2159	HFX_Peptide_LFQ_DBPSN024_PAS840.raw	PLNPK	5	80	5	284.6758	2	10.03	1.22E5	567.3380	-1.8		88 82 73 73 82	PLNPK	HCD
1	12235	HFX_Peptide_LFQ_DBPSN024_PAS840.raw	NSGDHFKPSPK	11	80	11	405.2044	3	22.32	6.7E5	1212.5886	2.3		21 30 79 99 99 95 88 95 92 88 93	NSGDHFKPSPK	HCD
1	19709	HFX_Peptide_LFQ_DBPSN024_PAS840.raw	VPLLAERPP	9	80	9	496.3004	2	28.43		990.5862	0.0		55 63 98 92 81 86 80 74 88	VPLLAERPP	HCD
1	11525	HFX_Peptide_LFQ_DBPSN024_PAS840.raw	VTADNLGETEH	11	80	11	593.2730	2	21.73	5.87E5	1184.5310	0.4		62 71 99 99 95 94 48 51 65 97 97	VTADNLGETEH	HCD
1	38711	HFX_Peptide_LFQ_DBPSN024_PAS840.raw	KTSDPFYPHVP	11	80	11	644.3155	2	57.34	1.91E5	1286.6294	-10.1		70 43 49 68 91 93 94 92 85 96 97	KTSDPFYPHVP	HCD
1	29823	HFX_Peptide_LFQ_DBPSN024_PAS840.raw	LADGPKSKYSP	11	80	11	581.8083	2	40.22	1.92E7	1161.6030	-0.8		95 90 97 55 41 56 62 84 99 99 99	LADGPKSKYSP	HCD
1	11985	HFX_Peptide_LFQ_DBPSN024_PAS840.raw	AAPAYPYAPR	10	80	10	538.7795	2	22.11	3.38E6	1075.5449	-0.4		59 66 98 100 99 90 80 69 57 79	AAPAYPYAPR	HCD
1	26333	HFX_Peptide_LFQ_DBPSN024_PAS840.raw	TVAALLEVP	9	80	9	456.7684	2	35.20	4.09E5	911.5328	-11.6		48 52 82 86 87 97 94 85 88	TVAALLEVP	HCD
1	12347	HFX_Peptide_LFQ_DBPSN024_PAS840.raw	VQPGYAGHYQ	10	80	10	560.2599	2	22.41	2.14E7	1118.5144	-8.1		34 49 97 97 93 84 79 74 92 98	VQPGYAGHYQ	HCD
1	9771	HFX_Peptide_LFQ_DBPSN024_PAS840.raw	YPAPGHPVP	9	80	9	467.7418	2	20.23	3.19E6	933.4708	-2.0		99 99 100 98 94 33 32 76 86	YPAPGHPVP	HCD
1	16999	HFX_Peptide_LFQ_DBPSN024_PAS840.raw	VFPSLVRRGP	10	80	10	564.3374	2	26.18	7.36E5	1126.6611	-0.8		99 98 95 95 96 91 48 27 65 85	VFPSLVRRGP	HCD
1	12198	HFX_Peptide_LFQ_DBPSN024_PAS840.raw	ATCDLVEPPK	10	80	10	536.7701	2	22.29	4.21E6	1071.5271	-1.3		40 45 70 97 97 98 96 80 80 93	ATCDLVEPPK	HCD
1	11908	HFX_Peptide_LFQ_DBPSN024_PAS840.raw	EPPKPPAAP	9	80	9	452.2490	2	22.05	1.53E5	902.4861	-2.9		70 45 52 79 94 94 91 95 96	EPPKPPAAP	HCD
1	25760	HFX_Peptide_LFQ_DBPSN024_PAS840.raw	FNAFQTSFGNLP	12	79	12	671.8211	2	34.40	6.5E5	1341.6353	-5.7		90 93 99 99 97 91 79 37 30 74 77 89	FNAFQTSFGNLP	HCD
1	11633	HFX_Peptide_LFQ_DBPSN024_PAS840.raw	YPGHPVP	7	79	7	383.6973	2	21.82	1.16E6	765.3809	-1.2		98 95 59 28 87 95 96	YPGHPVP	HCD
1	32665	HFX_Peptide_LFQ_DBPSN024_PAS840.raw	TPCSAFPPR	9	79	9	488.2370	2	45.43	7.21E7	974.4644	-5.0		35 35 76 100 100 100 97 89 86	TPCSAFPPR	HCD
1	7543	HFX_Peptide_LFQ_DBPSN024_PAS840.raw	PDGEHSTRAP	10	79	10	533.7480	2	18.03	3.77E5	1065.4839	-2.2		100 100 99 100 99 66 35 29 79 91	PDGEHSTRAP	HCD
1	11226	HFX_Peptide_LFQ_DBPSN024_PAS840.raw	SPPDGGYSSNR	11	79	11	568.7500	2	21.48	2.76E6	1135.4893	-3.4		23 35 57 98 97 96 98 97 95 92 89	SPPDGGYSSNR	HCD
1	18630	HFX_Peptide_LFQ_DBPSN024_PAS840.raw	TVFDLK	6	79	6	361.7073	2	27.52	2.78E6	721.4010	-1.2		95 91 54 57 84 96	TVFDLK	HCD
1	3771	HFX_Peptide_LFQ_DBPSN024_PAS840.raw	AAHVY	5	79	5	280.6441	2	13.11		559.2755	-3.2		52 76 73 98 98	AAHVY	HCD
1	14304	HFX_Peptide_LFQ_DBPSN024_PAS840.raw	KSTLDTPYSSV	11	79	11	599.3014	2	23.98	4.55E6	1196.5925	-3.6		35 33 48 71 91 100 99 100 100 100 100	KSTLDTPYSSV	HCD
1	17725	HFX_Peptide_LFQ_DBPSN024_PAS840.raw	SSQFPPAAP	9	79	9	451.2178	2	26.77	5.36E5	900.4341	-14.5		44 40 50 96 97 97 98 98 98	SSQFPPAAP	HCD
1	27346	HFX_Peptide_LFQ_DBPSN024_PAS840.raw	PPFFPAPHR	9	79	9	533.2842	2	36.53	1.95E7	1064.5554	-1.5		99 98 100 100 99 72 35 23 91	PPFFPAPHR	HCD
1	13596	HFX_Peptide_LFQ_DBPSN024_PAS840.raw	PAGGPVVRVP	10	79	10	474.7838	2	23.41	7.56E5	947.5552	-2.4		91 83 74 76 76 78 72 59 92 94	PAGGPVVRVP	HCD
1	12618	HFX_Peptide_LFQ_DBPSN024_PAS840.raw	LAEPVVPK	8	79	8	426.7628	2	22.63	6.08E5	851.5116	-0.6		92 92 75 48 84 81 75 90	LAEPVVPK	HCD
1	23117	HFX_Peptide_LFQ_DBPSN024_PAS840.raw	LYPAGFDVRPY	11	79	11	649.3313	2	31.48	2.64E6	1296.6501	-1.6		88 89 99 99 78 72 55 71 50 81 94	LYPAGFDVRPY	HCD
1	17036	HFX_Peptide_LFQ_DBPSN024_PAS840.raw	TAFLLLR	7	79	7	417.2699	2	26.21	1.8E6	832.5170	9.9		52 50 66 97 98 98 97	TAFLLLR	HCD
1	7571	HFX_Peptide_LFQ_DBPSN024_PAS840.raw	NPFDEPSKPERGP	13	79	13	490.5721	3	18.06	6.86E5	1468.6946	-0.1		96 97 77 82 92 87 88 85 86 46 29 79 89	NPFDEPSKPERGP	HCD
1	4895	HFX_Peptide_LFQ_DBPSN024_PAS840.raw	PHAEHVSP	8	79	8	437.2132	2	14.83	6.98E5	872.4141	-2.5		86 34 63 85 81 97 95 95	PHAEHVSP	HCD
1	10184	HFX_Peptide_LFQ_DBPSN024_PAS840.raw	EPPTAAEAPAP	11	79	11	525.7583	2	20.59	2.58E6	1049.5029	-0.8		92 56 67 68 69 67 79 88 95 96 97	EPPTAAEAPAP	HCD
1	21408	HFX_Peptide_LFQ_DBPSN024_PAS840.raw	LPGFALLP	8	79	8	414.2551	2	29.90	6.82E5	826.4952	0.5		97 94 76 70 57 59 91 93	LPGFALLP	HCD
1	21285	HFX_Peptide_LFQ_DBPSN024_PAS840.raw	TVAHAPPGLP	10	79	10	480.2686	2	29.79	2.79E6	958.5236	-0.9		51 55 79 68 89 98 91 81 90 93	TVAHAPPGLP	HCD
1	14000	HFX_Peptide_LFQ_DBPSN024_PAS840.raw	YNAPFPK	7	79	7	418.7173	2	23.73	4.22E5	835.4228	-3.3		52 59 98 94 87 79 87	YNAPFPK	HCD
1	12116	HFX_Peptide_LFQ_DBPSN024_PAS840.raw	YGDKPELALK	10	79	10	567.3139	2	22.22	4.77E5	1132.6128	0.4		71 60 86 87 35 62 97 98 100 100	YGDKPELALK	HCD
1	38661	HFX_Peptide_LFQ_DBPSN024_PAS840.raw	EYLT	4	79	4	525.2549	1	57.24	8.34E6	524.2482	-1.1		98 85 75 60	EYLT	HCD
1	9633	HFX_Peptide_LFQ_DBPSN024_PAS840.raw	VQAQEQNLRGP	11	79	11	620.3245	2	20.11	5.54E5	1238.6367	-1.8		37 56 99 97 98 91 86 74 62 82 91	VQAQEQNLRGP	HCD
1	9676	HFX_Peptide_LFQ_DBPSN024_PAS840.raw	QGFGGARTSPSQY	13	79	13	678.3217	2	20.15	4.48E5	1354.6265	1.7		46 49 80 99 94 92 68 74 70 67 96 98 100	QGFGGARTSPSQY	HCD
1	13467	HFX_Peptide_LFQ_DBPSN024_PAS840.raw	ETFKCK	6	79	6	378.1892	2	23.30	6.71E5	754.3683	-6.0		49 48 82 99 99 100	ETFKCK	HCD
1	17640	HFX_Peptide_LFQ_DBPSN024_PAS840.raw	LAGAGPPWPQ	10	79	10	497.2604	2	26.70	1.53E6	992.5079	-1.6		61 54 63 63 68 96 95 96 98 99	LAGAGPPWPQ	HCD
1	8760	HFX_Peptide_LFQ_DBPSN024_PAS840.raw	KNENELDWNAV	11	79	11	666.3079	2	19.30	6.47E5	1330.6152	-10.5		38 37 86 84 92 95 94 77 85 93 95	KNENELDWNAV	HCD
1	30162	HFX_Peptide_LFQ_DBPSN024_PAS840.raw	NLQDDLNDFR	10	79	10	625.2958	2	40.77	7.28E5	1248.5735	2.9		21 27 94 100 99 96 86 92 90 91	NLQDDLNDFR	HCD
1	9729	HFX_Peptide_LFQ_DBPSN024_PAS840.raw	KYGKFVTYGAP	11	79	11	615.8257	2	20.20	5.36E5	1229.6443	-6.1		100 99 96 68 52 43 59 97 87 83 90	KYGKFVTYGAP	HCD
1	10155	HFX_Peptide_LFQ_DBPSN024_PAS840.raw	NQFDVKFVPMFP	12	79	12	490.2466	3	20.57		1467.7219	-2.7		72 72 88 93 91 57 68 96 66 55 96 98	NQFDVKFVPMFP	HCD
1	38215	HFX_Peptide_LFQ_DBPSN024_PAS840.raw	RPPFFPHVP	9	79	9	547.2961	2	56.31	3.73E6	1092.5869	-8.4		74 61 85 87 88 73 66 88 93	RPPFFPHVP	HCD
1	25152	HFX_Peptide_LFQ_DBPSN024_PAS840.raw	LTLLPDLP	8	79	8	441.2705	2	33.64		880.5269	-0.4		67 56 79 79 69 94 94 97	LTLLPDLP	HCD
1	17681	HFX_Peptide_LFQ_DBPSN024_PAS840.raw	NQNLDLVR	8	79	8	486.2709	2	26.73		970.5196	7.9		31 34 92 95 97 96 95 95	NQNLDLVR	HCD
1	32210	HFX_Peptide_LFQ_DBPSN024_PAS840.raw	WDSAFPRP	8	79	8	488.2374	2	44.56	7.21E7	974.4610	-0.7		33 56 98 99 98 88 76 87	WDSAFPRP	HCD
1	23044	HFX_Peptide_LFQ_DBPSN024_PAS840.raw	NNNSPLLR	8	79	8	464.2481	2	31.40	1.7E6	926.4933	-12.7		34 35 93 97 95 95 94 92	NNNSPLLR	HCD
1	3153	HFX_Peptide_LFQ_DBPSN024_PAS840.raw	FGPR	4	79	4	238.6343	2	12.09	3.46E6	475.2543	-0.4		88 68 79 82	FGPR	HCD
1	8832	HFX_Peptide_LFQ_DBPSN024_PAS840.raw	TTHPVDTKPR	10	79	10	576.3062	2	19.37	1.33E6	1150.6094	-10.1		52 51 55 99 99 98 89 84 76 89	TTHPVDTKPR	HCD
1	17323	HFX_Peptide_LFQ_DBPSN024_PAS840.raw	SLGHKPAAAPP	11	79	11	523.2866	2	26.44	1.51E6	1044.5715	-12.4		50 51 60 54 77 94 98 99 96 96 98	SLGHKPAAAPP	HCD
1	31651	HFX_Peptide_LFQ_DBPSN024_PAS840.raw	WDSAFPPR	8	79	8	488.2369	2	43.48	7.21E7	974.4610	-1.7		24 39 95 100 100 98 93 88	WDSAFPPR	HCD
1	8919	HFX_Peptide_LFQ_DBPSN024_PAS840.raw	HALPGLGRGP	10	79	10	487.7756	2	19.45	7.54E5	973.5457	-9.4		25 48 70 96 95 96 91 90 88 95	HALPGLGRGP	HCD
1	44954	HFX_Peptide_LFQ_DBPSN024_PAS840.raw	TPEAVLEKLEA	11	79	11	600.3273	2	70.24	2.89E6	1198.6445	-3.8		41 29 79 100 100 100 100 86 75 80 82	TPEAVLEKLEA	HCD
1	33204	HFX_Peptide_LFQ_DBPSN024_PAS840.raw	LAPAPL	6	79	6	291.1858	2	46.46	1.2E7	580.3584	-2.5		44 44 92 99 99 99	LAPAPL	HCD
1	18711	HFX_Peptide_LFQ_DBPSN024_PAS840.raw	LPFLPK	6	79	6	357.7287	2	27.59	1.88E6	713.4476	-6.6		90 48 62 92 90 95	LPFLPK	HCD
1	11575	HFX_Peptide_LFQ_DBPSN024_PAS840.raw	PPLPKSVH	8	79	8	437.7609	2	21.77	3.15E7	873.5072	0.0		97 96 98 94 55 43 71 80	PPLPKSVH	HCD
1	15631	HFX_Peptide_LFQ_DBPSN024_PAS840.raw	VGLVDHF	7	79	7	393.7097	2	25.06	1.93E5	785.4072	-2.8		41 43 79 99 99 96 98	VGLVDHF	HCD
1	33959	HFX_Peptide_LFQ_DBPSN024_PAS840.raw	SPYALP	6	79	6	647.3405	1	47.93	1.39E6	646.3326	1.0		60 48 88 91 94 97	SPYALP	HCD
1	15545	HFX_Peptide_LFQ_DBPSN024_PAS840.raw	SCAPKPYVP	9	79	9	481.2436	2	24.99	1.11E6	960.4739	-1.2		32 35 59 97 98 96 98 99 100	SCAPKPYVP	HCD
1	26502	HFX_Peptide_LFQ_DBPSN024_PAS840.raw	LTPAPLGP	8	79	8	383.2292	2	35.41	3.37E7	764.4432	0.8		52 50 67 88 96 94 91 96	LTPAPLGP	HCD
1	16002	HFX_Peptide_LFQ_DBPSN024_PAS840.raw	GEPGAEGLHGPSPAP	15	79	15	686.8281	2	25.36	1.08E7	1371.6418	-0.2		45 79 99 99 92 94 98 99 95 54 40 85 87 55 71	GEPGAEGLHGPSPAP	HCD
1	12560	HFX_Peptide_LFQ_DBPSN024_PAS840.raw	TGLPPTPETRP	11	79	11	583.3130	2	22.58	1.89E7	1164.6138	-1.9		41 38 94 99 99 98 90 91 80 54 88	TGLPPTPETRP	HCD
1	34065	HFX_Peptide_LFQ_DBPSN024_PAS840.raw	PLDLARAAVP	10	79	10	511.8034	2	48.14	2.71E6	1021.5920	0.2		92 95 98 98 68 44 44 79 84 90	PLDLARAAVP	HCD
1	39254	HFX_Peptide_LFQ_DBPSN024_PAS840.raw	PGFPGPGGFP	10	79	10	465.2284	2	58.47	1.31E7	928.4443	-2.1		40 40 59 73 99 95 95 99 97 95	PGFPGPGGFP	HCD
1	36856	HFX_Peptide_LFQ_DBPSN024_PAS840.raw	TYLVYP	6	79	6	378.2012	2	53.59		754.3901	-3.0		40 61 88 98 94 94	TYLVYP	HCD
1	14157	HFX_Peptide_LFQ_DBPSN024_PAS840.raw	LSVPYGR	7	79	7	396.2236	2	23.87	5.53E8	790.4337	-1.3		99 99 100 91 40 35 91	LSVPYGR	HCD
1	15716	HFX_Peptide_LFQ_DBPSN024_PAS840.raw	YNPACCKLPK	10	79	10	568.7754	2	25.13	8.4E5	1135.5518	-13.7		69 81 90 97 98 62 51 81 72 90	YNPACCKLPK	HCD
1	8720	HFX_Peptide_LFQ_DBPSN024_PAS840.raw	LPPTEPTPR	9	79	9	504.2780	2	19.26	2.65E6	1006.5447	-3.2		99 99 99 95 57 33 67 73 90	LPPTEPTPR	HCD
1	24888	HFX_Peptide_LFQ_DBPSN024_PAS840.raw	LTGPVAPALP	10	79	10	468.2812	2	33.35		934.5487	-0.9		79 43 52 69 85 97 86 92 95 95	LTGPVAPALP	HCD
1	21472	HFX_Peptide_LFQ_DBPSN024_PAS840.raw	KESANQLAGGFVGAP	15	79	15	723.3685	2	29.95		1444.7310	-5.9		55 49 55 97 96 95 98 91 87 67 71 77 77 82 91	KESANQLAGGFVGAP	HCD
1	15940	HFX_Peptide_LFQ_DBPSN024_PAS840.raw	NYDLGHNGLAP	11	79	11	585.7816	2	25.31	3.8E4	1169.5464	1.9		93 95 99 98 92 31 40 72 75 85 90	NYDLGHNGLAP	HCD
1	7600	HFX_Peptide_LFQ_DBPSN024_PAS840.raw	ELSYTKKAEYNQAHPEEE	18	79	18	722.6754	3	18.09		2164.9912	6.1		45 32 43 67 67 65 66 79 100 100 97 96 99 99 89 85 99 100	ELSYTKKAEYNQAHPEEE	HCD
1	25546	HFX_Peptide_LFQ_DBPSN024_PAS840.raw	HDPPAGGFGGAGGPSTQ	17	79	17	755.3391	2	34.11	2.53E6	1508.6643	-0.4		13 29 28 70 87 97 95 99 99 98 98 100 100 75 69 96 96	HDPPAGGFGGAGGPSTQ	HCD
1	18144	HFX_Peptide_LFQ_DBPSN024_PAS840.raw	FADSSTVP	8	79	8	412.1896	2	27.12	4.96E5	822.3759	-13.6		59 57 93 71 86 90 87 90	FADSSTVP	HCD
1	32353	HFX_Peptide_LFQ_DBPSN024_PAS840.raw	TPCSAFPPR	9	79	9	488.2371	2	44.84	7.21E7	974.4644	-4.8		37 35 67 99 99 99 97 92 87	TPCSAFPPR	HCD
1	28370	HFX_Peptide_LFQ_DBPSN024_PAS840.raw	PGFSKTLNFGAP	12	79	12	618.3240	2	37.95	9.24E6	1234.6345	-0.9		67 31 59 75 83 84 90 85 91 90 97 99	PGFSKTLNFGAP	HCD
1	31066	HFX_Peptide_LFQ_DBPSN024_PAS840.raw	DWSAFPRP	8	79	8	488.2371	2	42.40	7.21E7	974.4610	-1.3		33 33 97 99 98 93 90 91	DWSAFPRP	HCD
1	9100	HFX_Peptide_LFQ_DBPSN024_PAS840.raw	SANGAPGGGFPRNGP	15	79	15	678.3180	2	19.62	1.03E6	1354.6377	-12.0		35 37 86 88 93 98 97 96 95 95 85 45 51 90 95	SANGAPGGGFPRNGP	HCD
1	4939	HFX_Peptide_LFQ_DBPSN024_PAS840.raw	LVNNPGHAV	9	79	9	460.7505	2	14.90	1.08E6	919.4875	-1.2		99 99 97 96 93 88 30 41 71	LVNNPGHAV	HCD
1	8865	HFX_Peptide_LFQ_DBPSN024_PAS840.raw	NGAPGGGFPNRGP	13	79	13	599.2911	2	19.40	4E6	1196.5686	-0.7		65 50 97 100 100 98 98 96 83 34 34 82 93	NGAPGGGFPNRGP	HCD
1	40618	HFX_Peptide_LFQ_DBPSN024_PAS840.raw	QPLDLGRALVP	11	79	11	589.8475	2	61.54	8.38E5	1177.6819	-1.3		90 98 99 98 95 39 33 43 91 90 95	QPLDLGRALVP	HCD
1	4363	HFX_Peptide_LFQ_DBPSN024_PAS840.raw	NPEDVHP	7	79	7	404.1824	2	14.02	1.61E5	806.3558	-7.0		94 96 97 59 43 77 88	NPEDVHP	HCD
1	35834	HFX_Peptide_LFQ_DBPSN024_PAS840.raw	LDLARGDLTDYLQF	14	79	14	820.4255	2	51.61	3.89E5	1638.8252	6.9		98 97 98 87 31 28 61 95 97 99 99 98 56 66	LDLARGDLTDYLQF	HCD
1	18300	HFX_Peptide_LFQ_DBPSN024_PAS840.raw	PGFPQPHPTAGGVP	14	79	14	679.8452	2	27.24	2.25E6	1357.6777	-1.5		90 90 98 89 65 73 74 79 78 54 50 86 90 92	PGFPQPHPTAGGVP	HCD
1	26999	HFX_Peptide_LFQ_DBPSN024_PAS840.raw	PPFFPAPHR	9	79	9	533.2835	2	36.06	1.95E7	1064.5554	-2.8		99 99 100 100 99 70 28 37 83	PPFFPAPHR	HCD
1	21487	HFX_Peptide_LFQ_DBPSN024_PAS840.raw	KDNDNLKTK	9	79	9	538.2925	2	29.96	1.68E6	1074.5669	3.4		21 32 65 100 99 99 99 100 100	KDNDNLKTK	HCD
1	15148	HFX_Peptide_LFQ_DBPSN024_PAS840.raw	LALPRP	6	79	6	333.7180	2	24.67	1.46E6	665.4224	-1.6		65 59 91 81 86 93	LALPRP	HCD
1	34744	HFX_Peptide_LFQ_DBPSN024_PAS840.raw	LPVECLGLGAL	11	79	11	542.7997	2	49.57	1.98E5	1083.5999	-13.8		44 37 52 74 76 99 96 97 98 99 99	LPVECLGLGAL	HCD
1	30582	HFX_Peptide_LFQ_DBPSN024_PAS840.raw	FPAGVP	6	79	6	587.3184	1	41.51	1.25E7	586.3115	-0.6		61 48 82 93 96 95	FPAGVP	HCD
1	12580	HFX_Peptide_LFQ_DBPSN024_PAS840.raw	PYERGSVNTGP	11	79	11	588.7884	2	22.60	9.61E5	1175.5571	4.3		95 97 100 98 59 41 37 54 96 97 96	PYERGSVNTGP	HCD
1	10142	HFX_Peptide_LFQ_DBPSN024_PAS840.raw	TAKKDFLQK	9	79	9	539.8143	2	20.56		1077.6182	-3.8		40 45 63 95 97 92 92 89 98	TAKKDFLQK	HCD
1	19734	HFX_Peptide_LFQ_DBPSN024_PAS840.raw	YPGGPDLPK	9	79	9	472.2500	2	28.45	3.04E6	942.4810	4.8		98 96 59 40 46 96 93 88 95	YPGGPDLPK	HCD
1	12671	HFX_Peptide_LFQ_DBPSN024_PAS840.raw	NSLENQFRDGPSP	13	79	13	730.8428	2	22.67		1459.6692	1.2		51 78 93 99 85 82 49 48 92 82 79 92 97	NSLENQFRDGPSP	HCD
1	17490	HFX_Peptide_LFQ_DBPSN024_PAS840.raw	SHDLTR	6	79	6	364.6890	2	26.58	6.57E5	727.3613	3.0		51 43 98 95 93 96	SHDLTR	HCD
1	10882	HFX_Peptide_LFQ_DBPSN024_PAS840.raw	LSQDLVPK	8	79	8	450.2625	2	21.19	1.13E6	898.5123	-2.1		90 82 81 60 55 85 86 94	LSQDLVPK	HCD
1	5256	HFX_Peptide_LFQ_DBPSN024_PAS840.raw	EGAPLHAQNK	10	79	10	532.7780	2	15.35		1063.5410	0.3		69 61 98 93 84 82 82 67 62 91	EGAPLHAQNK	HCD
1	23608	HFX_Peptide_LFQ_DBPSN024_PAS840.raw	TTVVPVLLGP	10	79	10	498.3055	2	31.95		994.6063	-9.8		59 59 69 70 69 97 96 90 88 92	TTVVPVLLGP	HCD
1	13042	HFX_Peptide_LFQ_DBPSN024_PAS840.raw	LDYVTRSPP	9	79	9	524.2753	2	22.96	6.59E5	1046.5396	-3.3		92 96 99 99 97 78 33 44 72	LDYVTRSPP	HCD
1	42429	HFX_Peptide_LFQ_DBPSN024_PAS840.raw	LGFFP	5	79	5	580.3121	1	65.35		579.3057	-1.4		82 75 92 79 66	LGFFP	HCD
1	18496	HFX_Peptide_LFQ_DBPSN024_PAS840.raw	HYTPYGRPAP	10	79	10	579.7854	2	27.40		1157.5618	-4.8		21 41 68 96 97 97 96 90 92 92	HYTPYGRPAP	HCD
1	22705	HFX_Peptide_LFQ_DBPSN024_PAS840.raw	PAVRAVPL	8	79	8	411.7626	2	31.08	5.15E6	821.5123	-2.0		97 97 99 92 43 33 79 94	PAVRAVPL	HCD
1	22197	HFX_Peptide_LFQ_DBPSN024_PAS840.raw	LLSVAAPPH	9	79	9	452.7649	2	30.59	1.05E6	903.5178	-2.8		99 97 89 85 72 56 45 82 86	LLSVAAPPH	HCD
1	12972	HFX_Peptide_LFQ_DBPSN024_PAS840.raw	LAHGVFVLV	9	79	9	477.7891	2	22.91	1.15E6	953.5698	-6.4		99 96 44 44 60 79 93 98 100	LAHGVFVLV	HCD
1	8621	HFX_Peptide_LFQ_DBPSN024_PAS840.raw	EPPPVHVPE	9	79	9	500.7586	2	19.16	3.9E6	999.5025	0.1		80 66 86 86 82 62 72 82 95	EPPPVHVPE	HCD
1	14489	HFX_Peptide_LFQ_DBPSN024_PAS840.raw	AALPELK	7	79	7	371.2285	2	24.14	9.35E5	740.4432	-0.9		76 80 92 60 65 88 92	AALPELK	HCD
1	33675	HFX_Peptide_LFQ_DBPSN024_PAS840.raw	ELALGFSPAP	10	79	10	501.2697	2	47.43	2.2E6	1000.5229	2.0		51 48 70 82 73 75 97 97 98 98	ELALGFSPAP	HCD
1	16744	HFX_Peptide_LFQ_DBPSN024_PAS840.raw	AVLDDVR	7	79	7	394.2182	2	25.98	2.4E6	786.4235	-2.0		37 41 93 96 97 96 94	AVLDDVR	HCD
1	6042	HFX_Peptide_LFQ_DBPSN024_PAS840.raw	RYPERTAHPGK	11	79	11	437.8974	3	16.36	6.23E5	1310.6843	-10.6		85 98 96 97 93 62 61 35 50 94 98	RYPERTAHPGK	HCD
1	29728	HFX_Peptide_LFQ_DBPSN024_PAS840.raw	APYAYQYELEAYNQ	14	79	14	861.8872	2	40.07	1.88E7	1721.7573	1.5		93 92 96 96 89 50 63 46 56 73 96 96 65 95	APYAYQYELEAYNQ	HCD
1	9398	HFX_Peptide_LFQ_DBPSN024_PAS840.raw	FPQGAPPGAPHPQ	13	79	13	650.8237	2	19.89	1.57E7	1299.6360	-2.5		90 68 66 34 46 61 91 88 92 94 97 100 100	FPQGAPPGAPHPQ	HCD
1	32381	HFX_Peptide_LFQ_DBPSN024_PAS840.raw	TPCSAFPPR	9	79	9	488.2372	2	44.89	7.21E7	974.4644	-4.6		32 32 67 99 100 100 97 93 91	TPCSAFPPR	HCD
1	29807	HFX_Peptide_LFQ_DBPSN024_PAS840.raw	YPYVEPYYPL	10	79	10	652.3104	2	40.19	3.57E5	1302.6172	-8.5		56 49 69 65 74 89 94 97 98 100	YPYVEPYYPL	HCD
1	9932	HFX_Peptide_LFQ_DBPSN024_PAS840.raw	YGAPGGSARCSAGP	14	79	14	625.7803	2	20.38	2.8E6	1249.5510	-4.0		100 99 100 100 99 97 93 55 41 34 34 78 79 94	YGAPGGSARCSAGP	HCD
1	43916	HFX_Peptide_LFQ_DBPSN024_PAS840.raw	YVSTPLLTRP	10	79	10	573.8298	2	68.16	3.68E5	1145.6445	0.4		50 57 82 94 97 95 86 67 73 87	YVSTPLLTRP	HCD
1	4670	HFX_Peptide_LFQ_DBPSN024_PAS840.raw	VGYKAPAP	8	79	8	401.7259	2	14.51	1.68E5	801.4384	-1.4		95 85 81 86 44 48 96 97	VGYKAPAP	HCD
1	7019	HFX_Peptide_LFQ_DBPSN024_PAS840.raw	AAGPLPKQPPSPAK	14	79	14	679.8922	2	17.46	4.3E6	1357.7717	-1.4		79 80 92 100 100 96 89 54 61 95 55 31 80 95	AAGPLPKQPPSPAK	HCD
1	7611	HFX_Peptide_LFQ_DBPSN024_PAS840.raw	SKTLDTPPAAQAGP	14	79	14	677.3532	2	18.11	1.57E6	1352.6936	-1.3		99 100 100 100 100 100 98 71 43 29 29 72 75 90	SKTLDTPPAAQAGP	HCD
1	11748	HFX_Peptide_LFQ_DBPSN024_PAS840.raw	STTSLPPRPPP	11	79	11	575.3111	2	21.92	3.27E7	1148.6189	-9.8		39 44 65 84 99 100 98 90 79 79 91	STTSLPPRPPP	HCD
1	4035	HFX_Peptide_LFQ_DBPSN024_PAS840.raw	NHLDYGPR	8	79	8	486.2397	2	13.52	4.13E5	970.4620	3.0		95 97 100 98 45 31 76 90	NHLDYGPR	HCD
1	17014	HFX_Peptide_LFQ_DBPSN024_PAS840.raw	VPSGTVHALAP	11	79	11	524.7909	2	26.20	7.62E5	1047.5713	-3.9		97 60 70 62 72 75 79 92 82 88 92	VPSGTVHALAP	HCD
1	14467	HFX_Peptide_LFQ_DBPSN024_PAS840.raw	VVVPGYR	7	79	7	395.2344	2	24.12		788.4545	-0.3		45 55 94 92 85 91 91	VVVPGYR	HCD
1	6014	HFX_Peptide_LFQ_DBPSN024_PAS840.raw	AYHAPV	6	79	6	329.1704	2	16.32	9.81E5	656.3282	-2.8		44 44 86 100 100 100	AYHAPV	HCD
1	11722	HFX_Peptide_LFQ_DBPSN024_PAS840.raw	SGGPPTEPTRP	11	79	11	548.2826	2	21.89	5.04E5	1094.5356	13.7		43 51 83 100 100 98 74 49 88 88 93	SGGPPTEPTRP	HCD
1	4702	HFX_Peptide_LFQ_DBPSN024_PAS840.raw	APGAPLAR	8	79	8	376.7239	2	14.55	3.94E5	751.4340	-1.0		98 98 98 98 73 45 33 88	APGAPLAR	HCD
1	12023	HFX_Peptide_LFQ_DBPSN024_PAS840.raw	AAGPLPKQPPSAP	13	79	13	615.8443	2	22.14	5.62E6	1229.6768	-2.2		56 67 84 99 99 97 92 43 40 86 82 86 94	AAGPLPKQPPSAP	HCD
1	39333	HFX_Peptide_LFQ_DBPSN024_PAS840.raw	AELLKWPTLP	10	79	10	584.3419	2	58.63	7.41E6	1166.6699	-0.5		69 81 98 95 74 57 49 70 97 98	AELLKWPTLP	HCD
1	18626	HFX_Peptide_LFQ_DBPSN024_PAS840.raw	STPEVRLVP	9	79	9	499.2869	2	27.52	6.56E6	996.5604	-1.2		78 81 99 99 97 60 41 71 84	STPEVRLVP	HCD
1	11246	HFX_Peptide_LFQ_DBPSN024_PAS840.raw	NPTPPPVGD	9	79	9	447.2213	2	21.50	1.19E7	892.4290	-1.1		44 30 40 99 100 100 99 99 100	NPTPPPVGD	HCD
1	7686	HFX_Peptide_LFQ_DBPSN024_PAS840.raw	PYLK	4	79	4	260.6596	2	18.19	9.58E5	519.3057	-1.8		76 48 97 95	PYLK	HCD
1	32595	HFX_Peptide_LFQ_DBPSN024_PAS840.raw	KVVPLP	6	79	6	326.7223	2	45.29	1E6	651.4319	-3.0		29 60 88 99 99 99	KVVPLP	HCD
1	31524	HFX_Peptide_LFQ_DBPSN024_PAS840.raw	DWSAFPRP	8	79	8	488.2375	2	43.21	7.21E7	974.4610	-0.5		34 28 93 99 99 96 91 90	DWSAFPRP	HCD
1	2772	HFX_Peptide_LFQ_DBPSN024_PAS840.raw	LVARGGP	7	79	7	335.2052	2	11.40	2.01E5	668.3969	-1.7		99 97 93 44 40 87 91	LVARGGP	HCD
1	28629	HFX_Peptide_LFQ_DBPSN024_PAS840.raw	PALAPGDKPSWP	12	79	12	618.3237	2	38.30	9.24E6	1234.6345	-1.3		55 28 40 68 98 82 88 97 95 96 99 100	PALAPGDKPSWP	HCD
1	6883	HFX_Peptide_LFQ_DBPSN024_PAS840.raw	KYRAPPPPPGAP	12	79	12	624.3492	2	17.30	1.71E6	1246.6821	1.4		59 30 28 43 96 100 100 100 100 97 96 97	KYRAPPPPPGAP	HCD
1	45695	HFX_Peptide_LFQ_DBPSN024_PAS840.raw	TVYGAP	6	79	6	607.3081	1	71.88	2.78E5	606.3013	-0.8		88 46 55 93 95 95	TVYGAP	HCD
1	39909	HFX_Peptide_LFQ_DBPSN024_PAS840.raw	DGPVLP	6	79	6	597.3230	1	59.96	1.33E6	596.3170	-2.1		57 35 85 97 99 99	DGPVLP	HCD
1	12691	HFX_Peptide_LFQ_DBPSN024_PAS840.raw	NFYGAVP	7	79	7	384.1884	2	22.68	4.05E5	766.3649	-3.5		54 80 87 60 88 91 91	NFYGAVP	HCD
1	22191	HFX_Peptide_LFQ_DBPSN024_PAS840.raw	LGDLGPRGSHSP	12	79	12	596.8066	2	30.58	8.74E6	1191.5996	-0.7		98 97 98 85 76 39 73 99 90 29 76 85	LGDLGPRGSHSP	HCD
1	32542	HFX_Peptide_LFQ_DBPSN024_PAS840.raw	LGFPSLRGVP	10	79	10	521.8046	2	45.19	4.24E6	1041.5970	-2.3		56 67 99 99 98 97 48 38 90 95	LGFPSLRGVP	HCD
1	13555	HFX_Peptide_LFQ_DBPSN024_PAS840.raw	YPYAVRAP	8	79	8	468.7516	2	23.37	6.31E6	935.4865	2.3		98 97 96 89 40 35 84 91	YPYAVRAP	HCD
1	14384	HFX_Peptide_LFQ_DBPSN024_PAS840.raw	TDDAPSQKCLP	11	79	11	587.7671	2	24.05	2.33E5	1173.5334	-11.8		32 44 56 93 97 97 93 94 83 85 91	TDDAPSQKCLP	HCD
1	2919	HFX_Peptide_LFQ_DBPSN024_PAS840.raw	HATLHVAP	8	79	8	423.2345	2	11.68		844.4555	-1.3		48 71 89 90 82 80 83 86	HATLHVAP	HCD
1	14822	HFX_Peptide_LFQ_DBPSN024_PAS840.raw	SSSHPGGAP	9	79	9	398.6843	2	24.40	5.56E5	795.3511	3.7		23 49 75 82 99 98 92 96 96	SSSHPGGAP	HCD
1	18230	HFX_Peptide_LFQ_DBPSN024_PAS840.raw	FGVYAPR	7	79	7	405.2242	2	27.19	1.26E5	808.4232	13.1		83 44 69 95 90 79 90	FGVYAPR	HCD
1	30418	HFX_Peptide_LFQ_DBPSN024_PAS840.raw	LLECMLVP	8	78	8	459.2468	2	41.22	1.85E6	916.4762	3.0		79 74 85 69 59 85 88 90	LLECMLVP	HCD
1	16982	HFX_Peptide_LFQ_DBPSN024_PAS840.raw	YGTLVHPGRPVP	12	78	12	646.8575	2	26.17	1.6E5	1291.7036	-2.5		45 46 89 99 100 100 97 59 49 83 85 92	YGTLVHPGRPVP	HCD
1	29809	HFX_Peptide_LFQ_DBPSN024_PAS840.raw	EFMPPVP	7	78	7	408.6975	2	40.20	1.58E6	815.3887	-10.1		50 54 66 98 95 94 94	EFMPPVP	HCD
1	18647	HFX_Peptide_LFQ_DBPSN024_PAS840.raw	CHPNPPAAP	9	78	9	452.2136	2	27.54	4.96E5	902.4069	6.5		32 18 87 90 93 98 98 98 96	CHPNPPAAP	HCD
1	5529	HFX_Peptide_LFQ_DBPSN024_PAS840.raw	GPVWPVGAP	9	78	9	440.2437	2	15.71		878.4650	9.0		90 86 48 49 89 72 90 91 94	GPVWPVGAP	HCD
1	27972	HFX_Peptide_LFQ_DBPSN024_PAS840.raw	MNYPPAH	7	78	7	415.1853	2	37.39	4.03E6	828.3588	-3.3		20 44 98 99 97 97 97	MNYPPAH	HCD
1	3244	HFX_Peptide_LFQ_DBPSN024_PAS840.raw	APASDDFHK	9	78	9	494.2349	2	12.25		986.4457	9.6		23 34 61 97 98 99 99 98 99	APASDDFHK	HCD
1	12436	HFX_Peptide_LFQ_DBPSN024_PAS840.raw	DPYGYSRP	8	78	8	477.7189	2	22.48	4.02E6	953.4243	-1.1		45 29 94 98 97 93 85 90	DPYGYSRP	HCD
1	22623	HFX_Peptide_LFQ_DBPSN024_PAS840.raw	FGPFDR	6	78	6	369.6814	2	31.00	2.71E7	737.3496	-1.9		48 46 92 92 96 97	FGPFDR	HCD
1	14088	HFX_Peptide_LFQ_DBPSN024_PAS840.raw	NGVDLDSKYAGP	12	78	12	618.2969	2	23.81	3.43E5	1234.5830	-3.0		45 48 93 100 99 96 86 74 72 72 72 87	NGVDLDSKYAGP	HCD
1	23903	HFX_Peptide_LFQ_DBPSN024_PAS840.raw	LGLTNWDDSYGP	12	78	12	669.3043	2	32.27	8.29E5	1336.5935	0.3		57 59 98 99 98 97 98 96 48 34 71 87	LGLTNWDDSYGP	HCD
1	19348	HFX_Peptide_LFQ_DBPSN024_PAS840.raw	LLQYPEPLEK	10	78	10	615.3391	2	28.13	8.68E6	1228.6702	-5.3		100 98 83 21 23 82 85 97 99 100	LLQYPEPLEK	HCD
1	11905	HFX_Peptide_LFQ_DBPSN024_PAS840.raw	FNRGPF	6	78	6	369.1896	2	22.05	2.93E6	736.3656	-1.4		98 91 95 50 44 95	FNRGPF	HCD
1	10178	HFX_Peptide_LFQ_DBPSN024_PAS840.raw	QAPLPKPAGPSP	12	78	12	580.3259	2	20.59	7.81E6	1158.6396	-2.0		51 73 98 99 98 95 45 40 54 94 97 98	QAPLPKPAGPSP	HCD
1	9548	HFX_Peptide_LFQ_DBPSN024_PAS840.raw	PSQHEPSSPSQPGFRP	16	78	16	578.9407	3	20.03	1.57E7	1733.8120	-6.7		43 48 51 31 72 99 100 99 98 95 90 90 86 83 84 90	PSQHEPSSPSQPGFRP	HCD
1	6703	HFX_Peptide_LFQ_DBPSN024_PAS840.raw	NSNLQQQPQVELAAGP	16	78	16	565.2850	3	17.10	8.11E4	1692.8430	-5.9		44 48 96 98 92 90 90 79 79 44 63 95 93 81 76 91	NSNLQQQPQVELAAGP	HCD
1	18349	HFX_Peptide_LFQ_DBPSN024_PAS840.raw	AAPLRFAP	8	78	8	421.7473	2	27.28	8.01E5	841.4810	-1.0		80 86 98 96 59 45 79 85	AAPLRFAP	HCD
1	3880	HFX_Peptide_LFQ_DBPSN024_PAS840.raw	LPAERPAGP	9	78	9	454.2512	2	13.28	7.23E5	906.4922	-4.8		100 98 51 44 73 84 85 81 90	LPAERPAGP	HCD
1	11372	HFX_Peptide_LFQ_DBPSN024_PAS840.raw	VVAPGALRAP	10	78	10	475.7916	2	21.61	1.26E8	949.5709	-2.3		94 94 100 98 90 87 45 26 69 83	VVAPGALRAP	HCD
1	6097	HFX_Peptide_LFQ_DBPSN024_PAS840.raw	YPEFGAP	7	78	7	390.6869	2	16.42	2.14E5	779.3489	13.3		73 85 85 88 68 72 79	YPEFGAP	HCD
1	19495	HFX_Peptide_LFQ_DBPSN024_PAS840.raw	LTAPAPLAGP	10	78	10	454.2650	2	28.25		906.5174	-2.1		54 52 71 72 85 98 96 85 82 88	LTAPAPLAGP	HCD
1	12974	HFX_Peptide_LFQ_DBPSN024_PAS840.raw	SGFGPVPPR	9	78	9	457.2476	2	22.91	7E6	912.4817	-1.1		35 37 65 98 96 97 97 90 93	SGFGPVPPR	HCD
1	22245	HFX_Peptide_LFQ_DBPSN024_PAS840.raw	PSLVGRRP	8	78	8	441.2686	2	30.63	4.69E6	880.5242	-1.9		98 96 98 97 81 39 46 72	PSLVGRRP	HCD
1	29414	HFX_Peptide_LFQ_DBPSN024_PAS840.raw	DFPVGPRPAAVP	12	78	12	611.8328	2	39.56	2.12E5	1221.6506	0.3		50 43 88 96 97 96 67 56 88 82 84 94	DFPVGPRPAAVP	HCD
1	14418	HFX_Peptide_LFQ_DBPSN024_PAS840.raw	VEDLPEGAPVK	11	78	11	577.3067	2	24.08	1.09E6	1152.6025	-3.2		99 100 100 100 78 75 92 41 29 52 98	VEDLPEGAPVK	HCD
1	11825	HFX_Peptide_LFQ_DBPSN024_PAS840.raw	LLDEEPKGVH	10	78	10	568.7989	2	21.98	7.42E5	1135.5874	-3.7		99 98 99 94 75 54 33 45 95 94	LLDEEPKGVH	HCD
1	19079	HFX_Peptide_LFQ_DBPSN024_PAS840.raw	YPHAPGVVP	9	78	9	468.7498	2	27.90	6.4E5	935.4865	-1.5		97 95 76 86 63 45 55 94 96	YPHAPGVVP	HCD
1	15668	HFX_Peptide_LFQ_DBPSN024_PAS840.raw	YPANSSVHGGVP	12	78	12	592.7905	2	25.09	6.51E6	1183.5623	3.5		95 95 96 45 48 88 92 34 56 96 98 98	YPANSSVHGGVP	HCD
1	13155	HFX_Peptide_LFQ_DBPSN024_PAS840.raw	LTYVYP	6	78	6	378.2025	2	23.05	2.33E6	754.3901	0.5		46 59 77 90 99 99	LTYVYP	HCD
1	11076	HFX_Peptide_LFQ_DBPSN024_PAS840.raw	DFGATNTYP	9	78	9	493.2180	2	21.36	1.35E6	984.4189	2.7		74 71 98 97 93 51 50 84 88	DFGATNTYP	HCD
1	23038	HFX_Peptide_LFQ_DBPSN024_PAS840.raw	VPGLPPGP	8	78	8	367.2188	2	31.39		732.4170	8.3		43 43 66 88 99 98 96 97	VPGLPPGP	HCD
1	17362	HFX_Peptide_LFQ_DBPSN024_PAS840.raw	VLKPLP	6	78	6	333.7302	2	26.47	1.44E6	665.4476	-2.6		35 49 94 97 98 98	VLKPLP	HCD
1	13637	HFX_Peptide_LFQ_DBPSN024_PAS840.raw	QPGAPGRHYGAP	12	78	12	604.2999	2	23.44	4.71E5	1206.5894	-3.4		74 79 95 97 85 85 81 38 48 79 88 92	QPGAPGRHYGAP	HCD
1	18102	HFX_Peptide_LFQ_DBPSN024_PAS840.raw	LLPAATVVVAGPAP	14	78	14	638.3856	2	27.08	1.77E7	1274.7598	-2.5		97 94 98 94 96 80 61 46 35 74 69 77 86 90	LLPAATVVVAGPAP	HCD
1	14300	HFX_Peptide_LFQ_DBPSN024_PAS840.raw	LTAHLCCPVPGAP	13	78	13	639.8264	2	23.98	2.25E5	1277.6260	9.5		80 88 99 59 49 48 82 80 86 82 83 89 94	LTAHLCCPVPGAP	HCD
1	36210	HFX_Peptide_LFQ_DBPSN024_PAS840.raw	VDLDRLF	7	78	7	439.2425	2	52.29	9.11E6	876.4705	0.0		44 56 89 89 82 91 97	VDLDRLF	HCD
1	18752	HFX_Peptide_LFQ_DBPSN024_PAS840.raw	EPLLLH	6	78	6	361.2153	2	27.63	1.17E6	720.4170	-1.4		61 44 79 92 98 96	EPLLLH	HCD
1	35477	HFX_Peptide_LFQ_DBPSN024_PAS840.raw	PPEPYVSH	8	78	8	463.2181	2	50.95	1.16E7	924.4341	-13.4		82 90 75 85 90 52 57 95	PPEPYVSH	HCD
1	41375	HFX_Peptide_LFQ_DBPSN024_PAS840.raw	ADLLAYLEQSTK	12	78	12	676.3595	2	63.16	1.01E6	1350.7031	1.0		38 46 73 100 100 100 100 99 95 50 48 93	ADLLAYLEQSTK	HCD
1	4364	HFX_Peptide_LFQ_DBPSN024_PAS840.raw	YRPYAPR	7	78	7	308.1673	3	14.02	4.52E6	921.4821	-2.3		46 44 67 99 99 97 97	YRPYAPR	HCD
1	13053	HFX_Peptide_LFQ_DBPSN024_PAS840.raw	DNNVVTHAV	9	78	9	484.7387	2	22.97	1.85E6	967.4723	-9.7		73 78 89 98 99 96 32 46 94	DNNVVTHAV	HCD
1	4191	HFX_Peptide_LFQ_DBPSN024_PAS840.raw	TLPNTEPK	8	78	8	450.2438	2	13.76	2.2E5	898.4760	-3.2		82 82 93 79 43 66 86 96	TLPNTEPK	HCD
1	13114	HFX_Peptide_LFQ_DBPSN024_PAS840.raw	LTAAAYPPPPSP	12	78	12	591.3139	2	23.02	2.93E5	1180.6128	0.4		92 75 68 41 30 50 99 99 97 96 97 95	LTAAAYPPPPSP	HCD
1	5850	HFX_Peptide_LFQ_DBPSN024_PAS840.raw	YAAPAYR	7	78	7	406.2080	2	16.12		810.4024	-1.1		95 98 99 86 50 49 72	YAAPAYR	HCD
1	40589	HFX_Peptide_LFQ_DBPSN024_PAS840.raw	PPTGPL	6	78	6	581.3287	1	61.48	7.4E6	580.3220	-1.0		55 52 88 86 92 97	PPTGPL	HCD
1	21512	HFX_Peptide_LFQ_DBPSN024_PAS840.raw	EMEDLKELK	9	78	9	567.7868	2	29.98	3.86E5	1133.5637	-4.1		50 21 69 98 95 85 93 97 98	EMEDLKELK	HCD
1	7922	HFX_Peptide_LFQ_DBPSN024_PAS840.raw	VVTQPHAGPAP	11	78	11	537.2902	2	18.44	8.53E4	1072.5664	-0.6		97 85 93 86 85 31 46 77 78 88 93	VVTQPHAGPAP	HCD
1	26792	HFX_Peptide_LFQ_DBPSN024_PAS840.raw	AHQPGFPQPHTPQPQ	15	78	15	833.9027	2	35.79	4.87E5	1665.8010	-6.1		76 28 61 76 88 99 95 85 83 71 83 77 80 79 92	AHQPGFPQPHTPQPQ	HCD
1	17236	HFX_Peptide_LFQ_DBPSN024_PAS840.raw	PFYPHRAP	8	78	8	492.7555	2	26.38	4.07E6	983.4977	-1.3		98 99 100 94 25 37 83 91	PFYPHRAP	HCD
1	7208	HFX_Peptide_LFQ_DBPSN024_PAS840.raw	SSDTQFSPSRTPNDP	15	78	15	818.3639	2	17.66	5.19E5	1634.7173	-2.5		96 91 97 99 99 100 79 45 88 90 24 12 65 94 96	SSDTQFSPSRTPNDP	HCD
1	14362	HFX_Peptide_LFQ_DBPSN024_PAS840.raw	LEDHSTPAV	9	78	9	484.7363	2	24.03	2.73E6	967.4611	-3.1		92 92 97 48 46 43 89 99 99	LEDHSTPAV	HCD
1	7030	HFX_Peptide_LFQ_DBPSN024_PAS840.raw	VGPVPH	6	78	6	303.1732	2	17.47	1.11E6	604.3333	-2.2		54 51 89 92 92 90	VGPVPH	HCD
1	16028	HFX_Peptide_LFQ_DBPSN024_PAS840.raw	EGLLPAGAP	9	78	9	412.7350	2	25.38		823.4439	14.0		45 29 65 91 95 92 96 96 96	EGLLPAGAP	HCD
1	10099	HFX_Peptide_LFQ_DBPSN024_PAS840.raw	YAYNRVGAP	9	78	9	505.7554	2	20.52	3.43E5	1009.4981	-1.8		88 91 95 90 40 40 79 87 93	YAYNRVGAP	HCD
1	5468	HFX_Peptide_LFQ_DBPSN024_PAS840.raw	KNPFDEPSKEGPRP	14	78	14	533.2701	3	15.63	1.12E6	1596.7896	-0.6		99 95 95 96 92 95 93 91 88 44 23 27 70 88	KNPFDEPSKEGPRP	HCD
1	18546	HFX_Peptide_LFQ_DBPSN024_PAS840.raw	LNLLPK	6	78	6	349.2334	2	27.45	7.05E6	696.4534	-1.7		31 43 99 99 99 99	LNLLPK	HCD
1	18964	HFX_Peptide_LFQ_DBPSN024_PAS840.raw	PGGLPAAKGAP	11	78	11	468.2697	2	27.80	8.46E5	934.5236	1.5		75 60 78 99 99 84 52 45 84 92 93	PGGLPAAKGAP	HCD
1	18573	HFX_Peptide_LFQ_DBPSN024_PAS840.raw	ALDNPVWFP	9	78	9	529.7664	2	27.47	1.29E6	1057.5232	-4.8		75 82 100 98 90 43 38 86 93	ALDNPVWFP	HCD
1	7171	HFX_Peptide_LFQ_DBPSN024_PAS840.raw	HGFLRP	6	78	6	363.7050	2	17.62		725.3973	-2.4		93 95 65 50 81 85	HGFLRP	HCD
1	11006	HFX_Peptide_LFQ_DBPSN024_PAS840.raw	YGPYPAGHP	9	78	9	479.7235	2	21.30	1.45E7	957.4344	-2.0		50 46 92 91 80 73 90 87 95	YGPYPAGHP	HCD
1	11597	HFX_Peptide_LFQ_DBPSN024_PAS840.raw	PTPCALVP	8	78	8	399.2102	2	21.79	8.39E5	796.4153	-11.8		67 81 96 69 46 84 90 93	PTPCALVP	HCD
1	15597	HFX_Peptide_LFQ_DBPSN024_PAS840.raw	LYPAPHPSVGP	11	78	11	567.8001	2	25.04	1.42E6	1133.5869	-1.1		93 93 99 99 97 50 49 52 48 85 95	LYPAPHPSVGP	HCD
1	17563	HFX_Peptide_LFQ_DBPSN024_PAS840.raw	QVLLPK	6	78	6	349.2336	2	26.64	6.37E6	696.4534	-1.0		31 45 98 99 98 98	QVLLPK	HCD
1	3792	HFX_Peptide_LFQ_DBPSN024_PAS840.raw	LTAAHAK	7	78	7	356.2103	2	13.15	1.26E5	710.4075	-2.2		97 95 92 82 38 50 92	LTAAHAK	HCD
1	2832	HFX_Peptide_LFQ_DBPSN024_PAS840.raw	AWAAP	5	78	5	258.1340	2	11.51	5.7E5	514.2540	-1.1		56 57 95 94 88	AWAAP	HCD
1	5533	HFX_Peptide_LFQ_DBPSN024_PAS840.raw	AATEFQYQ	8	78	8	479.2239	2	15.71	2.22E5	956.4240	9.8		85 81 71 50 76 75 91 94	AATEFQYQ	HCD
1	3532	HFX_Peptide_LFQ_DBPSN024_PAS840.raw	HDTSYAP	7	78	7	395.6705	2	12.72	9.04E4	789.3293	-3.7		95 97 74 50 45 90 95	HDTSYAP	HCD
1	10679	HFX_Peptide_LFQ_DBPSN024_PAS840.raw	GVPGYAGHY	9	78	9	460.7160	2	21.02	5.19E5	919.4188	-1.5		51 66 97 97 88 77 68 67 92	GVPGYAGHY	HCD
1	31203	HFX_Peptide_LFQ_DBPSN024_PAS840.raw	LLTNYYP	7	78	7	442.2349	2	42.65	1.12E7	882.4487	7.5		96 89 56 46 68 95 96	LLTNYYP	HCD
1	24084	HFX_Peptide_LFQ_DBPSN024_PAS840.raw	KCGGLLTDFYPPA	13	78	13	691.3451	2	32.46		1380.6748	0.6		32 35 57 76 92 96 89 86 92 92 92 81 95	KCGGLLTDFYPPA	HCD
1	17279	HFX_Peptide_LFQ_DBPSN024_PAS840.raw	VPYGCAAPGGP	11	78	11	494.7291	2	26.41	4.36E5	987.4484	-4.8		95 96 99 97 91 49 35 30 80 91 97	VPYGCAAPGGP	HCD
1	10135	HFX_Peptide_LFQ_DBPSN024_PAS840.raw	PAPPPSPYD	9	78	9	470.7236	2	20.55	1.33E7	939.4338	-1.2		15 41 80 97 100 93 81 97 98	PAPPPSPYD	HCD
1	6044	HFX_Peptide_LFQ_DBPSN024_PAS840.raw	FSAHAVP	7	78	7	364.6892	2	16.36	2.36E5	727.3653	-2.0		43 41 85 82 99 99 98	FSAHAVP	HCD
1	41222	HFX_Peptide_LFQ_DBPSN024_PAS840.raw	LSLNALHETTAPVP	14	78	14	731.8978	2	62.84	2.39E5	1461.7827	-1.1		45 46 73 74 82 96 83 67 68 98 92 83 90 95	LSLNALHETTAPVP	HCD
1	27828	HFX_Peptide_LFQ_DBPSN024_PAS840.raw	EVYPAMKDVP	10	78	10	574.7904	2	37.19	7.65E6	1147.5583	6.9		82 76 98 98 95 25 34 88 92 95	EVYPAMKDVP	HCD
1	31647	HFX_Peptide_LFQ_DBPSN024_PAS840.raw	YPFPLFLEPP	10	78	10	610.3202	2	43.47	3.19E7	1218.6323	-5.3		93 92 98 99 90 49 44 48 76 92	YPFPLFLEPP	HCD
1	12232	HFX_Peptide_LFQ_DBPSN024_PAS840.raw	PGFPQPHPTQGAP	13	78	13	665.8319	2	22.32	6.21E7	1329.6465	2.1		87 88 99 98 90 60 40 51 57 81 85 88 91	PGFPQPHPTQGAP	HCD
1	31595	HFX_Peptide_LFQ_DBPSN024_PAS840.raw	YEPPFYHPAP	10	78	10	609.2894	2	43.35	3.44E6	1216.5552	7.5		43 55 82 75 80 88 88 88 87 94	YEPPFYHPAP	HCD
1	9781	HFX_Peptide_LFQ_DBPSN024_PAS840.raw	DFPHKYTPK	9	78	9	566.7851	2	20.24	2.2E5	1131.5713	-13.8		75 61 86 80 83 76 71 75 94	DFPHKYTPK	HCD
1	12064	HFX_Peptide_LFQ_DBPSN024_PAS840.raw	PGFPGAPQPQPH	12	78	12	615.3070	2	22.18	1.57E6	1228.5989	0.5		90 91 99 98 96 96 61 40 22 45 98 99	PGFPGAPQPQPH	HCD
1	35859	HFX_Peptide_LFQ_DBPSN024_PAS840.raw	ESGAPLKMPLGVAP	14	78	14	683.8697	2	51.66		1365.7327	-5.7		79 29 38 71 97 99 99 86 62 90 82 82 84 93	ESGAPLKMPLGVAP	HCD
1	12184	HFX_Peptide_LFQ_DBPSN024_PAS840.raw	EVMPPHEH	8	78	8	488.2195	2	22.28	3.8E6	974.4280	-3.5		63 49 62 99 98 93 85 75	EVMPPHEH	HCD
1	12602	HFX_Peptide_LFQ_DBPSN024_PAS840.raw	YQGPVPRP	8	78	8	457.2479	2	22.61	7E6	912.4817	-0.4		19 27 96 98 99 98 93 94	YQGPVPRP	HCD
1	38762	HFX_Peptide_LFQ_DBPSN024_PAS840.raw	EPVGLDVLKK	10	78	10	549.3295	2	57.46	3.08E5	1096.6492	-4.4		43 25 46 77 100 100 98 96 97 99	EPVGLDVLKK	HCD
1	12065	HFX_Peptide_LFQ_DBPSN024_PAS840.raw	DPDNSLAGVQK	11	78	11	572.2841	2	22.18	7.32E5	1142.5566	-2.7		66 37 62 62 98 98 95 82 79 82 96	DPDNSLAGVQK	HCD
1	30789	HFX_Peptide_LFQ_DBPSN024_PAS840.raw	LGKSSLPFP	9	78	9	473.2774	2	41.89	1.91E3	944.5331	7.6		41 37 65 82 91 98 93 95 99	LGKSSLPFP	HCD
1	39130	HFX_Peptide_LFQ_DBPSN024_PAS840.raw	GWPLDLVGRGVP	12	78	12	633.3597	2	58.22	2.66E5	1264.6929	9.4		66 66 97 98 99 98 96 37 29 69 89 91	GWPLDLVGRGVP	HCD
1	14649	HFX_Peptide_LFQ_DBPSN024_PAS840.raw	TAPGVTPGEPK	11	78	11	527.2876	2	24.27	9.05E6	1052.5503	9.8		54 63 86 99 99 85 52 79 84 68 88	TAPGVTPGEPK	HCD
1	18177	HFX_Peptide_LFQ_DBPSN024_PAS840.raw	YPYGAVP	7	78	7	383.6971	2	27.14	1.2E6	765.3697	13.0		72 79 85 44 86 90 89	YPYGAVP	HCD
1	11479	HFX_Peptide_LFQ_DBPSN024_PAS840.raw	AAPVTSFDPK	10	78	10	516.7703	2	21.69	1.43E6	1031.5288	-2.6		97 97 98 92 93 89 35 33 57 85	AAPVTSFDPK	HCD
1	15264	HFX_Peptide_LFQ_DBPSN024_PAS840.raw	PYPLLR	6	78	6	379.7307	2	24.77	4.09E6	757.4486	-2.2		96 95 87 50 49 90	PYPLLR	HCD
1	14239	HFX_Peptide_LFQ_DBPSN024_PAS840.raw	TPYPPPRPP	9	78	9	511.2821	2	23.93	1.34E8	1020.5392	10.2		31 24 63 100 100 99 98 91 95	TPYPPPRPP	HCD
1	18791	HFX_Peptide_LFQ_DBPSN024_PAS840.raw	EAATPPEAPPAVE	13	78	13	639.8113	2	27.66	3.33E6	1277.6138	-4.5		57 46 65 60 50 72 97 100 100 85 82 99 99	EAATPPEAPPAVE	HCD
1	39157	HFX_Peptide_LFQ_DBPSN024_PAS840.raw	ENPLDLVRGGVP	12	78	12	633.3546	2	58.27		1264.6775	13.6		52 43 94 98 99 99 98 59 37 74 89 93	ENPLDLVRGGVP	HCD
1	44526	HFX_Peptide_LFQ_DBPSN024_PAS840.raw	YYPLKHSVQVP	11	78	11	665.8611	2	69.33	3.97E4	1329.7080	-0.2		54 68 99 99 99 62 65 73 70 79 89	YYPLKHSVQVP	HCD
1	16336	HFX_Peptide_LFQ_DBPSN024_PAS840.raw	LDETTSKVGAP	11	78	11	559.2894	2	25.63	9.19E5	1116.5662	-1.8		95 98 100 98 79 38 30 41 90 94 94	LDETTSKVGAP	HCD
1	39126	HFX_Peptide_LFQ_DBPSN024_PAS840.raw	TLLAPMDEPGLP	12	78	12	627.3349	2	58.21		1252.6372	14.4		65 65 79 81 84 79 94 80 60 70 85 93	TLLAPMDEPGLP	HCD
1	23891	HFX_Peptide_LFQ_DBPSN024_PAS840.raw	ETTNALGYAP	10	78	10	518.7509	2	32.25		1035.4873	-0.1		72 57 87 70 62 83 80 85 88 93	ETTNALGYAP	HCD
1	8372	HFX_Peptide_LFQ_DBPSN024_PAS840.raw	EPPAGSQGSSATCPSP	16	78	16	736.8205	2	18.91	1.76E6	1471.6250	1.0		98 96 93 81 97 99 95 97 60 33 29 46 62 69 95 96	EPPAGSQGSSATCPSP	HCD
1	3120	HFX_Peptide_LFQ_DBPSN024_PAS840.raw	LSPGADEK	8	78	8	408.7079	2	12.04	1.79E5	815.4025	-1.4		60 65 97 92 48 67 96 99	LSPGADEK	HCD
1	6122	HFX_Peptide_LFQ_DBPSN024_PAS840.raw	TTFAPAAY	8	78	8	421.2067	2	16.45		840.4017	-3.4		62 57 73 86 96 86 72 88	TTFAPAAY	HCD
1	10397	HFX_Peptide_LFQ_DBPSN024_PAS840.raw	EVYETPR	7	78	7	447.2237	2	20.78	8.72E5	892.4290	4.2		52 41 90 95 91 83 91	EVYETPR	HCD
1	11398	HFX_Peptide_LFQ_DBPSN024_PAS840.raw	LVTAALGAVP	10	78	10	456.2815	2	21.63		910.5488	-0.4		54 48 65 75 87 95 96 86 85 89	LVTAALGAVP	HCD
1	25627	HFX_Peptide_LFQ_DBPSN024_PAS840.raw	EPFHVYYPAP	10	78	10	610.2968	2	34.21		1218.5708	6.8		45 30 85 57 92 98 95 87 91 98	EPFHVYYPAP	HCD
1	10595	HFX_Peptide_LFQ_DBPSN024_PAS840.raw	LSHLDSVP	8	78	8	434.2311	2	20.95	8.78E5	866.4498	-2.4		99 97 56 65 67 54 90 95	LSHLDSVP	HCD
1	16863	HFX_Peptide_LFQ_DBPSN024_PAS840.raw	LSVPPGGLDPH	11	78	11	544.7900	2	26.07	1.41E7	1087.5662	-0.7		60 83 100 100 99 74 60 52 51 85 91	LSVPPGGLDPH	HCD
1	4289	HFX_Peptide_LFQ_DBPSN024_PAS840.raw	VVRVAP	6	78	6	320.7106	2	13.91	1.75E5	639.4068	-0.1		99 97 59 40 82 90	VVRVAP	HCD
1	17020	HFX_Peptide_LFQ_DBPSN024_PAS840.raw	EGWGGGAAHAAP	12	78	12	540.7463	2	26.20	1.46E6	1079.4785	-0.4		45 25 54 99 99 98 97 96 80 77 75 87	EGWGGGAAHAAP	HCD
1	35064	HFX_Peptide_LFQ_DBPSN024_PAS840.raw	FEPPVYP	7	78	7	424.7120	2	50.17	4.8E6	847.4116	-2.5		38 52 65 92 98 100 100	FEPPVYP	HCD
1	13954	HFX_Peptide_LFQ_DBPSN024_PAS840.raw	FEPPHVG	7	78	7	391.6948	2	23.70	2.61E7	781.3759	-1.1		82 93 100 99 48 57 66	FEPPHVG	HCD
1	23643	HFX_Peptide_LFQ_DBPSN024_PAS840.raw	LVDPAHVP	8	78	8	424.2368	2	31.99	1.19E6	846.4599	-1.0		95 95 98 62 55 54 81 81	LVDPAHVP	HCD
1	5971	HFX_Peptide_LFQ_DBPSN024_PAS840.raw	EAPHTLPEAPQPR	13	78	13	481.5836	3	16.27	8.2E6	1441.7312	-1.4		95 56 56 40 68 93 100 99 95 96 74 55 82	EAPHTLPEAPQPR	HCD
1	9009	HFX_Peptide_LFQ_DBPSN024_PAS840.raw	SPGAPPFYPKPFKSP	15	78	15	539.6208	3	19.54	2.32E6	1615.8398	0.5		55 44 48 70 99 97 96 95 91 92 70 57 79 82 90	SPGAPPFYPKPFKSP	HCD
1	20102	HFX_Peptide_LFQ_DBPSN024_PAS840.raw	LALPTPH	7	78	7	374.7206	2	28.77	7.26E6	747.4279	-1.6		45 57 81 94 93 89 85	LALPTPH	HCD
1	38390	HFX_Peptide_LFQ_DBPSN024_PAS840.raw	YYPLDLVARAAP	12	78	12	674.8636	2	56.64	1.69E5	1347.7185	-4.3		44 62 99 100 99 97 96 60 46 50 87 92	YYPLDLVARAAP	HCD
1	4614	HFX_Peptide_LFQ_DBPSN024_PAS840.raw	YRPYAPR	7	78	7	308.1680	3	14.42	4.52E6	921.4821	0.0		43 41 68 99 99 97 97	YRPYAPR	HCD
1	4620	HFX_Peptide_LFQ_DBPSN024_PAS840.raw	AAPEHAAY	8	78	8	415.1944	2	14.43	7.73E5	828.3766	-2.9		92 90 94 69 38 70 72 96	AAPEHAAY	HCD
1	31921	HFX_Peptide_LFQ_DBPSN024_PAS840.raw	WPPAP	5	78	5	284.1489	2	44.01		566.2853	-3.5		55 50 89 97 96	WPPAP	HCD
1	6853	HFX_Peptide_LFQ_DBPSN024_PAS840.raw	VAVHPHYGP	9	77	9	488.7520	2	17.27	1.59E5	975.4926	-3.3		80 85 90 33 41 81 95 96 97	VAVHPHYGP	HCD
1	11385	HFX_Peptide_LFQ_DBPSN024_PAS840.raw	SLENQLDCATRP	12	77	12	673.8201	2	21.62	6.24E6	1345.6296	-2.9		67 81 100 98 98 99 98 35 25 65 81 88	SLENQLDCATRP	HCD
1	23820	HFX_Peptide_LFQ_DBPSN024_PAS840.raw	PYMPFK	6	77	6	391.6950	2	32.18	1.88E6	781.3832	-10.0		48 67 73 89 92 97	PYMPFK	HCD
1	12444	HFX_Peptide_LFQ_DBPSN024_PAS840.raw	PASSPDMHQAAP	12	77	12	604.7700	2	22.49	1.72E6	1207.5291	-3.1		94 97 100 100 97 95 28 21 44 63 97 97	PASSPDMHQAAP	HCD
1	7771	HFX_Peptide_LFQ_DBPSN024_PAS840.raw	PGPDGNRFLGAP	12	77	12	599.3031	2	18.28	2.55E5	1196.5938	-1.8		89 93 94 98 97 43 24 35 68 95 97 98	PGPDGNRFLGAP	HCD
1	24482	HFX_Peptide_LFQ_DBPSN024_PAS840.raw	PFPYHPAP	8	77	8	463.2322	2	32.88		924.4493	0.5		80 41 49 91 85 89 92 93	PFPYHPAP	HCD
1	18467	HFX_Peptide_LFQ_DBPSN024_PAS840.raw	PLLLPK	6	77	6	340.7377	2	27.38	2.29E6	679.4632	-3.4		29 51 97 98 95 96	PLLLPK	HCD
1	3137	HFX_Peptide_LFQ_DBPSN024_PAS840.raw	YGDDHAAGAP	10	77	10	487.2034	2	12.06	2.16E5	972.3937	-1.5		100 100 100 99 43 48 46 74 79 88	YGDDHAAGAP	HCD
1	30081	HFX_Peptide_LFQ_DBPSN024_PAS840.raw	LSEYKPVLP	9	77	9	523.2990	2	40.63	3.94E6	1044.5854	-1.9		86 46 81 93 56 43 95 99 99	LSEYKPVLP	HCD
1	17488	HFX_Peptide_LFQ_DBPSN024_PAS840.raw	LGRFVP	6	77	6	344.7104	2	26.58	2.47E6	687.4067	-0.8		95 90 57 51 84 88	LGRFVP	HCD
1	11920	HFX_Peptide_LFQ_DBPSN024_PAS840.raw	VLPDDAHNLE	10	77	10	561.7747	2	22.06	5.98E6	1121.5352	-0.2		97 98 99 99 62 38 35 61 90 97	VLPDDAHNLE	HCD
1	18407	HFX_Peptide_LFQ_DBPSN024_PAS840.raw	SVGVCGRGGSPGGFGSP	17	77	17	739.3431	2	27.33	1.89E6	1476.6780	-4.3		60 52 45 39 44 65 76 95 95 69 81 100 100 100 100 100 99	SVGVCGRGGSPGGFGSP	HCD
1	30215	HFX_Peptide_LFQ_DBPSN024_PAS840.raw	LTCDGPTPAP	10	77	10	486.2270	2	40.85	1.25E7	970.4429	-3.5		40 37 49 72 98 99 97 95 96 96	LTCDGPTPAP	HCD
1	9780	HFX_Peptide_LFQ_DBPSN024_PAS840.raw	FSAYYHAP	8	77	8	478.2182	2	20.24	3.64E5	954.4235	-1.8		44 50 94 94 89 72 86 91	FSAYYHAP	HCD
1	25049	HFX_Peptide_LFQ_DBPSN024_PAS840.raw	VDTLPLK	7	77	7	393.2422	2	33.53	1.09E6	784.4694	0.7		92 93 92 52 38 86 90	VDTLPLK	HCD
1	18524	HFX_Peptide_LFQ_DBPSN024_PAS840.raw	KGEFGPVPPR	10	77	10	542.2985	2	27.43		1082.5872	-4.4		77 26 56 93 93 84 82 89 84 92	KGEFGPVPPR	HCD
1	4257	HFX_Peptide_LFQ_DBPSN024_PAS840.raw	LSSP	4	77	4	403.2184	1	13.86		402.2114	-0.7		86 71 82 71	LSSP	HCD
1	19003	HFX_Peptide_LFQ_DBPSN024_PAS840.raw	FPGRPLP	7	77	7	392.2285	2	27.83	9.06E5	782.4438	-1.9		95 95 94 46 35 88 90	FPGRPLP	HCD
1	13651	HFX_Peptide_LFQ_DBPSN024_PAS840.raw	QVQLPSEFPGAP	12	77	12	635.3258	2	23.45	1.97E5	1268.6401	-2.4		67 70 96 100 97 69 62 44 39 93 97 97	QVQLPSEFPGAP	HCD
1	10145	HFX_Peptide_LFQ_DBPSN024_PAS840.raw	LSNLQQQPQRGP	12	77	12	683.3640	2	20.56	1.9E5	1364.7161	-1.9		49 45 93 99 92 79 79 71 71 73 85 93	LSNLQQQPQRGP	HCD
1	9439	HFX_Peptide_LFQ_DBPSN024_PAS840.raw	LGDGLFGHVGAAP	13	77	13	605.8120	2	19.93	3.53E7	1209.6143	-4.1		51 55 99 99 99 84 49 30 62 95 96 92 95	LGDGLFGHVGAAP	HCD
1	12201	HFX_Peptide_LFQ_DBPSN024_PAS840.raw	LETPPTALGPAP	12	77	12	582.3181	2	22.29	8.07E5	1162.6233	-1.5		66 81 100 100 97 43 35 52 66 95 98 98	LETPPTALGPAP	HCD
1	5380	HFX_Peptide_LFQ_DBPSN024_PAS840.raw	AAPFAR	6	77	6	316.6784	2	15.51	1.41E6	631.3442	-2.9		97 93 95 50 43 88	AAPFAR	HCD
1	20370	HFX_Peptide_LFQ_DBPSN024_PAS840.raw	GFAYPARP	8	77	8	439.7255	2	29.00	6.63E5	877.4446	-9.3		34 45 63 96 97 97 94 93	GFAYPARP	HCD
1	27404	HFX_Peptide_LFQ_DBPSN024_PAS840.raw	YPYAPHCEYCLP	12	77	12	728.3049	2	36.62	1.23E7	1454.5999	-3.2		95 94 96 86 72 19 38 67 92 86 92 92	YPYAPHCEYCLP	HCD
1	18733	HFX_Peptide_LFQ_DBPSN024_PAS840.raw	NFPYRP	6	77	6	397.2081	2	27.61	6.6E5	792.3918	12.3		34 44 93 97 98 99	NFPYRP	HCD
1	23686	HFX_Peptide_LFQ_DBPSN024_PAS840.raw	KDYPPPP	7	77	7	407.2092	2	32.04	2.13E5	812.4068	-3.6		40 51 65 96 97 97 97	KDYPPPP	HCD
1	10903	HFX_Peptide_LFQ_DBPSN024_PAS840.raw	EDGGVQEFYK	10	77	10	586.2635	2	21.21		1170.5193	-5.8		100 99 63 28 24 79 92 94 98 98	EDGGVQEFYK	HCD
1	16469	HFX_Peptide_LFQ_DBPSN024_PAS840.raw	NLEYVGRYGAP	11	77	11	619.8093	2	25.75	1.11E5	1237.6091	-4.1		78 87 98 89 78 35 38 89 85 86 91	NLEYVGRYGAP	HCD
1	26418	HFX_Peptide_LFQ_DBPSN024_PAS840.raw	APLVP	5	77	5	496.3122	1	35.30	8.18E6	495.3057	-1.6		51 51 92 97 96	APLVP	HCD
1	11565	HFX_Peptide_LFQ_DBPSN024_PAS840.raw	YGDGHTRAP	9	77	9	487.2244	2	21.76		972.4413	-7.3		27 28 72 98 97 99 95 92 90	YGDGHTRAP	HCD
1	20802	HFX_Peptide_LFQ_DBPSN024_PAS840.raw	LLLPKP	6	77	6	340.7388	2	29.37	2.8E6	679.4632	-0.2		30 71 84 93 92 95	LLLPKP	HCD
1	16661	HFX_Peptide_LFQ_DBPSN024_PAS840.raw	FEPPVH	6	77	6	363.1839	2	25.91	3.91E6	724.3544	-1.6		56 71 95 85 79 79	FEPPVH	HCD
1	20440	HFX_Peptide_LFQ_DBPSN024_PAS840.raw	LDLLPSYVP	9	77	9	508.7871	2	29.06	1.67E6	1015.5590	0.7		95 98 99 96 37 37 48 94 95	LDLLPSYVP	HCD
1	10403	HFX_Peptide_LFQ_DBPSN024_PAS840.raw	PPPPLTR	7	77	7	389.2331	2	20.79		776.4544	-3.5		99 99 99 75 49 38 83	PPPPLTR	HCD
1	5861	HFX_Peptide_LFQ_DBPSN024_PAS840.raw	EGHTEAENVYDLSRNK	16	77	16	621.2936	3	16.13	9.67E4	1860.8601	-0.6		69 62 94 83 81 75 90 63 88 100 99 96 81 32 33 92	EGHTEAENVYDLSRNK	HCD
1	4892	HFX_Peptide_LFQ_DBPSN024_PAS840.raw	WFMSP	5	77	5	334.1500	2	14.83		666.2836	2.9		75 68 72 85 87	WFMSP	HCD
1	17018	HFX_Peptide_LFQ_DBPSN024_PAS840.raw	DWSPKVHGPYDAP	13	77	13	734.8442	2	26.20	2.04E6	1467.6782	-2.9		27 18 29 76 94 99 100 99 82 86 100 99 99	DWSPKVHGPYDAP	HCD
1	22124	HFX_Peptide_LFQ_DBPSN024_PAS840.raw	LGNPCHTPPPLP	12	77	12	621.8141	2	30.52	2.19E6	1241.6226	-7.1		95 79 54 54 33 31 98 99 99 97 95 96	LGNPCHTPPPLP	HCD
1	16090	HFX_Peptide_LFQ_DBPSN024_PAS840.raw	VFLGDPR	7	77	7	402.2239	2	25.44	1.55E6	802.4337	-0.6		99 98 96 40 50 74 86	VFLGDPR	HCD
1	37088	HFX_Peptide_LFQ_DBPSN024_PAS840.raw	LPVHPPLPPVP	11	77	11	581.8516	2	54.07	5.32E6	1161.6909	-2.0		98 96 62 19 32 66 95 100 97 94 94	LPVHPPLPPVP	HCD
1	8947	HFX_Peptide_LFQ_DBPSN024_PAS840.raw	AAPVHAAAVP	10	77	10	452.2552	2	19.48	6.96E5	902.4974	-1.7		84 86 92 44 21 62 95 98 95 96	AAPVHAAAVP	HCD
1	8791	HFX_Peptide_LFQ_DBPSN024_PAS840.raw	YPAPHAPAP	9	77	9	460.7348	2	19.33	1.28E7	919.4551	-0.2		97 98 100 98 35 39 40 94 96	YPAPHAPAP	HCD
1	15958	HFX_Peptide_LFQ_DBPSN024_PAS840.raw	LAGNQGPAAGVGPAP	15	77	15	638.8289	2	25.32		1275.6570	-10.7		98 97 96 90 81 37 43 61 60 51 89 86 80 93 97	LAGNQGPAAGVGPAP	HCD
1	17668	HFX_Peptide_LFQ_DBPSN024_PAS840.raw	LTRLF	5	77	5	325.2043	2	26.72	3.2E6	648.3959	-2.9		92 87 75 56 76	LTRLF	HCD
1	12525	HFX_Peptide_LFQ_DBPSN024_PAS840.raw	LYNFRAPVP	9	77	9	538.7952	2	22.55	5.61E5	1075.5813	-5.1		79 83 88 62 85 41 75 88 95	LYNFRAPVP	HCD
1	32660	HFX_Peptide_LFQ_DBPSN024_PAS840.raw	LDFLATQWVYP	11	77	11	676.8441	2	45.42	3.09E6	1351.6812	-5.5		69 79 100 100 99 96 89 32 33 68 85	LDFLATQWVYP	HCD
1	40658	HFX_Peptide_LFQ_DBPSN024_PAS840.raw	DLTYP	5	77	5	608.2914	1	61.63	8.41E4	607.2853	-1.9		50 48 93 98 98	DLTYP	HCD
1	41947	HFX_Peptide_LFQ_DBPSN024_PAS840.raw	VEDLF	5	77	5	622.3043	1	64.36		621.3010	-6.4		38 57 95 98 98	VEDLF	HCD
1	8069	HFX_Peptide_LFQ_DBPSN024_PAS840.raw	ENHLPDSPYK	10	77	10	600.2872	2	18.60	7.97E5	1198.5618	-1.7		46 51 98 99 60 61 69 93 96 98	ENHLPDSPYK	HCD
1	4351	HFX_Peptide_LFQ_DBPSN024_PAS840.raw	NAGSRPGGGFG	11	77	11	488.7335	2	14.00	2.16E5	975.4522	0.2		86 95 96 97 96 50 46 60 78 71 76	NAGSRPGGGFG	HCD
1	10678	HFX_Peptide_LFQ_DBPSN024_PAS840.raw	VVPPETPR	8	77	8	447.7622	2	21.02	5.32E5	893.4970	14.4		38 51 65 93 96 92 88 95	VVPPETPR	HCD
1	42033	HFX_Peptide_LFQ_DBPSN024_PAS840.raw	EVPDELEDLQFP	12	77	12	715.8370	2	64.54	1.06E5	1429.6611	-1.1		52 45 68 99 100 99 99 98 66 55 62 85	EVPDELEDLQFP	HCD
1	16004	HFX_Peptide_LFQ_DBPSN024_PAS840.raw	LGYDKELAP	9	77	9	503.2654	2	25.37	1.01E6	1004.5178	-1.6		99 97 97 97 87 49 30 68 74	LGYDKELAP	HCD
1	9071	HFX_Peptide_LFQ_DBPSN024_PAS840.raw	DFPSGPAERMAGP	13	77	13	666.3030	2	19.60	6.47E5	1330.5974	-4.5		90 87 99 100 99 92 40 45 37 66 80 79 92	DFPSGPAERMAGP	HCD
1	11153	HFX_Peptide_LFQ_DBPSN024_PAS840.raw	YGDNLDCRGEGVY	13	77	13	730.8069	2	21.42	4.87E5	1459.6038	-3.1		100 100 100 44 26 33 41 82 85 95 100 100 100	YGDNLDCRGEGVY	HCD
1	13031	HFX_Peptide_LFQ_DBPSN024_PAS840.raw	LTDPGR	6	77	6	329.6792	2	22.95	5.63E5	657.3445	-1.0		54 50 76 92 94 97	LTDPGR	HCD
1	29308	HFX_Peptide_LFQ_DBPSN024_PAS840.raw	LGGLPCYAVP	10	77	10	495.2559	2	39.39	1.88E6	988.5052	-8.0		90 89 71 72 74 48 84 79 78 87	LGGLPCYAVP	HCD
1	17643	HFX_Peptide_LFQ_DBPSN024_PAS840.raw	EGGNNDLVR	9	77	9	487.2401	2	26.71	6.93E6	972.4625	3.2		63 61 86 56 44 96 96 95 95	EGGNNDLVR	HCD
1	17483	HFX_Peptide_LFQ_DBPSN024_PAS840.raw	PGTPSQFAHLP	11	77	11	576.2952	2	26.57	1.71E6	1150.5771	-1.2		93 91 95 94 65 61 62 52 56 87 92	PGTPSQFAHLP	HCD
1	19810	HFX_Peptide_LFQ_DBPSN024_PAS840.raw	LPCAAPNSVPGVGP	14	77	14	639.8237	2	28.52	2.17E7	1277.6438	-8.5		50 37 59 66 83 80 82 82 95 91 87 87 88 95	LPCAAPNSVPGVGP	HCD
1	22050	HFX_Peptide_LFQ_DBPSN024_PAS840.raw	SSLGRFGV	8	77	8	411.7252	2	30.45	1.09E6	821.4395	-4.6		77 74 95 87 43 51 94 97	SSLGRFGV	HCD
1	8278	HFX_Peptide_LFQ_DBPSN024_PAS840.raw	AAAAKAHFAAGCL	13	77	13	601.3083	2	18.81	4.73E5	1200.6074	-4.4		99 99 99 97 94 76 25 52 79 97 87 40 61	AAAAKAHFAAGCL	HCD
1	32957	HFX_Peptide_LFQ_DBPSN024_PAS840.raw	WDSAFPPR	8	77	8	488.2360	2	45.97	7.21E7	974.4610	-3.7		24 40 95 98 98 93 82 89	WDSAFPPR	HCD
1	8590	HFX_Peptide_LFQ_DBPSN024_PAS840.raw	SFTLPVPH	8	77	8	449.2391	2	19.13	1.24E5	896.4756	-13.3		74 39 46 71 98 98 97 96	SFTLPVPH	HCD
1	37445	HFX_Peptide_LFQ_DBPSN024_PAS840.raw	PPFYGVPYDVAP	12	77	12	661.3175	2	54.79		1320.6389	-14.0		72 56 76 86 93 96 91 83 43 69 73 89	PPFYGVPYDVAP	HCD
1	5288	HFX_Peptide_LFQ_DBPSN024_PAS840.raw	SVYNQAGP	8	77	8	418.1996	2	15.39	4.76E5	834.3871	-3.1		67 70 95 78 59 80 80 88	SVYNQAGP	HCD
1	37600	HFX_Peptide_LFQ_DBPSN024_PAS840.raw	LSPF	4	77	4	463.2542	1	55.11	6.62E6	462.2478	-2.0		80 61 80 86	LSPF	HCD
1	14568	HFX_Peptide_LFQ_DBPSN024_PAS840.raw	LNPVAPKAAP	10	77	10	489.2924	2	24.20	8.64E6	976.5705	-0.3		28 35 94 96 96 61 69 97 98 97	LNPVAPKAAP	HCD
1	7054	HFX_Peptide_LFQ_DBPSN024_PAS840.raw	KNQFDVVPHYRPP	13	77	13	532.9460	3	17.49	2.72E5	1595.8208	-2.9		96 87 89 93 97 97 59 33 26 80 81 77 89	KNQFDVVPHYRPP	HCD
1	2130	HFX_Peptide_LFQ_DBPSN024_PAS840.raw	PTAPGP	6	77	6	270.1443	2	9.97		538.2751	-1.9		31 55 80 99 99 99	PTAPGP	HCD
1	5598	HFX_Peptide_LFQ_DBPSN024_PAS840.raw	VSSNPGTL	8	77	8	387.7052	2	15.80	2.07E5	773.3919	5.2		81 50 59 65 93 91 85 94	VSSNPGTL	HCD
1	31316	HFX_Peptide_LFQ_DBPSN024_PAS840.raw	VYELLPPFNQ	10	77	10	610.3213	2	42.84	3.19E7	1218.6284	-0.3		72 70 54 56 84 100 100 97 50 90	VYELLPPFNQ	HCD
1	27571	HFX_Peptide_LFQ_DBPSN024_PAS840.raw	DLFFPFYP	8	77	8	523.2571	2	36.84		1044.4956	3.9		43 39 62 89 97 95 95 97	DLFFPFYP	HCD
1	32529	HFX_Peptide_LFQ_DBPSN024_PAS840.raw	YVCLDELLNEAK	12	77	12	705.3442	2	45.16	1.44E5	1408.6907	-12.0		57 18 20 75 97 86 87 98 95 98 98 99	YVCLDELLNEAK	HCD
1	8625	HFX_Peptide_LFQ_DBPSN024_PAS840.raw	DPEVGGGPYWRSP	13	77	13	708.8349	2	19.16	2.47E5	1415.6470	5.8		59 37 79 99 100 99 65 49 83 62 82 93 95	DPEVGGGPYWRSP	HCD
1	4780	HFX_Peptide_LFQ_DBPSN024_PAS840.raw	KYPVYPK	7	77	7	447.7568	2	14.67	1.01E6	893.5010	-2.1		96 92 44 41 86 87 95	KYPVYPK	HCD
1	23360	HFX_Peptide_LFQ_DBPSN024_PAS840.raw	PYPLLHP	7	77	7	418.7361	2	31.71	3.24E5	835.4592	-1.8		94 95 73 69 54 66 88	PYPLLHP	HCD
1	11287	HFX_Peptide_LFQ_DBPSN024_PAS840.raw	SLVEPDASVR	10	77	10	536.7850	2	21.54	9.57E6	1071.5559	-0.5		66 90 100 100 97 89 37 28 74 92	SLVEPDASVR	HCD
1	31212	HFX_Peptide_LFQ_DBPSN024_PAS840.raw	EPVLPP	6	77	6	326.1886	2	42.67	2.08E7	650.3639	-1.8		54 41 74 97 98 99	EPVLPP	HCD
1	23814	HFX_Peptide_LFQ_DBPSN024_PAS840.raw	EVFPYP	6	77	6	376.1853	2	32.17	2.73E6	750.3588	-3.8		52 51 75 93 93 97	EVFPYP	HCD
1	43870	HFX_Peptide_LFQ_DBPSN024_PAS840.raw	PASLAP	6	77	6	555.3149	1	68.08	1.21E5	554.3064	2.3		85 85 52 55 92 93	PASLAP	HCD
1	24955	HFX_Peptide_LFQ_DBPSN024_PAS840.raw	LPGLGPGCSLGPLPPGAP	18	77	18	800.4255	2	33.43	5.45E5	1598.8489	-7.8		87 39 61 99 100 100 73 44 46 92 90 83 55 59 84 88 92 95	LPGLGPGCSLGPLPPGAP	HCD
1	5403	HFX_Peptide_LFQ_DBPSN024_PAS840.raw	ETPVSLTGAGP	11	77	11	514.7698	2	15.54		1027.5186	6.3		67 54 67 74 75 90 86 78 84 83 89	ETPVSLTGAGP	HCD
1	7014	HFX_Peptide_LFQ_DBPSN024_PAS840.raw	GPSNGAGQGGYPSGGPSGGPQ	21	77	21	893.3929	2	17.45	8.91E4	1784.7712	0.0		34 37 45 34 30 38 41 88 96 99 100 96 94 99 100 99 99 100 99 97 97	GPSNGAGQGGYPSGGPSGGPQ	HCD
1	15751	HFX_Peptide_LFQ_DBPSN024_PAS840.raw	VPPLKYP	7	77	7	407.2462	2	25.16	9.65E5	812.4796	-2.2		56 56 71 80 86 96 94	VPPLKYP	HCD
1	36584	HFX_Peptide_LFQ_DBPSN024_PAS840.raw	YYPLDLVARAAP	12	77	12	674.8649	2	53.05	1.47E6	1347.7185	-2.4		44 57 99 99 99 99 98 72 48 41 82 87	YYPLDLVARAAP	HCD
1	5920	HFX_Peptide_LFQ_DBPSN024_PAS840.raw	VSGMVCYGDDNAVVAR	16	77	16	552.5848	3	16.20	6.65E6	1654.7444	-7.2		95 55 55 45 91 90 45 32 56 96 93 93 97 97 97 97	VSGMVCYGDDNAVVAR	HCD
1	36546	HFX_Peptide_LFQ_DBPSN024_PAS840.raw	VPDLTKFPAP	10	77	10	542.8006	2	52.97	2.43E6	1083.5964	-9.0		35 43 81 86 73 72 95 95 95 95	VPDLTKFPAP	HCD
1	29558	HFX_Peptide_LFQ_DBPSN024_PAS840.raw	VPTTAGDPVVP	11	77	11	526.7803	2	39.79	7.74E5	1051.5549	-8.4		85 86 66 57 44 40 77 96 99 99 98	VPTTAGDPVVP	HCD
1	13222	HFX_Peptide_LFQ_DBPSN024_PAS840.raw	WQYANYPK	8	77	8	535.2512	2	23.11	1.96E6	1068.5029	-14.1		60 55 88 94 85 75 69 90	WQYANYPK	HCD
1	30192	HFX_Peptide_LFQ_DBPSN024_PAS840.raw	YPAYETAEYSHALEYTTEPD	20	77	20	1175.5093	2	40.80	3.45E5	2348.9961	3.4		90 93 98 99 100 97 88 90 48 41 19 33 45 65 59 82 97 100 100 100	YPAYETAEYSHALEYTTEPD	HCD
1	23582	HFX_Peptide_LFQ_DBPSN024_PAS840.raw	TVENQLDQMPR	11	77	11	665.8237	2	31.93	2.03E5	1329.6348	-1.4		49 55 98 90 79 89 92 88 83 67 57	TVENQLDQMPR	HCD
1	11193	HFX_Peptide_LFQ_DBPSN024_PAS840.raw	SPPTYEKHAP	10	77	10	563.7788	2	21.45	3.5E6	1125.5454	-2.1		99 99 100 100 68 62 44 24 88 88	SPPTYEKHAP	HCD
1	13052	HFX_Peptide_LFQ_DBPSN024_PAS840.raw	PLTLPGRGP	9	77	9	454.2716	2	22.97	1.3E7	906.5287	0.0		74 93 100 100 97 44 31 72 85	PLTLPGRGP	HCD
1	4267	HFX_Peptide_LFQ_DBPSN024_PAS840.raw	EPSVVP	6	77	6	314.1700	2	13.87		626.3275	-3.3		52 34 86 94 99 97	EPSVVP	HCD
1	8286	HFX_Peptide_LFQ_DBPSN024_PAS840.raw	FPQPHTPQGAP	11	77	11	588.7928	2	18.82	3.49E7	1175.5723	-1.1		95 37 50 86 82 95 89 86 75 70 82	FPQPHTPQGAP	HCD
1	9832	HFX_Peptide_LFQ_DBPSN024_PAS840.raw	ESDYDVGGPAGP	12	77	12	582.2458	2	20.29	3.11E5	1162.4778	-0.7		50 37 67 74 90 79 86 82 90 89 88 94	ESDYDVGGPAGP	HCD
1	19487	HFX_Peptide_LFQ_DBPSN024_PAS840.raw	LNYPAHPPGVP	11	77	11	581.3055	2	28.24	1.86E7	1160.5979	-1.2		39 55 99 100 99 94 90 59 38 83 93	LNYPAHPPGVP	HCD
1	11438	HFX_Peptide_LFQ_DBPSN024_PAS840.raw	GQESEVAALNR	11	77	11	587.3026	2	21.66	6.89E5	1172.5786	10.3		33 50 99 97 94 98 98 88 60 56 76	GQESEVAALNR	HCD
1	31701	HFX_Peptide_LFQ_DBPSN024_PAS840.raw	YVASLVDVEYLGAP	14	77	14	748.3867	2	43.56		1494.7605	-1.2		50 39 44 62 95 98 99 97 95 94 92 69 67 79	YVASLVDVEYLGAP	HCD
1	6867	HFX_Peptide_LFQ_DBPSN024_PAS840.raw	KPEPPPYNDLGK	12	77	12	452.2320	3	17.28		1353.6929	-13.9		30 24 57 81 90 92 88 86 86 95 97 99	KPEPPPYNDLGK	HCD
1	10054	HFX_Peptide_LFQ_DBPSN024_PAS840.raw	KVSPPPAPQVP	11	77	11	558.8231	2	20.48	2.15E7	1115.6338	-1.9		79 71 77 68 94 73 75 70 68 82 89	KVSPPPAPQVP	HCD
1	4859	HFX_Peptide_LFQ_DBPSN024_PAS840.raw	LSQYNEYNPTTPPPHR	16	77	16	638.6449	3	14.78	2.36E6	1912.9067	3.2		57 54 72 85 77 85 95 92 63 86 89 86 85 70 46 88	LSQYNEYNPTTPPPHR	HCD
1	27632	HFX_Peptide_LFQ_DBPSN024_PAS840.raw	AWELNSR	7	77	7	438.2221	2	36.92	3.2E4	874.4297	0.0		32 37 97 98 92 92 92	AWELNSR	HCD
1	41719	HFX_Peptide_LFQ_DBPSN024_PAS840.raw	VECAPPLLNF	10	77	10	551.7830	2	63.90	9.86E6	1101.5527	-1.1		21 32 43 90 98 96 97 99 98 99	VECAPPLLNF	HCD
1	19135	HFX_Peptide_LFQ_DBPSN024_PAS840.raw	VYRGPPVYPPESQ	13	77	13	744.8760	2	27.95	3.69E5	1487.7407	-2.2		39 43 87 57 56 65 85 100 100 86 86 99 98	VYRGPPVYPPESQ	HCD
1	33799	HFX_Peptide_LFQ_DBPSN024_PAS840.raw	RPPRFPFP	8	77	8	507.2806	2	47.66	9.67E5	1012.5606	-13.7		55 79 85 68 70 73 94 92	RPPRFPFP	HCD
1	13381	HFX_Peptide_LFQ_DBPSN024_PAS840.raw	PTTGKFNAGP	10	77	10	495.2570	2	23.23	1.66E5	988.4977	1.7		79 90 96 92 77 44 45 82 79 86	PTTGKFNAGP	HCD
1	2978	HFX_Peptide_LFQ_DBPSN024_PAS840.raw	PSAGVPAAGP	10	77	10	412.2185	2	11.79		822.4235	-1.3		41 51 68 76 85 92 86 90 89 93	PSAGVPAAGP	HCD
1	29843	HFX_Peptide_LFQ_DBPSN024_PAS840.raw	YAAGPAVRAVPL	12	77	12	592.8417	2	40.25	5.03E6	1183.6714	-2.2		55 68 99 99 98 97 91 85 40 33 68 90	YAAGPAVRAVPL	HCD
1	29361	HFX_Peptide_LFQ_DBPSN024_PAS840.raw	DLTDYLFQ	8	77	8	507.7439	2	39.48	1.16E8	1013.4705	2.6		43 39 86 94 89 95 85 85	DLTDYLFQ	HCD
1	12659	HFX_Peptide_LFQ_DBPSN024_PAS840.raw	HSGSSYYLTGPQ	12	77	12	648.7954	2	22.66	5.2E5	1295.5781	-1.4		18 33 57 89 86 76 85 99 100 99 92 90	HSGSSYYLTGPQ	HCD
1	32548	HFX_Peptide_LFQ_DBPSN024_PAS840.raw	QVPPFAA	7	77	7	365.1995	2	45.21	9.82E6	728.3857	-1.7		21 43 98 99 96 89 94	QVPPFAA	HCD
1	19615	HFX_Peptide_LFQ_DBPSN024_PAS840.raw	PLLLRP	6	77	6	354.7414	2	28.35	9.42E5	707.4694	-1.5		95 97 97 57 35 80	PLLLRP	HCD
1	19080	HFX_Peptide_LFQ_DBPSN024_PAS840.raw	APPLNKNALGP	11	77	11	546.3134	2	27.90	1.79E6	1090.6135	-1.3		100 100 100 99 66 43 33 35 86 89 96	APPLNKNALGP	HCD
1	7018	HFX_Peptide_LFQ_DBPSN024_PAS840.raw	YPTPPPRPKP	10	77	10	383.8884	3	17.46	1.24E8	1148.6343	7.8		41 39 86 100 100 99 95 89 54 67	YPTPPPRPKP	HCD
1	3898	HFX_Peptide_LFQ_DBPSN024_PAS840.raw	KEAAP	5	77	5	258.1444	2	13.31		514.2751	-1.6		33 59 98 99 97	KEAAP	HCD
1	10271	HFX_Peptide_LFQ_DBPSN024_PAS840.raw	KNLYPSLMRGP	11	77	11	638.3469	2	20.67		1274.6804	-0.9		93 85 98 99 95 65 56 25 52 86 92	KNLYPSLMRGP	HCD
1	21417	HFX_Peptide_LFQ_DBPSN024_PAS840.raw	VPPSPPAP	8	77	8	381.2128	2	29.90	9.26E5	760.4119	-1.2		26 37 69 97 100 98 96 94	VPPSPPAP	HCD
1	17962	HFX_Peptide_LFQ_DBPSN024_PAS840.raw	YGGKMGPR	8	77	8	433.2195	2	26.96	6.98E5	864.4276	-3.6		97 97 95 66 37 72 66 85	YGGKMGPR	HCD
1	19694	HFX_Peptide_LFQ_DBPSN024_PAS840.raw	PLHLCL	6	77	6	348.1968	2	28.42	6.8E5	694.3836	-6.5		83 55 51 94 84 94	PLHLCL	HCD
1	43697	HFX_Peptide_LFQ_DBPSN024_PAS840.raw	SVYFFPAPH	9	77	9	532.7631	2	67.75	1.65E6	1063.5127	-0.9		57 34 50 78 97 97 91 90 98	SVYFFPAPH	HCD
1	16340	HFX_Peptide_LFQ_DBPSN024_PAS840.raw	TVLSTLK	7	77	7	381.2404	2	25.64	2.6E6	760.4694	-4.2		39 43 90 86 90 95 97	TVLSTLK	HCD
1	29235	HFX_Peptide_LFQ_DBPSN024_PAS840.raw	LFGA	4	77	4	407.2279	1	39.27	5.82E7	406.2216	-2.3		95 84 63 65	LFGA	HCD
1	15516	HFX_Peptide_LFQ_DBPSN024_PAS840.raw	FGAPGFH	7	77	7	366.6756	2	24.97	7.6E5	731.3391	-3.2		90 52 65 80 71 89 91	FGAPGFH	HCD
1	21143	HFX_Peptide_LFQ_DBPSN024_PAS840.raw	LGGKHTLGHEP	11	77	11	573.3057	2	29.67	8.07E6	1144.5989	-1.7		99 96 77 69 44 63 92 76 51 87 90	LGGKHTLGHEP	HCD
1	12879	HFX_Peptide_LFQ_DBPSN024_PAS840.raw	APLGFLP	7	77	7	357.7119	2	22.83	8.02E6	713.4112	-2.6		97 95 94 40 41 85 86	APLGFLP	HCD
1	12305	HFX_Peptide_LFQ_DBPSN024_PAS840.raw	KYSGGPVPPR	10	77	10	529.2971	2	22.38		1056.5715	7.6		46 37 45 57 97 95 97 99 98 98	KYSGGPVPPR	HCD
1	2429	HFX_Peptide_LFQ_DBPSN024_PAS840.raw	PTAPGP	6	77	6	270.1444	2	10.72		538.2751	-1.6		28 54 82 99 99 99	PTAPGP	HCD
1	5193	HFX_Peptide_LFQ_DBPSN024_PAS840.raw	EEPLHAQNK	9	77	9	533.2686	2	15.26	2.55E5	1064.5251	-2.4		95 93 98 98 93 80 25 22 88	EEPLHAQNK	HCD
1	14295	HFX_Peptide_LFQ_DBPSN024_PAS840.raw	LGGGVFKGYGPPAP	14	77	14	658.8516	2	23.98	3.22E5	1315.6924	-2.9		96 94 90 44 38 35 48 68 81 97 97 95 95 98	LGGGVFKGYGPPAP	HCD
1	17866	HFX_Peptide_LFQ_DBPSN024_PAS840.raw	PVKKPPAAP	9	77	9	452.7832	2	26.88	1.22E5	903.5541	-2.5		23 30 59 92 99 98 98 96 96	PVKKPPAAP	HCD
1	16101	HFX_Peptide_LFQ_DBPSN024_PAS840.raw	PYAVRLP	7	77	7	408.2414	2	25.44	1.82E6	814.4701	-2.4		97 97 92 41 33 85 92	PYAVRLP	HCD
1	16276	HFX_Peptide_LFQ_DBPSN024_PAS840.raw	DPPPPPEHAGP	11	77	11	555.7560	2	25.58	5.48E5	1109.5142	-15.1		60 50 97 98 97 48 61 70 88 85 92	DPPPPPEHAGP	HCD
1	13833	HFX_Peptide_LFQ_DBPSN024_PAS840.raw	PYAFRP	6	77	6	375.6998	2	23.60	1.03E6	749.3860	-1.4		98 98 97 49 34 85	PYAFRP	HCD
1	7200	HFX_Peptide_LFQ_DBPSN024_PAS840.raw	PACKKGVP	8	77	8	400.2251	2	17.65		798.4421	-8.2		95 90 55 49 70 67 94 95	PACKKGVP	HCD
1	3039	HFX_Peptide_LFQ_DBPSN024_PAS840.raw	ATVGVP	6	77	6	272.1604	2	11.91		542.3064	-0.3		39 46 93 88 98 98	ATVGVP	HCD
1	39147	HFX_Peptide_LFQ_DBPSN024_PAS840.raw	VFPPPLTP	8	77	8	434.2513	2	58.26	3.66E7	866.4902	-2.5		72 77 99 86 55 56 84 86	VFPPPLTP	HCD
1	17650	HFX_Peptide_LFQ_DBPSN024_PAS840.raw	PLRAPF	6	77	6	350.7101	2	26.71	1.66E6	699.4067	-1.5		95 95 57 45 79 90	PLRAPF	HCD
1	22054	HFX_Peptide_LFQ_DBPSN024_PAS840.raw	FPFHAPP	7	77	7	406.7077	2	30.46	1.2E7	811.4017	-0.9		37 40 96 91 93 90 92	FPFHAPP	HCD
1	13793	HFX_Peptide_LFQ_DBPSN024_PAS840.raw	SQLELSQVR	9	77	9	530.2914	2	23.57	6.21E5	1058.5720	-3.6		31 37 97 100 97 85 75 77 93	SQLELSQVR	HCD
1	17155	HFX_Peptide_LFQ_DBPSN024_PAS840.raw	LAPEPTPP	8	77	8	411.2299	2	26.31	1.04E6	820.4330	14.8		51 50 55 74 92 96 97 98	LAPEPTPP	HCD
1	17237	HFX_Peptide_LFQ_DBPSN024_PAS840.raw	LLAPQGPK	8	77	8	412.2551	2	26.38	8.85E6	822.4963	-0.7		99 99 97 89 35 30 73 92	LLAPQGPK	HCD
1	10571	HFX_Peptide_LFQ_DBPSN024_PAS840.raw	YGAPGAGGRCTGAP	14	77	14	617.7816	2	20.93	4.76E5	1233.5559	-6.0		99 97 100 100 100 100 92 39 32 31 33 75 85 93	YGAPGAGGRCTGAP	HCD
1	6256	HFX_Peptide_LFQ_DBPSN024_PAS840.raw	NDPEFWK	7	77	7	468.2147	2	16.60	2.3E5	934.4185	-3.9		48 77 99 99 90 38 87	NDPEFWK	HCD
1	10418	HFX_Peptide_LFQ_DBPSN024_PAS840.raw	PSPPSQPGLVH	11	77	11	558.2936	2	20.80	3.17E7	1114.5771	-4.0		57 72 84 87 43 45 73 87 97 99 100	PSPPSQPGLVH	HCD
1	33679	HFX_Peptide_LFQ_DBPSN024_PAS840.raw	SSPVETLGGERSLP	14	77	14	714.8771	2	47.43	1.7E5	1427.7256	9.8		67 48 81 94 93 86 86 69 48 74 63 85 88 92	SSPVETLGGERSLP	HCD
1	10933	HFX_Peptide_LFQ_DBPSN024_PAS840.raw	TPPAPPTAP	9	77	9	424.7289	2	21.23	5.92E5	847.4439	-0.7		37 32 55 79 93 99 99 99 98	TPPAPPTAP	HCD
1	17308	HFX_Peptide_LFQ_DBPSN024_PAS840.raw	LTLKPVGSP	9	77	9	456.2818	2	26.43		910.5488	0.2		46 41 54 65 97 98 97 97 97	LTLKPVGSP	HCD
1	11945	HFX_Peptide_LFQ_DBPSN024_PAS840.raw	PPLVSHPK	8	77	8	437.7608	2	22.08	3.15E7	873.5072	-0.1		96 98 99 54 40 35 94 98	PPLVSHPK	HCD
1	40869	HFX_Peptide_LFQ_DBPSN024_PAS840.raw	PVSSLP	6	77	6	599.3390	1	62.07	2.67E6	598.3326	-1.4		43 65 82 79 96 95	PVSSLP	HCD
1	29087	HFX_Peptide_LFQ_DBPSN024_PAS840.raw	QVPPFYPAPH	10	77	10	576.7935	2	39.03	9.73E6	1151.5764	-3.4		30 39 80 88 89 92 89 88 82 90	QVPPFYPAPH	HCD
1	9445	HFX_Peptide_LFQ_DBPSN024_PAS840.raw	GAPYERVHCV	10	77	10	565.7716	2	19.94	2.44E6	1129.5339	-4.7		92 97 98 95 89 41 63 90 46 54	GAPYERVHCV	HCD
1	8287	HFX_Peptide_LFQ_DBPSN024_PAS840.raw	LPPQPPKEPGAP	12	77	12	614.3386	2	18.82	5.74E5	1226.6658	-2.5		76 66 51 65 98 82 56 70 83 83 93 97	LPPQPPKEPGAP	HCD
1	16503	HFX_Peptide_LFQ_DBPSN024_PAS840.raw	PPTTLPAPAGP	11	76	11	509.7873	2	25.77	3.52E6	1017.5494	10.4		39 35 52 67 85 96 96 96 90 90 96	PPTTLPAPAGP	HCD
1	10546	HFX_Peptide_LFQ_DBPSN024_PAS840.raw	NFNNQLDRTGAP	12	76	12	673.8236	2	20.91	4.59E5	1345.6375	-3.6		32 33 66 88 94 96 95 85 56 90 94 91	NFNNQLDRTGAP	HCD
1	35733	HFX_Peptide_LFQ_DBPSN024_PAS840.raw	VPPFYPAP	8	76	8	444.2357	2	51.44	7.61E7	886.4589	-2.3		63 52 54 59 85 100 100 100	VPPFYPAP	HCD
1	10103	HFX_Peptide_LFQ_DBPSN024_PAS840.raw	LADKDFLQK	9	76	9	539.2988	2	20.52	1.36E6	1076.5867	-3.3		98 97 81 61 94 59 57 46 96	LADKDFLQK	HCD
1	11906	HFX_Peptide_LFQ_DBPSN024_PAS840.raw	VPRPVVP	7	76	7	382.2444	2	22.05	6.67E5	762.4752	-1.1		94 56 57 55 79 99 98	VPRPVVP	HCD
1	24803	HFX_Peptide_LFQ_DBPSN024_PAS840.raw	LGFVDGAR	8	76	8	417.7264	2	33.25	1.56E6	833.4395	-1.5		98 97 80 67 79 59 61 71	LGFVDGAR	HCD
1	36110	HFX_Peptide_LFQ_DBPSN024_PAS840.raw	KYTPPPAP	8	76	8	435.7395	2	52.08	4.72E5	869.4647	-0.3		39 32 72 99 99 94 91 87	KYTPPPAP	HCD
1	8019	HFX_Peptide_LFQ_DBPSN024_PAS840.raw	MAPTSGAGGPAGGEGPGGRGGP	22	76	22	897.9110	2	18.54	1.07E5	1793.8115	-2.3		80 55 45 51 71 99 100 100 100 68 44 35 38 61 91 93 89 88 94 95 94 97	MAPTSGAGGPAGGEGPGGRGGP	HCD
1	2445	HFX_Peptide_LFQ_DBPSN024_PAS840.raw	KEAAP	5	76	5	258.1442	2	10.75		514.2751	-2.3		32 57 98 99 97	KEAAP	HCD
1	12192	HFX_Peptide_LFQ_DBPSN024_PAS840.raw	TPPAPPAAP	9	76	9	409.7233	2	22.29	1.27E7	817.4333	-1.6		21 39 60 80 93 100 100 99 98	TPPAPPAAP	HCD
1	12366	HFX_Peptide_LFQ_DBPSN024_PAS840.raw	NSSVRTTVAGP	11	76	11	544.7875	2	22.43	9.09E5	1087.5623	-1.7		61 69 98 98 97 59 48 49 88 86 90	NSSVRTTVAGP	HCD
1	32740	HFX_Peptide_LFQ_DBPSN024_PAS840.raw	LGGPVHVPTVP	11	76	11	536.8105	2	45.59	2.96E7	1071.6077	-1.2		21 18 49 86 93 97 99 98 92 95 96	LGGPVHVPTVP	HCD
1	22546	HFX_Peptide_LFQ_DBPSN024_PAS840.raw	LGHQPSVP	8	76	8	417.7261	2	30.93	5.21E6	833.4395	-2.3		93 87 22 34 91 95 96 95	LGHQPSVP	HCD
1	26413	HFX_Peptide_LFQ_DBPSN024_PAS840.raw	TVLVVP	6	76	6	314.2064	2	35.29		626.4003	-3.4		40 49 85 92 97 96	TVLVVP	HCD
1	10076	HFX_Peptide_LFQ_DBPSN024_PAS840.raw	YNHGGHYVGLP	11	76	11	607.2892	2	20.50	1.27E6	1212.5676	-3.1		57 57 50 79 92 49 69 95 98 98 97	YNHGGHYVGLP	HCD
1	9823	HFX_Peptide_LFQ_DBPSN024_PAS840.raw	WGLTEQTTAAP	11	76	11	587.7943	2	20.28	3.54E5	1173.5667	6.3		79 67 50 56 90 63 73 82 90 94 97	WGLTEQTTAAP	HCD
1	18604	HFX_Peptide_LFQ_DBPSN024_PAS840.raw	EDFSPPPAP	9	76	9	478.7160	2	27.50	5.56E5	955.4286	-11.8		65 55 41 50 89 99 97 97 95	EDFSPPPAP	HCD
1	8752	HFX_Peptide_LFQ_DBPSN024_PAS840.raw	TVENQLFACPGAP	13	76	13	673.8212	2	19.29		1345.6335	-4.3		55 56 96 85 92 95 43 32 78 89 89 91 94	TVENQLFACPGAP	HCD
1	8921	HFX_Peptide_LFQ_DBPSN024_PAS840.raw	NEHDLTTAGAP	11	76	11	563.2560	2	19.45	5.46E5	1124.5098	-11.0		86 98 95 91 82 30 41 49 86 90 94	NEHDLTTAGAP	HCD
1	33978	HFX_Peptide_LFQ_DBPSN024_PAS840.raw	DLKF	4	76	4	522.2905	1	47.97	2.89E6	521.2849	-3.2		88 67 74 78	DLKF	HCD
1	9915	HFX_Peptide_LFQ_DBPSN024_PAS840.raw	PAAPPPGPELR	11	76	11	551.3115	2	20.36	3.94E5	1100.5977	9.7		27 63 93 99 96 52 52 86 90 90 93	PAAPPPGPELR	HCD
1	16710	HFX_Peptide_LFQ_DBPSN024_PAS840.raw	PPFYPAHPR	9	76	9	541.2812	2	25.95	2.21E7	1080.5505	-2.5		98 97 99 100 98 62 18 39 78	PPFYPAHPR	HCD
1	19900	HFX_Peptide_LFQ_DBPSN024_PAS840.raw	YSPFDTVR	8	76	8	492.7426	2	28.60	5.09E6	983.4712	-0.5		80 81 98 98 97 38 31 90	YSPFDTVR	HCD
1	17322	HFX_Peptide_LFQ_DBPSN024_PAS840.raw	PEYPEFKP	8	76	8	503.7471	2	26.44	4.13E6	1005.4807	-1.1		96 96 72 46 82 69 65 84	PEYPEFKP	HCD
1	31267	HFX_Peptide_LFQ_DBPSN024_PAS840.raw	VPPLGPSPVGRDGPPAP	17	76	17	805.4386	2	42.74	2.06E6	1608.8623	0.2		76 94 100 100 100 100 84 44 44 37 32 46 85 92 86 88 95	VPPLGPSPVGRDGPPAP	HCD
1	38030	HFX_Peptide_LFQ_DBPSN024_PAS840.raw	SSPFPYHAPP	10	76	10	550.2661	2	55.96		1098.5134	3.9		79 73 92 61 59 96 86 73 62 83	SSPFPYHAPP	HCD
1	32061	HFX_Peptide_LFQ_DBPSN024_PAS840.raw	EVGCVPGAPF	10	76	10	488.2375	2	44.29	7.21E7	974.4531	7.6		56 44 54 72 87 95 93 93 82 90	EVGCVPGAPF	HCD
1	34423	HFX_Peptide_LFQ_DBPSN024_PAS840.raw	NLGLLDMTLGGGLLDDV	17	76	17	858.4556	2	48.90	1.75E6	1714.8811	9.1		31 37 56 86 77 73 41 66 95 85 69 92 97 98 98 100 100	NLGLLDMTLGGGLLDDV	HCD
1	31830	HFX_Peptide_LFQ_DBPSN024_PAS840.raw	SPPPFYPHRAP	11	76	11	633.3229	2	43.81	9.42E5	1264.6353	-3.1		66 83 99 98 98 99 79 19 29 82 91	SPPPFYPHRAP	HCD
1	28548	HFX_Peptide_LFQ_DBPSN024_PAS840.raw	KDYHPAP	7	76	7	414.2017	2	38.19	4.63E6	826.3973	-10.3		31 45 92 85 93 95 95	KDYHPAP	HCD
1	11922	HFX_Peptide_LFQ_DBPSN024_PAS840.raw	LPKDAAPVP	9	76	9	454.2654	2	22.06	5.67E6	906.5174	-1.3		56 43 87 69 66 73 95 99 99	LPKDAAPVP	HCD
1	12914	HFX_Peptide_LFQ_DBPSN024_PAS840.raw	DTSLPPFPR	9	76	9	515.2772	2	22.86		1028.5291	10.4		39 33 54 93 94 95 95 90 95	DTSLPPFPR	HCD
1	11248	HFX_Peptide_LFQ_DBPSN024_PAS840.raw	PGLTCPMGAP	10	76	10	472.2178	2	21.50		942.4303	-9.7		96 91 73 59 54 65 52 86 92 95	PGLTCPMGAP	HCD
1	15574	HFX_Peptide_LFQ_DBPSN024_PAS840.raw	FGAPGFH	7	76	7	366.6765	2	25.02	7.6E5	731.3391	-0.9		98 96 97 85 31 40 86	FGAPGFH	HCD
1	35019	HFX_Peptide_LFQ_DBPSN024_PAS840.raw	EAMYPGYPYPQPH	13	76	13	775.3388	2	50.08	1.67E7	1548.6707	-4.9		59 41 37 66 97 97 96 88 82 63 73 96 99	EAMYPGYPYPQPH	HCD
1	25334	HFX_Peptide_LFQ_DBPSN024_PAS840.raw	VPPDPPVP	8	76	8	409.2264	2	33.84	3.55E6	816.4381	0.2		69 38 56 82 89 92 90 95	VPPDPPVP	HCD
1	21698	HFX_Peptide_LFQ_DBPSN024_PAS840.raw	FYAPPAP	7	76	7	381.6924	2	30.15	4.33E5	761.3748	-6.0		33 41 71 99 98 98 96	FYAPPAP	HCD
1	10330	HFX_Peptide_LFQ_DBPSN024_PAS840.raw	CPYLDNLR	8	76	8	497.2401	2	20.72	4.46E6	992.4749	-9.4		30 29 63 99 99 95 97 99	CPYLDNLR	HCD
1	42703	HFX_Peptide_LFQ_DBPSN024_PAS840.raw	VAGYPGLPPFAA	12	76	12	580.3102	2	65.91	2.89E7	1158.6072	-1.1		57 50 62 59 54 70 91 99 95 95 91 95	VAGYPGLPPFAA	HCD
1	19115	HFX_Peptide_LFQ_DBPSN024_PAS840.raw	APASTELLLR	10	76	10	535.8114	2	27.93	8.52E4	1069.6130	-4.5		23 38 68 95 81 88 90 93 94 96	APASTELLLR	HCD
1	18920	HFX_Peptide_LFQ_DBPSN024_PAS840.raw	SSMEPTRPP	9	76	9	501.2370	2	27.77	1.18E6	1000.4648	-5.3		81 76 51 73 82 83 80 71 88	SSMEPTRPP	HCD
1	18134	HFX_Peptide_LFQ_DBPSN024_PAS840.raw	GPLGPLGRP	9	76	9	432.2578	2	27.11	2.04E7	862.5024	-1.5		79 91 99 100 95 80 32 29 82	GPLGPLGRP	HCD
1	9990	HFX_Peptide_LFQ_DBPSN024_PAS840.raw	STYGAPGGSQATTCR	15	76	15	728.8255	2	20.42	7.62E5	1455.6411	-3.2		92 94 100 100 100 100 96 88 90 85 37 29 26 30 83	STYGAPGGSQATTCR	HCD
1	21022	HFX_Peptide_LFQ_DBPSN024_PAS840.raw	SLAGVPTLP	9	76	9	427.7470	2	29.57	2.78E6	853.4909	-13.4		38 46 65 70 83 97 97 97 95	SLAGVPTLP	HCD
1	28341	HFX_Peptide_LFQ_DBPSN024_PAS840.raw	KDYPPAH	7	76	7	414.2017	2	37.90	4.63E6	826.3973	-10.4		28 51 97 98 88 82 92	KDYPPAH	HCD
1	7755	HFX_Peptide_LFQ_DBPSN024_PAS840.raw	PHPQPFRPGSP	11	76	11	608.8138	2	18.26	2.98E6	1215.6147	-1.4		98 97 96 88 75 33 32 39 87 96 99	PHPQPFRPGSP	HCD
1	34942	HFX_Peptide_LFQ_DBPSN024_PAS840.raw	LADFLATQCSLNK	13	76	13	712.3631	2	49.94	3.05E6	1422.7178	-4.3		86 85 100 100 100 100 100 95 43 37 71 27 52	LADFLATQCSLNK	HCD
1	3159	HFX_Peptide_LFQ_DBPSN024_PAS840.raw	PAVRGP	6	76	6	298.6785	2	12.10		595.3442	-3.0		96 92 57 43 80 90	PAVRGP	HCD
1	23410	HFX_Peptide_LFQ_DBPSN024_PAS840.raw	LVPPPYE	7	76	7	407.7202	2	31.76	1.52E6	813.4272	-1.8		41 43 93 80 80 98 99	LVPPPYE	HCD
1	14321	HFX_Peptide_LFQ_DBPSN024_PAS840.raw	FEPPHVG	7	76	7	391.6947	2	24.00	2.61E7	781.3759	-1.2		79 91 100 99 46 54 66	FEPPHVG	HCD
1	3889	HFX_Peptide_LFQ_DBPSN024_PAS840.raw	LPAPHERP	8	76	8	458.7539	2	13.29	1E5	915.4926	0.7		99 98 99 89 28 48 71 81	LPAPHERP	HCD
1	28953	HFX_Peptide_LFQ_DBPSN024_PAS840.raw	LALLPVR	7	76	7	391.2677	2	38.79	2.12E6	780.5222	-1.7		96 95 99 94 33 33 85	LALLPVR	HCD
1	9894	HFX_Peptide_LFQ_DBPSN024_PAS840.raw	PMVPQRGAP	9	76	9	476.7529	2	20.34	7.88E5	951.4960	-4.9		79 26 49 82 82 91 91 92 96	PMVPQRGAP	HCD
1	16282	HFX_Peptide_LFQ_DBPSN024_PAS840.raw	FAPLAGAPTPGK	12	76	12	563.8162	2	25.59	1.73E5	1125.6182	-0.2		73 68 88 95 97 93 95 80 50 41 44 92	FAPLAGAPTPGK	HCD
1	28037	HFX_Peptide_LFQ_DBPSN024_PAS840.raw	LDAFP	5	76	5	562.2865	1	37.49		561.2798	-1.1		68 63 84 88 79	LDAFP	HCD
1	34796	HFX_Peptide_LFQ_DBPSN024_PAS840.raw	LPHGVAPAPGVP	12	76	12	556.3165	2	49.66	1.65E6	1110.6184	0.0		57 39 34 48 66 88 99 99 97 95 97 95	LPHGVAPAPGVP	HCD
1	36743	HFX_Peptide_LFQ_DBPSN024_PAS840.raw	MVAPW	5	76	5	302.1490	2	53.36		602.2886	-8.5		34 52 96 100 99	MVAPW	HCD
1	17324	HFX_Peptide_LFQ_DBPSN024_PAS840.raw	LAEVPPAWAGP	11	76	11	554.2964	2	26.44	3.01E6	1106.5759	2.2		84 59 85 91 97 86 39 39 80 88 93	LAEVPPAWAGP	HCD
1	36732	HFX_Peptide_LFQ_DBPSN024_PAS840.raw	MHGPLDLVARAAP	13	76	13	674.3552	2	53.33	6.32E4	1346.7129	-12.6		12 15 69 97 98 98 98 98 83 67 79 88 89	MHGPLDLVARAAP	HCD
1	22683	HFX_Peptide_LFQ_DBPSN024_PAS840.raw	KTNSPLLR	8	76	8	464.7757	2	31.06	1.09E6	927.5501	-14.3		44 41 88 92 85 86 84 90	KTNSPLLR	HCD
1	13213	HFX_Peptide_LFQ_DBPSN024_PAS840.raw	TSKDELYK	8	76	8	492.2561	2	23.10	2.85E6	982.4971	0.6		31 37 51 97 98 98 99 99	TSKDELYK	HCD
1	30677	HFX_Peptide_LFQ_DBPSN024_PAS840.raw	AVSKSLPPF	9	76	9	473.2761	2	41.68	1.91E3	944.5331	4.8		34 37 57 71 90 99 99 99 99	AVSKSLPPF	HCD
1	20995	HFX_Peptide_LFQ_DBPSN024_PAS840.raw	RFSLAPAGP	9	76	9	458.2555	2	29.55	1.9E7	914.4974	-1.0		40 41 61 77 85 88 99 98 98	RFSLAPAGP	HCD
1	7943	HFX_Peptide_LFQ_DBPSN024_PAS840.raw	HCGQSGYNPKLR	12	76	12	680.3333	2	18.47	2.77E5	1358.6514	0.4		15 32 38 94 100 96 91 92 80 85 95 98	HCGQSGYNPKLR	HCD
1	25159	HFX_Peptide_LFQ_DBPSN024_PAS840.raw	TLLPDP	6	76	6	328.1862	2	33.65	9.25E5	654.3588	-1.5		56 65 79 66 95 96	TLLPDP	HCD
1	43098	HFX_Peptide_LFQ_DBPSN024_PAS840.raw	VDPVGEVKLPFAP	13	76	13	684.3790	2	66.64	1.67E5	1366.7495	-4.5		77 84 99 99 98 98 46 37 48 74 67 77 88	VDPVGEVKLPFAP	HCD
1	20917	HFX_Peptide_LFQ_DBPSN024_PAS840.raw	VSLCFYPKP	9	76	9	527.2720	2	29.48	1.87E6	1052.5364	-6.5		37 41 70 82 78 79 99 100 100	VSLCFYPKP	HCD
1	10937	HFX_Peptide_LFQ_DBPSN024_PAS840.raw	TPECCKPLDYR	11	76	11	662.8085	2	21.23		1323.5952	5.5		97 96 98 66 45 44 77 73 61 91 91	TPECCKPLDYR	HCD
1	28054	HFX_Peptide_LFQ_DBPSN024_PAS840.raw	GVPPFNVQPGLP	12	76	12	611.3359	2	37.51	7.19E6	1220.6553	1.6		59 73 99 99 97 61 27 61 70 83 90 96	GVPPFNVQPGLP	HCD
1	11744	HFX_Peptide_LFQ_DBPSN024_PAS840.raw	LGPDSPTLGWTGPPAP	16	76	16	781.8937	2	21.91	2.26E7	1561.7776	-3.0		93 95 99 90 82 90 73 33 34 30 88 95 90 74 69 82	LGPDSPTLGWTGPPAP	HCD
1	24237	HFX_Peptide_LFQ_DBPSN024_PAS840.raw	EMYPPLP	7	76	7	423.7028	2	32.62	5.58E5	845.3993	-9.7		56 29 63 95 94 97 98	EMYPPLP	HCD
1	15749	HFX_Peptide_LFQ_DBPSN024_PAS840.raw	SCCSLPPKGAP	11	76	11	530.2463	2	25.15	1.47E5	1058.4888	-10.2		40 35 44 54 95 98 97 95 92 93 95	SCCSLPPKGAP	HCD
1	14169	HFX_Peptide_LFQ_DBPSN024_PAS840.raw	LTYFNP	6	76	6	377.6969	2	23.88	9.19E5	753.3697	12.6		50 54 74 88 95 96	LTYFNP	HCD
1	20934	HFX_Peptide_LFQ_DBPSN024_PAS840.raw	LLLDLPGAP	9	76	9	454.7816	2	29.49	3.18E6	907.5378	11.9		27 46 89 92 66 89 89 93 94	LLLDLPGAP	HCD
1	34108	HFX_Peptide_LFQ_DBPSN024_PAS840.raw	GAPLDLVPNVR	11	76	11	575.8322	2	48.23	5.22E7	1149.6506	-0.8		63 85 100 100 100 100 100 56 26 25 85	GAPLDLVPNVR	HCD
1	18176	HFX_Peptide_LFQ_DBPSN024_PAS840.raw	YLLAQTLH	8	76	8	479.7710	2	27.14	2.2E6	957.5284	-0.9		70 79 97 93 48 52 86 84	YLLAQTLH	HCD
1	21221	HFX_Peptide_LFQ_DBPSN024_PAS840.raw	FAPGRPLP	8	76	8	427.7464	2	29.73	2.78E6	853.4810	-3.1		78 79 96 92 46 39 88 92	FAPGRPLP	HCD
1	12017	HFX_Peptide_LFQ_DBPSN024_PAS840.raw	VDRSPVL	7	76	7	393.2291	2	22.13	7.4E6	784.4443	-0.8		88 91 50 48 62 96 100	VDRSPVL	HCD
1	26052	HFX_Peptide_LFQ_DBPSN024_PAS840.raw	LLPKLGAPSP	10	76	10	496.8098	2	34.84	9.51E6	991.6066	-1.6		96 92 94 90 91 31 62 23 89 93	LLPKLGAPSP	HCD
[truncated: 12,754 more rows]
